# Supplementary material for: Comparative Analysis of Species-Specific Hepatocyte Function and Drug Effects in a Liver Microphysiological System PhysioMimix LC12 and 96-Well Plates
Source: ACS Pharmacol Transl Sci. 2025 Oct 3;8(11):4138–58. doi: 10.1021/acsptsci.5c00554 (PMC12624441; doi:10.1021/acsptsci.5c00554)
Supplement: Supplementary file 2 [file pt5c00554_si_002.xlsx]

## Sheet: Legends 
Comparative Analysis of Species-Specific Hepatocyte Function and Drug Effects in a Liver Microphysiological System PhysioMimix® LC12 and 96-Well Plates
Chander K. Negi1, Courtney Sakolish1, Han-Hsuan D. Tsai1, Katharina Nitsche1,2,
Han Gang3, Piyush Bajaj4, Stephen S. Ferguson5,
Philip Hewitt6, David A. Kukla7, Sarah M. Lloyd7, Remi Villenave8 and Ivan Rusyn1
1Department of Veterinary Physiology and Pharmacology, Texas A&M University, College Station, TX, USA
2Division of Toxicology, Wageningen University and Research, Wageningen, Gelderland 6708 WE, the Netherlands
3Department of Epidemiology and Biostatistics, Texas A&M University, College Station, TX 77843, USA
4Global Investigative Toxicology, Preclinical Safety, Sanofi, Cambridge, MA 02141, USA
5Division of the National Toxicology Program, National Institute of Environmental Health Sciences, Research Triangle Park, NC 27709, USA
6Chemical and Preclinical Safety, Merck KGaA, Darmstadt, 64293, Germany
7Development Sciences, AbbVie Inc., North Chicago, IL 60064, USA
8Roche Pharma Research and Early Development, Roche Innovation Center Basel, F. Hoffmann-La Roche Ltd, Basel, Switzerland
Corresponding author: Ivan Rusyn, MD, PhD, Department of Veterinary Physiology and Pharmacology, Texas A&M University, College Station, TX 77843-4466. Phone +1-979-458-9866. Email: irusyn@tamu.edu
Supplemental Table Legends
Table S4: Normalized gene count data (Supplemental table for figure 4A)
Table S5: Normalized gene count data (Supplemental table for figure 4B)
Table S6: Full list of overlapping pathways (Supplemental table for figure Figure SB, C and D)
Table S7: Log 2 fold change values of ADME genes (Supplemental table for Figure 7E)
Table S8: Full list of enriched pathways after drug treatment (Supplemental table for Figure 8)

## Sheet: Table S4
Table S4	Normalized gene count data													Table S4: Normalized gene count data (Supplemental table for figure 4A)
	HUM_D0_S1	HUM_D0_S2	HUM_D0_S3	HUM_D4_S5	HUM_D4_S6	HUM_D8_S7	HUM_D8_S8	HUM_D8_S9	HUM_D14_S10	HUM_D14_S11	HUM_D14_S12	MON_D0_S14	MON_D0_S15	MON_D4_S16	MON_D4_S17	MON_D4_S18	MON_D8_S19	MON_D8_S20	MON_D8_S21	MON_D14_S22	MON_D14_S23	MON_D14_S24	RAT_D0_S25	RAT_D0_S26	RAT_D0_S27	RAT_D4_S28	RAT_D4_S29	RAT_D4_S30	RAT_D8_S31	RAT_D8_S32	RAT_D8_S33	RAT_D14_S34	RAT_D14_S35	RAT_D14_S36	DOG_D0_S37	DOG_D0_S38	DOG_D0_S39	DOG_D4_S40	DOG_D4_S41	DOG_D4_S42	DOG_D8_S43	DOG_D8_S44	DOG_D8_S45	DOG_D14_S46	DOG_D14_S47	DOG_D14_S48
ANXA2	1216.48	1230.42	1222.74	17266.2	17111.6	11185.2	11280.3	10982.4	11082	9945.01	8725.82	2543.07	2966.99	44867.7	43646.9	46746.2	24022.8	23141.8	22557.8	23152	25201.2	24217.8	9.44579	14.6044	23.9307	42635.8	40144.6	40255.8	15158.1	15505.8	14743.5	16953	18206.4	19483.8	0	0	0	8.31072	9.76105	1.79353	7.65503	3.32585	4.17552	5.17204	4.9701	10.5148
FAT1	1002.94	884.038	865.235	8232.05	8262.72	17546.1	14283.1	14772.5	14511.8	12850.8	15231.8	765.33	677.948	3923.84	4271.09	3936.5	6170.85	5490.8	6229.58	4381.7	4443.7	4622.22	902.073	776.955	646.13	19369.1	23835.4	18185.9	33409.5	32352.6	32113.5	28862.3	27922.9	26384.1	1784.61	1889.64	2082.05	7360.27	7454.65	7583.03	14448.9	14793.4	14666.5	10305.7	10321.2	10109.9
TMEM123	3295.86	3126.02	3339.24	16528.1	15768.7	14738.5	14281.1	14189.2	12146.3	11776.1	10718.5	10089.9	9888.24	6411.75	7132.26	6962.34	3609.58	3431.86	3427.01	3902.81	3457.16	3180.58	1922.22	1942.39	1853.3	3837.33	3614.82	3371.96	4622.85	4592.51	4869.97	6580.17	5830.08	6100	599.015	601.782	572.503	637.659	630.982	691.405	571.576	619.44	653.469	877.03	690.843	805.882
HMGCS1	2502.97	2459.11	2538.66	13012.1	13632.1	13647.1	12561.2	12237.8	17858.5	16269.2	16214	3248.13	3374.27	32107.5	34063.8	33476.4	15274.5	14086.3	15017.7	16070.3	13097.5	13580.9	15193.5	15010.4	14563.2	5382.04	5178.93	5366.54	8384.15	9719.15	9841.63	6407.68	9099.89	7526	25026	24743.3	22317.8	5252.37	5835.02	5474.74	6041.09	4752.64	4950.78	5360.45	4992.46	4695.59
SQSTM1	2158.15	2190.28	2281.94	16289.6	15757.5	11450.7	11624.8	12637.6	13109.7	11867.1	11417.9	3810.58	3964.58	9924.87	9786.72	10270.5	11531.4	11662.2	13098.4	12800.8	13258.5	13176.6	9958.22	9960.22	10896.5	26246	27275.7	26799.1	15335	15854.8	14878.4	12357.4	14127.5	13675.9	5488.55	5828.16	5573.34	27662.6	26540.3	27970	17383.3	19081.2	18343.1	15580.4	14410.8	12740.9
GPAM	2285.92	2105.84	2203.97	6525.6	6763.61	16105	15308.7	17009.6	13207.9	10932.2	10878.1	15487.4	15670.1	21564.1	22322.2	21152	18557.1	16019.6	16902.7	25898.5	22518.7	21611.6	3988.48	3802.99	3682.68	1119.49	1084.45	993.929	1837.61	1945.2	1955.31	1838.84	1699.28	1699.35	3898.78	4097.74	3371.41	2919.33	2760.98	2805.08	1913.76	1884.09	1873.42	2051.08	1565.58	1872.38
TM4SF4	2130.15	2181.66	2122.2	6468.42	6390.44	13687.6	12610.8	12594.2	10524.7	12086.8	10040.7	2848.39	3052.05	10620.5	10718.5	11601.2	2540.22	2763.93	2506.33	3086.28	3063.75	2886.18	4999.18	5181.65	5389.74	17671.1	15441.8	14484.3	12577.4	13372.1	12946.1	18048.4	17115.7	21123.9	2068.57	2222.15	1913.24	10593.9	10712.1	10482.3	16154.7	14963	15312.3	14002.2	12637.3	16144.7
CALD1	2872.28	2831.34	2867.64	6777.66	7010.26	11521.2	10454.4	10766	12134.8	10066.3	10606.4	3581.59	3528.94	8709.73	8858.08	8633.21	7442.58	7164.71	7068.4	7250.6	7853.65	7103.32	7648.72	7556.33	7195.18	14000.3	13998.2	13201.1	14400	15358.3	14864.8	19020.8	16023.6	17354.2	9534.5	10043	8604.67	7528	7082.34	6939.15	5576.69	6133.7	6365.59	4287.62	3638.94	4073.72
PLIN2	2735.76	3034.68	2730.72	9383.23	9134.8	9783.01	10500	10273.8	14716.2	11577.7	11913.8	1797.82	1948.78	30767.3	32493.8	34472.7	16834.4	17381.7	16925.3	16965.1	17255.5	17364.8	6456.19	6490.21	6469.28	12314.4	12539.1	13551.7	9344.41	8954.4	8738.55	6054.79	7867.31	6620.72	1154.5	1182.49	1169.47	45573	44345.2	43783.6	30852.3	25226.6	25791.5	26602.8	19945	26266.6
FADS2	253.797	317.082	306.16	6498.52	6163.81	13360.6	12087	11861.8	11003.3	14647.5	12657.7	1257.47	1286.3	5636.56	5184.88	5397.93	6914.78	6652.23	6927.3	7252.81	6298.17	6819.04	5646.22	5535.08	5769.97	546.577	678.165	528.077	1656.77	1737.92	1953.95	1010.12	1947.99	1132.9	2205.37	2299.42	2057.58	1508.77	1728.4	1876.03	1094.67	1188.16	1216.47	1168.88	1674.09	964.354
ITGAV	533.849	467.007	509.633	7101.19	6992.64	4227.64	4445.6	4365.65	4183.52	3549.23	4074.47	466.028	458.839	9389.94	9888.49	8870.42	6289.03	6025.87	5915.41	4465.56	5105.84	4127.45	1282.27	1255.98	1074.22	3991.61	4080.58	4212	3702.07	3773.66	3775.02	3656.86	3849.17	3579.55	2420.93	2456.3	2466.17	1307.05	1420.23	1459.03	1673.9	1711.15	1686.22	1336.6	1354.35	1346.64
CYP1A2	343.064	473.9	382.225	6554.19	6288.73	6476.67	7857.01	6635.65	6529.62	10840.6	6808.11	70.3059	67.0214	8.11717	4.24035	9.2569	4.85702	11.7499	3.89787	3.31027	8.47342	2.89341	59801.3	65436.6	64708.7	3468.55	3751.54	3918.53	682.293	693.574	530.863	1238.12	1315.97	2890.46	8226.61	9078.25	8401.6	19404.8	19847	19738.7	8636.15	6008.98	5370.42	3240.65	2546.35	4109.77
FADS1	570.606	549.724	505.83	5649.8	5915.56	5537.55	5559.82	4983.92	6734.86	8645.74	6859.34	747.252	819.724	2078.81	2127.59	2075.86	2754.74	2457.53	2686.41	3031.11	2630.39	2904.98	9271.04	9396.49	9370.22	2450.66	2463.18	2465.48	4427.8	4639.77	4852.34	2961.97	4848.4	3608.66	895.414	976.433	1066.71	2154.74	2572.04	2484.93	1361.32	1351.13	1234.56	1078	1030.47	1119.82
ATF5	22959	24909.9	23599.1	3747.73	3542.77	4617.05	4822.52	4126.19	4179.98	4682.48	3711.42	4222.37	3941.38	7154.48	5675.7	5876.97	8604.22	8817.82	9053.2	11033.1	8502.47	11008.7	2.36145	0	0	2.82226	0.772398	0.840887	1.57938	3.98606	3.38993	4.95644	2.19451	2.07872	13835.4	15325.5	13047.7	2042.17	1860.87	2054.48	1038.53	1128.3	1167.75	1117.9	805.984	1076.26
AZGP1	23013.3	24844.4	24490.9	3920.78	3556.38	2880.5	3076.15	3333.58	2905.2	3425.23	3051.4	34457.9	36872.1	13166.1	10992	12249.2	2955.5	3276.4	2733.97	2045.75	1887.15	2012.37	49684.8	53256.5	55245.5	508.947	515.189	658.415	232.959	342.801	397.299	312.256	361.362	390.799	10392.6	11932.6	10491	1575.26	1589.66	1677.84	3137.29	2937.56	3111.46	2837.97	2488.36	3221.27
RARRES2	9927.85	11490.8	10316.3	3111.94	2958.98	3729.75	3939.75	3911.23	2367.33	3358.41	3597.83	17986.3	19969.8	6534.32	5392.66	6147.74	2439.03	2359.01	2351.98	2807.11	3690.78	2776.23	12400	13696	12446.6	590.792	645.725	520.509	334.039	429.355	433.911	355.872	263.341	350.264	11300.5	12204.2	11254.3	1458.91	1596.63	1747.79	2088.55	2131.04	2133	1405.32	1166.32	1723.67
ASGR2	13229	14194.6	13754.4	3558.87	3442.67	3494.16	3321.47	3666.17	2812.31	3936.4	3499.83	10441.4	10726	3177.87	3160.12	3245.7	2373.46	2481.03	2663.81	2873.32	3074.64	2944.04	7488.15	7816.29	8503.39	222.017	243.305	271.607	287.448	276.746	286.11	182.397	341.612	246.328	4729.94	4877.48	4866.27	62.7081	80.8773	107.612	39.551	42.4046	40.3634	45.0706	8.28349	37.5527
IGFBP4	12511.3	13150.3	12333.9	2863.65	2668.29	3284.48	3139.63	3153.63	3018.43	4073.49	3467.9	26842.8	28069.1	6095.18	5670.4	5731.18	8252.08	8185.14	8516.07	11774.6	9380.08	12132.8	35015.5	33052.7	37230.9	301.041	342.172	296.833	319.825	518.757	496.963	86.242	132.402	123.684	28821.1	30405.2	29165.8	1270.78	1449.52	1477.87	2162.55	1995.51	2165.71	1728.2	1758.59	2038.36
SRRM2	13533.5	13603.5	13132.6	3318.86	3244.07	4070.59	3702.36	4067.37	4366.65	4821.64	5091.61	9641.96	9148.43	4343.5	4486.29	4192.22	6351.37	6401.87	6611.57	4393.84	4862.53	5112.65	5792.63	5476.66	5543.96	3857.08	4666.05	4103.53	9049.86	8576.29	9194.16	7425.74	7434.26	6504.31	11609.3	9185.96	13811	3488.99	3702.92	3834.56	5546.07	5889.25	5583.37	6111.13	7402.96	6184.18
TFR2	13500.3	14430.7	14239.3	2263.98	2263.88	4572.53	4132.17	4255.02	3430.68	4789.95	4539.98	28672.8	30213.8	6287.56	5353.44	5362.06	3521.34	3618.05	3747.42	4424.73	4000.67	3675.35	9181.3	9028.46	9721.2	428.042	505.921	433.057	591.479	785.253	707.817	330.099	327.713	298.296	9256.75	9429.48	9120.9	176.792	188.249	198.185	128.86	121.394	123.874	45.0706	51.3577	63.0886
C5	23536.6	22254.3	22188.1	8800.12	9053.12	5832.24	7208.98	5936.17	6471.23	5893.57	5011.42	37589.6	39467.9	10896.5	10749.3	10514.7	6753.69	5590.22	5792.24	11563.9	10229.8	10498	20322.6	20957.4	20418.2	3285.11	3919.15	3624.22	3015.83	3728.67	4083.51	1555.33	2002.85	2079.76	36415.6	38404	38325.9	3940.04	4149.84	4150.22	5644.31	6324.11	6484.59	4009.81	7119.66	4815.01
HSP90B1	25616	24241.3	23650.4	12785.6	13995.7	4649.44	4966.67	5119.05	4217.14	4657.68	3608.97	18225.3	19183.6	20507.2	22416.6	22667.8	14322.5	12953.8	12788.9	18096.2	19156	17900.1	33268.1	33639.8	32585.7	25429.5	25062	25732.8	25221.2	24822.3	26177	23727.5	25910.6	28125.1	15348.5	16941.2	17145.7	17032.4	16974.5	15866.4	20837	18123.4	18544.9	18858	10722.2	20146.3
SOD1	10153.6	9981.19	10103.3	6636.21	6295.94	3610.74	4070.67	3763.49	3468.72	3444.52	3655	18683.3	19139.8	7887.46	8049.24	9048.62	2826.79	2803.7	2797.89	4130.12	4357.76	3898.15	15309.3	16736.7	16722.3	8264.5	7721.66	8733.45	5267.24	5106.71	5168.96	4822.61	5525.77	5195.76	10616.5	11565	11178.5	4244.51	4190.98	4283.84	3412.87	2841.11	2833.09	3299.02	2929.87	3490.9
ARG1	11095.3	11166.8	11278.5	5679.15	5778.62	3721.66	4479.99	4614.92	3941.13	3924	4718.9	24850.1	25736.2	2280.93	2495.44	2667.14	684.84	739.338	601.832	1575.69	1654.74	1444.53	46992.8	47920	49579.2	1765.79	1997.42	2377.19	3600.2	3689.38	3905.2	3105.7	4065.69	3847.71	20501.2	22490.7	20644.4	948.933	904.292	885.105	551.162	479.754	541.426	265.991	224.483	416.084
HSD17B6	13587.8	13898.2	13836.2	6004.19	5792.23	3966.15	4363.61	4060.37	3749.16	4468.92	4162.82	22228.7	23748.8	3945.76	3778.15	4216.52	1212.64	977.95	1128.82	2513.6	2052.99	2108.57	3530.36	3759.18	4081.52	159.928	163.748	99.2247	39.4846	69.4713	63.0526	1.98258	5.85202	11.433	294.326	330.161	242.213	182.08	189.643	204.462	177.342	170.45	200.425	172.894	149.103	202.034
TMEM176B	12077.2	12581.6	11763.4	4933.51	4640.67	4018.77	4495.86	3835.61	3315.68	4606.7	4248.2	4133.99	4487.86	1871.82	1578.47	1754.18	1436.06	1320.5	1347.11	1769.89	1815.73	1726.64	8654.7	8934.99	9500.51	1978.4	2093.97	1902.09	1703.36	1688.38	1796.66	1603.9	2264	2009.08	24.8726	25.7572	39.1455	1.51104	4.88053	7.17411	2.55168	4.15731	6.26329	3.69431	5.79845	5.25738
PDIA3	14321.2	15128.6	14625.3	5986.88	6491.34	3086.13	3055.65	3155.03	2811.43	3536.83	2613.36	11974.1	12035.5	12193.6	12380.8	12942.3	9994.13	8831.38	8943.28	11263.8	12487.4	11142.5	10978.4	11099.4	11093.2	10030.3	9748.43	9857.72	10431.8	9653.09	10484.4	9256.64	9171.58	10123.4	9731.4	10771.2	10143.6	6231.53	6561.52	6520.37	6428.95	5948.29	6085.13	5259.96	4852.47	5933.33
MAT1A	16874.9	18773.3	17517.7	7983.01	7872.73	3861.71	4718.04	4430.77	3700.5	4013.55	3876.99	35825.9	36730.3	276.796	228.979	240.679	103.616	76.826	103.683	812.12	539.878	650.294	107099	108207	112227	970.856	973.994	1249.56	581.213	679.908	696.291	495.644	726.382	637.127	24062.2	25986.7	25297.8	4610.18	4508.91	4658.69	1843.59	1862.48	1952.75	1928.43	1593.74	1703.39
NAMPT	14578.5	13276.1	14600.6	8359.21	8493.36	3673.89	4266.4	3730.59	3384.68	2912	3227.36	4712.51	4446.61	1516.29	1708.86	1674.34	900.978	904.74	938.608	1236.94	1171.75	1090.09	2104.05	2027.09	1917.12	1294.47	1230.43	1316.83	966.582	930.46	951.891	948.662	1114.81	975.959	3550.56	3634.11	3187.91	5852.26	5333.72	5208.4	2722.64	2557.58	2407.89	3548.02	2718.64	3369.23
STEAP3	5256.23	4926.83	4879.55	2112.75	2041.26	2755.82	2760.73	2587.88	2384.14	3247.49	2519.82	2334.16	2348.33	519.499	533.224	516.072	720.458	657.089	782.693	632.262	584.666	647.4	758.024	820.769	744.512	300.1	263.388	245.539	225.062	260.233	250.855	224.031	219.451	219.305	2313.15	2212.78	2140.77	418.558	520.125	569.445	454.198	448.159	432.167	324.361	270.87	378.531
BDH1	5142.46	5307.68	5119.15	1815.55	1717.73	2957.41	2828.18	3088.52	2475.26	3067	4049.23	2137.3	2291.62	586.872	574.567	628.312	358.61	349.784	363.282	630.055	658.506	609.786	7939.18	7886.39	8163.04	61.1489	80.3294	63.0665	19.7423	37.5828	32.5433	78.3117	38.0381	74.8339	4688.48	4926.65	4773.3	274.254	280.282	267.235	158.204	146.337	155.886	127.823	119.282	102.143
CYP27A1	5812.83	5915.99	5839.86	1775.67	1637.65	3190.57	2903.56	2954.78	2674.3	4025.26	3052.88	8850.51	8846.83	689.96	650.893	619.055	913.93	840.567	974.468	980.944	850.974	959.888	12954.9	13976.4	14533.9	2674.56	2702.62	2759.79	1917.37	1938.36	1979.72	1298.59	2190.85	1779.38	6346.66	6802.25	6870.03	269.721	267.034	269.029	256.443	278.54	290.199	209.098	228.624	174.245
ZFP36L1	4190.28	4373.66	4293.85	2362.55	2499.32	3160.61	2749.49	3306.27	3000.74	3309.49	3296.4	10369.1	9895.97	2664.87	2590.85	2564.16	2360.51	2552.43	2658.35	1722.45	1850.84	1960.28	12430.7	10354.5	11032.1	3188.21	3462.66	3081.01	4249.33	4145.5	4055.03	2821.2	2773.86	2925.8	5364.19	5296.62	5406.97	1857.07	1994.74	1940.6	1643.28	1757.71	1798.26	1950.6	1702.26	1768.73
FURIN	5000.68	5309.4	5115.35	2418.98	2225.44	3949.15	3614.41	3942.04	3248.44	3733.17	4227.41	4079.75	4340.93	5414.97	4770.39	4828.63	4578.55	4767.73	5227.05	5563.46	5613.04	5179.93	7495.23	6516.49	7410.55	2941.73	3178.42	2948.15	5274.35	5132.33	4958.78	4246.68	4699.9	4234.35	4433.54	4720.59	4137.19	3292.56	3369.65	3488.41	4803.53	5491.81	6334.27	3444.58	3401.2	3145.42
HNF4A	5417.26	5654.06	5256.07	2735.74	2624.24	3358.96	3364.46	3373.49	3210.4	3210.29	3197.66	2356.25	2490.1	650.997	619.091	652.611	913.12	911.066	1003.31	1078.05	909.077	994.609	15675.3	15682.2	16302.2	3059.32	3145.2	2982.63	7318.86	7133.91	7302.58	5623.58	6197.29	5662.43	4327.83	4427.9	4758.62	2434.28	2219.24	2307.37	2375.61	2287.35	2357.78	2557.94	2313.58	1992.55
ABCC3	6779.01	7337.69	7286.99	2800.45	2676.3	3180.04	2844.71	3190.74	3356.37	4154.09	3560.71	2209.61	2167.89	3281.77	3158	2893.94	3219.4	3109.19	3315.53	3472.48	3838.46	3752.75	59.0362	46.7342	63.8153	666.993	799.432	646.642	975.269	1077.37	1099.69	1513.7	1370.1	1460.3	341.998	271.622	354.756	379.271	430.183	462.73	276.857	287.686	297.158	162.55	212.057	229.072
CPN2	6761.51	7222.23	6937.1	2837.32	2822.84	3082.08	3190.55	3083.61	3202.44	3882.66	2985.32	3149.71	3482.54	521.122	486.58	455.902	960.881	898.413	1031.38	913.635	975.654	972.909	3157.25	3163.32	3368.92	65.8526	86.5086	88.2932	247.963	293.26	292.89	144.728	221.645	149.668	6243.02	6671.12	6498.15	112.572	82.9689	75.3281	206.686	173.776	199.033	119.696	32.3056	128.43
ECHS1	7237.6	7766.79	7543.71	3449.77	3292.92	3694.13	4041.58	3851.02	2969.78	3569.21	3525.81	10557.9	11898.9	2492.78	2511.35	2784.01	1758.24	1605.21	1623.85	2081.06	2164.35	2086.15	10369.1	10868.6	11127.8	1775.2	1824.4	1864.25	1254.82	1210.62	1328.17	1138	1283.79	1327.26	7594.43	8333.63	8088.44	2733.47	2834.89	2813.15	2436.85	2297.33	2258.26	2091.72	2035.25	2162.29
SERPINA6	7720.69	7973.58	7650.2	3735.69	3336.16	3345.2	3380.99	3315.38	2753.92	3768.3	4173.96	18514.6	21521.6	11046.7	9822.76	10689.4	3718.05	3271.89	3181.44	4260.32	4125.35	3828.7	10782.4	11598.8	12007.9	27.2818	19.3099	31.1128	3.15876	6.26381	5.42388	1.98258	5.85202	4.15744	1780.46	2009.06	1981.74	15.1104	9.06383	10.7612	10.2067	12.4719	8.35105	0.738863	6.6268	6.00844
PIPOX	5443.51	6272.71	6379.92	3454.29	3338.56	2712.1	2674.11	2832.25	2230.21	2276.83	2270.36	5554.17	5856.64	1513.04	1505.32	1522.76	1046.69	1071.95	972.13	1176.25	1088.23	1170.38	6243.66	6665.46	6410.78	260.588	256.436	179.109	199.792	225.497	227.803	144.728	257.489	200.596	1399.08	1358.11	1472.85	1818.54	2045.64	1940.6	2074.51	1942.3	1900.56	2148.61	2442.8	2207.35
SLC2A2	6871.78	6675.96	6570.08	3441.5	3360.18	2930.69	3064.91	3123.52	3000.74	2628.17	2042.43	12500.4	13002.2	1482.2	1530.77	1379.28	451.703	352.496	310.271	894.877	536.247	766.753	10794.2	10918.3	10476.3	6010.46	5543.5	5438.86	4013.21	4102.22	4217.75	5620.6	5391.91	5629.17	4657.39	4996.9	4538.43	2447.13	2583.19	2428.44	1695.59	1681.22	1629.85	1449.65	1406.54	1697.38
DPYS	7732.94	8235.52	7644.5	2658.24	2543.36	2338.08	2674.11	2488.46	2362.91	2453.88	2574.76	12048.4	12922.2	642.068	603.189	660.711	193.471	159.979	162.931	474.472	334.095	439.798	12246.5	12603.6	12670	176.861	233.264	174.064	428.013	484.591	516.625	333.073	517.904	346.107	24941	27705.4	26048.9	4024.65	3863.28	3931.41	4502.43	4517.34	4534.62	4719.85	4177.37	4955.46
HNRNPH1	8653.61	8032.17	8412.75	3277.47	3524.35	2901.55	2994.82	2915.57	2829.12	3391.47	2830.15	3422.89	3034.01	4859.75	4493.71	4465.3	3140.87	3338.77	2941.34	2983.66	2717.55	2768.27	1709.69	1863.52	1691.11	2312.37	2114.83	2080.35	2718.91	2813.59	2751.94	2934.21	2972.83	3117.04	5956.99	4683.13	4868.72	4037.5	4327.63	4068.62	3777.76	3816.41	3638.27	4665.18	4544.32	4486.05
TMEM176A	8196.77	8942.06	8496.42	3196.21	3055.88	2619	2990.19	2566.18	2306.29	3190.31	3043.23	3023.16	3302.09	721.617	636.052	622.526	1029.69	955.354	968.232	1142.04	1240.75	1148.68	11658.5	12367	13015.7	2079.06	2120.23	1934.04	1968.7	2076.17	2160.06	1778.37	2650.97	2359.35	10.3636	11.7078	36.6989	0	8.36662	1.79353	5.10335	6.6517	1.39184	1.47773	20.7087	2.25316
TAT	12184	12674.7	11982.1	1735.8	1732.95	3570.26	3271.22	3399.4	2474.37	2709.46	2866.53	74867.8	76615.8	4457.14	4395.12	4394.71	3060.73	2863.35	3092.57	4341.97	3546.73	4162.89	42428.1	41032.6	42551.5	9209.02	9112.75	10348	9503.14	9183.31	9023.98	4138.63	7284.3	5640.6	17433.6	17814.6	16649.1	829.561	833.873	743.417	833.122	837.283	813.531	1176.27	627.06	1360.91
CYP8B1	9383.49	10136.3	9452.93	1084.21	1105.11	2460.32	2281.98	1889.8	2431.91	2931.97	1903.6	6948.23	6485.61	61.6905	83.7468	55.5414	27.5231	31.6343	15.5915	82.7568	54.472	60.0382	21033.4	20349.8	22617.2	31.0448	37.0751	71.4754	100.291	214.108	207.464	30.7299	73.8818	30.1414	9177.99	9712.81	9620	120.128	122.71	138.998	114.825	129.708	106.476	93.0967	57.9845	68.346
ASGR1	7008.3	7547.93	7262.27	1645.51	1600.81	2115.44	1923.59	2034.04	1771.07	2898.91	2371.33	2470.75	2863.88	797.918	748.421	739.395	682.412	754.703	778.016	809.913	900.604	811.601	13113.1	12919.1	14350.5	393.234	498.969	375.036	391.687	516.479	489.505	214.118	394.28	277.509	8908.54	9670.66	8829.75	209.279	263.548	260.958	186.272	192.899	187.899	118.218	92.7751	144.202
FTCD	8100.51	8817.98	8667.57	1447.63	1234.84	1923.57	2041.95	2108.26	2040.01	2930.6	2785.61	5082.11	4900.3	923.734	857.61	903.704	424.989	442.88	465.406	535.161	413.987	550.471	10149.5	10658.3	11079.9	76.2009	107.363	112.679	196.633	280.163	267.126	173.475	280.165	189.163	6209.86	6689.85	6622.93	1011.64	1060.47	1066.25	539.68	530.473	599.188	418.196	478.786	419.088
ADI1	5245.73	5004.38	5394.88	3558.12	3529.15	2721.82	2940.59	2902.97	3557.19	4233.31	4797.6	5518.01	5949.44	1428.62	1488.36	1628.06	1239.35	1312.37	1225.49	2316.09	2401.61	2161.38	2781.78	2789.45	3121.63	678.282	752.315	812.297	638.86	670.797	665.104	587.834	674.445	658.954	10249.6	11759.3	11205.4	2101.86	2130.7	2041.03	1888.24	1808.43	1916.57	1829.42	1927.57	1704.89
EHHADH	4974.42	4873.41	5100.13	4534.74	4550.18	4091.63	4139.44	4134.59	3916.36	3434.19	3982.41	6673.04	6593.88	2152.67	2402.16	2383.65	2439.84	2343.65	2325.47	4188.6	3676.25	3963.97	7561.35	7503.75	7703.04	143.935	141.349	216.949	343.516	338.246	336.281	328.116	461.578	376.248	33242.2	34102.6	30457.6	5230.46	4640.68	4738.5	4409.3	3957.76	4203.36	5810.42	4288.36	5508.23
GOT1	6064.88	6174.48	6320.97	4243.56	4084.11	3975.86	3984.71	4149.3	4163.18	3912.28	4297.2	3951.19	4059.95	1481.38	1498.96	1567.89	1206.97	1155.1	1223.15	1314.18	1369.06	1385.94	25047.9	25572.3	26650.9	686.749	712.923	762.685	888.402	896.863	909.178	730.579	811.236	745.221	8792.46	9445.87	9720.31	2741.78	2840.47	2710.92	1593.52	1394.36	1247.09	1266.41	1046.21	1181.41
PGRMC1	5825.08	5817.77	5628.78	3606.27	3433.86	3724.08	3947.02	3774	3111.32	4127.22	3825.76	20362.6	19085.6	4301.29	4768.27	4714.07	2964.4	3099.25	3161.95	5154.09	4971.48	4214.97	30918.4	32716.8	32753.2	14862	13789.6	15284	10299.9	10276.6	10342.7	10652.4	12791.1	12497.3	17709.3	18648.2	18097.4	4560.32	4676.94	4580.67	4705.29	4757.63	4231.2	5068.6	5195.41	5608.88
ITM2B	5340.24	5709.2	5577.44	3604.02	3673.3	4315.89	4344.43	4397.16	4052.59	5281.83	5162.88	7564.92	7980.71	6361.43	6634.02	6829.28	3538.34	3591.84	3480.02	4386.11	4898.85	4107.19	16546.7	16777.6	17195.6	7879.74	7383.35	8186.88	6938.23	6934.6	7129.69	7097.62	7758.32	7885.62	9459.88	9530.17	9243.23	5159.44	6007.23	5767.08	6171.23	5965.75	5865.92	4411.01	3738.34	4829.28
MAN1A1	5394.5	4733.83	5016.46	3237.6	3228.85	4024.44	4564.63	4318.74	4059.67	4262.94	4828.78	8141.43	7573.42	1862.08	2113.81	2156.86	2334.61	2234.28	2449.42	3348.89	3078.27	2718.36	5270.75	5123.23	4855.28	1226.74	1191.81	1327.76	1216.91	1228.28	1343.77	696.875	882.924	783.677	8632.86	8345.34	7469.45	1526.91	1546.43	1524.5	1510.59	1604.72	1581.13	1390.54	1056.97	1401.47
ANPEP	7869.46	8707.69	8313.86	2804.96	2772.39	5255.82	4484.62	4976.91	4760.32	6064.42	5389.32	36398.4	36980.4	3923.84	3978.51	3919.14	4444.18	4447.78	4933.93	4305.56	4098.71	4330.71	6290.89	6756.01	6479.91	2691.49	2923.53	2621.05	5740.26	5561.69	5902.54	4624.36	5808.13	5319.44	323.344	423.823	332.737	537.93	501.997	573.032	780.813	674.316	675.739	520.159	416.66	679.704
DDX17	8741.13	8876.57	7842.26	3131.51	3459.48	4878.55	4628.77	4855.08	4706.35	4940.13	4978.76	5738.97	5642.69	4414.93	4183.1	4246.6	4432.84	4296.84	4228.41	4018.67	3631.47	4062.35	3690.94	3566.4	3523.14	2732.88	2694.12	2469.69	4798.95	4695.58	4894.38	4578.76	4320.25	4596.05	8253.56	7132.41	8027.27	3997.46	3853.52	4000.46	4408.02	4652.87	4513.05	4860.24	4301.62	4730.14
TMT1A	9096.44	9340.13	10067.2	3151.82	3272.1	4609.77	4538.84	4883.79	4523.23	6088.53	4760.48	5463.78	5699.4	1656.71	1634.65	1625.74	1483.01	1442.52	1409.47	1680.52	1669.26	1689.03	2422.84	2716.42	2581.86	582.325	528.32	631.506	781.004	756.782	757.988	698.858	696.39	768.087	6993.35	7308.02	7190.54	829.561	830.387	881.518	998.981	857.238	897.738	1124.55	944.318	1247.5
PRG4	5524.03	5695.41	5339.74	2828.29	3276.9	5467.12	4465.44	5654.69	6576.51	6940.71	6030.04	7143.08	6944.45	1411.58	1289.07	1287.87	1731.53	1507.6	1688.56	2649.32	2865.23	2648.19	2573.98	2333.79	2534	130.764	132.852	132.019	293.765	396.898	385.096	186.362	167.514	213.069	5011.83	5582.29	6449.22	2570.28	3309	3320.71	5256.45	4742.66	4994.62	2537.25	2725.27	3109.37
SHMT1	4837.9	5318.02	5115.35	2895.25	2814.03	5099.57	4795.41	4941.2	5811.28	6789.15	7074.64	21728.6	22127.4	1659.15	1586.95	1777.32	1729.91	1770.61	1714.28	2675.8	2601.34	2339.32	4203.37	4477.72	4498.98	1415.83	1413.49	1531.26	1005.28	1077.94	1075.28	963.532	1163.82	1014.41	8216.25	8794.92	7931.85	3617.43	3691.07	3618.44	1536.11	1632.99	1526.15	1470.34	1575.52	1528.4
H6PD	5046.19	5355.93	5451.93	4483.58	4434.87	5863	5413.68	5026.63	4537.38	6249.05	4761.97	1938.43	1819.89	3092.64	3375.32	3025.85	2717.5	2793.76	2983.43	2451.81	2228.51	2640.24	5537.59	5453.29	5740.72	939.811	1035.79	1032.61	2600.45	2445.73	2548.55	2135.23	2520.76	2118.21	5138.26	4893.87	5328.68	1691.61	1773.72	1961.22	1869.1	2276.55	2268.7	1765.88	1531.62	1844.59
GLUD1	5898.6	5972.86	5702.95	4733.38	4730.36	4437.33	5012.96	5058.84	4995.63	4820.26	4992.12	19966.9	21240.6	3470.09	3935.04	3916.82	3637.91	3178.79	3506.53	6105.25	5806.71	5203.8	28965.5	28209.9	29578.4	5374.51	5448.49	5467.45	8073.8	7820.65	8065.99	6336.31	8069.94	6884.72	64809.7	68628.9	68573.1	9734.87	10035.1	10262.6	9358.27	10228.7	10340.7	6009.17	5451.37	6109.83
PON1	6360.68	6786.24	6376.12	3923.79	3920.75	5066.37	5038.09	5487.35	4843.47	5343.14	5286.87	25880.6	29128.5	349.038	401.773	352.919	27.5231	38.8649	27.2851	137.928	98.0496	119.353	46669.3	49681.3	50653.4	423.338	371.523	509.578	62.3856	84.2767	100.342	27.7561	62.1777	40.535	18360.1	20025.1	18601.4	1074.35	1102.3	1095.84	1072.98	928.744	917.919	1054.36	550.852	1294.82
ACAA2	8770.88	8712.86	8180.75	5196.86	5218.86	4272.17	4444.94	4175.2	3723.5	3943.29	4275.67	11078.2	12102.5	5548.9	5697.97	6308.57	3812.76	3609.02	3479.24	5827.18	6289.7	5645.04	17635.3	18416.2	19399.9	3996.31	4442.83	5449.79	2849.21	2753.8	2819.74	3953.26	3899.64	4337.25	24474.6	25443.4	24275.1	6863.14	6942.9	6851.27	4711.67	4502.37	4586.12	5604.27	5174.7	5637.42
ACSM2B	8301.79	8027	7779.51	5457.94	5307.75	4519.09	4463.46	4416.77	3925.2	4674.21	3875.5	13868.3	15386.6	81.9834	102.828	118.025	15.3806	7.23069	3.89787	116.963	58.1035	89.6957	174.747	148.965	194.105	0.940752	6.95158	4.20444	11.0557	9.11099	8.81381	61.4598	21.9451	40.535	0	0	0	0	0	0	0	0	0	0	0	0
RPS6	8226.53	7940.84	8538.26	7244.15	7658.91	4337.75	4424.44	4397.86	4364.88	4065.91	3758.94	8509.03	9091.72	12468.8	12347.9	13637.7	6298.75	6043.95	5658.93	5124.3	5936.24	5559.69	0	0	0	0	0	0	0	0	0	0	0	0	10715.9	11991.2	10598.6	9471.2	9705.27	9293.16	5468.24	4546.44	4460.16	4993.23	6127.3	5792.88
HNRNPA2B1	7913.22	7499.68	7844.17	6320.95	6406.45	4572.53	4674.4	4691.24	4959.36	4865.04	4807.25	7916.45	7653.33	9840.45	9663.75	9805.37	6091.52	6299.73	6104.85	6210.07	6301.8	6011.78	7053.64	7001.36	7078.18	7288	6987.88	7399.81	6526.8	6439.76	6371.03	5838.68	5895.18	6012.7	10309.7	9698.76	8602.22	11227.8	10318.8	10468.8	6838.49	6423.88	6703.11	7116.73	6649.16	6986.31
XBP1	7587.66	7842.61	7688.23	6632.44	6495.34	4314.27	5121.41	4540.7	3995.09	4589.48	4165.05	5270.94	5464.82	6015.64	5936.49	6114.18	2571.79	2575.93	2481.39	3316.89	3236.85	3386.74	6878.89	7728.66	7426.51	1449.7	1432.03	1461.46	1719.95	1639.98	1768.19	2068.82	1810.47	2162.91	6616.11	7256.51	7021.72	2058.79	2096.53	2019.51	1491.45	1455.06	1430.81	1319.61	1289.74	1481.08
HSPA9	5193.22	5061.25	5320.72	6536.14	6749.2	3962.91	4228.71	4051.97	5295.53	4617.72	4585.27	5753.03	6150.51	13817.9	13434.5	13896.9	8335.46	7856.14	7893.97	9383.52	8888.62	9380.43	12978.5	12808.1	12473.2	11742.5	11789.1	12722.6	5916.37	6143.65	5918.81	5845.62	6559.38	6232	9685.8	10471.5	9277.48	12998	12289.2	11496.5	6518.26	5949.95	5868	6694.83	6457.81	6733.95
RPL15	6210.15	6658.72	6560.58	7341.21	6856.51	4690.73	5062.55	4763.36	4223.33	3957.75	4017.31	6821.68	7439.38	11396.5	10226.7	11266.8	4359.18	4445.06	4218.28	4600.18	4797.17	4486.23	4611.9	5132	5235.52	9781	9681.23	10262.2	3951.61	4113.61	3948.59	4082.12	4352.44	4278	13078.8	13880.8	12548.6	8406.67	8256.46	8128.26	5583.07	5057.79	4961.91	5118.84	5881.28	5745.57
RPL7A	6621.48	6963.74	6532.05	8118.44	8182.64	4682.63	4891.29	4892.89	4179.1	3841.33	3814.62	12.0524	7.73324	68.996	68.9056	55.5414	25.9041	29.8266	28.0647	25.3788	22.9993	30.3808	8900.29	9793.73	10425.8	14336.1	13795.8	15146.9	6422.56	6534.86	6478.15	6222.31	6718.85	6691.4	13333.8	14587.9	13050.1	9484.04	9924.9	9264.46	5602.21	4703.59	4877.01	4705.08	5955.83	5334.74
RACK1	4697.87	5798.81	5111.54	7755.03	6830.08	4696.39	4838.39	4668.83	3701.39	3558.19	3960.88	8422.65	9702.64	15642.6	14655.7	15820	6395.89	6436.21	6314.55	6711.03	6672.21	6641.82	4404.1	4977.19	5150.43	11362.4	11087.8	11727	5280.66	5406.8	5004.21	5073.41	5656.71	5368.29	8997.66	10216.2	8998.57	7960.91	7662.43	7829.64	4987.25	4031.76	3971.62	4131.72	5234.34	4244.21
RPL13A	5844.34	6334.75	5940.65	6332.23	5935.58	4468.09	4523.63	4707.34	3666.89	3735.93	3961.62	2.00874	0	0	1.06009	1.15711	0	0	0	0	0	0.723352	6468	6948.79	7312.17	10524.2	10337.8	11099.7	4434.12	4490.58	4353.34	4525.23	4537.51	4676.08	14886.3	16899.1	14650.2	8810.87	9052.68	9193.62	5733.62	4915.61	4787.24	4260.28	5739.63	4804.5
RPL7	5487.27	5355.93	5252.26	6841.61	7154.41	3400.25	3612.43	3832.81	3363.45	2874.11	2680.93	14.0612	20.622	0.811717	3.18026	0	6.47603	7.23069	16.3711	8.82739	4.84196	4.34011	739.133	902.553	1023.7	1373.5	1229.66	1457.26	539.359	508.507	553.236	480.775	522.293	590.356	4.14543	2.34156	4.89319	2.26656	4.88053	7.17411	2.55168	3.32585	3.4796	2.21659	7.45514	3.75527
RPS18	6507.71	6517.41	6389.43	6756.59	6111.76	3140.37	3346.6	3236.25	2715	2362.25	2594.8	10.0437	10.311	7.30546	6.36052	9.2569	2.42851	1.80767	3.1183	8.82739	4.84196	3.61676	30.6988	11.6835	26.5897	44.2153	31.6683	47.9306	21.3217	21.6386	27.1194	12.8867	21.2136	19.7478	7986.18	8808.97	7288.4	6761.9	6603.35	6388.54	4184.75	3467.2	3391.92	3361.83	3720.95	4065.46
RPL13	8536.34	9088.54	8692.29	4884.61	4277.11	3338.72	3260.64	3490.42	2609.73	2844.48	3148.66	7110.94	7658.49	10477.6	9698.73	10442.9	4680.55	4810.21	4715.65	4994.1	5223.26	5204.52	4406.46	4673.42	5195.63	8240.99	8192.82	8593.03	3965.04	4093.68	3791.29	3700.48	3809.67	3879.93	5432.59	6123.19	5759.28	2929.91	3059.39	3123.43	1918.86	1943.96	2007.04	1705.3	2271.33	1621.53
ADH1A	9269.72	8695.63	9017.46	7653.46	7300.15	3810.71	4247.89	3798.5	2576.99	2569.61	2359.45	638.78	577.415	24.3515	18.0215	21.9851	1.61901	0.903836	1.55915	3.31027	1.21049	0.723352	23290.9	24883	25268.2	4151.54	3997.93	5890.41	1562.01	2122.86	1946.5	410.393	670.056	551.9	48362.7	48751.4	46101.2	1297.98	1197.12	1197.18	2948.46	2358.03	2705.04	1618.11	1752.79	1777
HPD	9061.43	9181.59	9146.77	6229.91	6235.88	3652.84	3640.86	3818.81	2667.23	2780.42	1890.23	26706.2	26821.5	199.682	167.494	186.295	153.806	155.46	180.861	421.508	214.257	415.928	99194.9	111370	113761	7970.99	8084.69	7848.84	4768.15	4748.53	5089.64	3265.3	4193.7	3729.22	100463	108707	107423	191.902	207.771	195.494	79.102	61.5283	63.3288	49.5038	36.4474	143.451
PTGR1	5187.96	5185.33	5122.95	25275.5	24863.4	13889.2	16171.6	15254.9	14613.6	13213.2	14905.8	19822.3	21165.9	55016.6	57402.6	62509.5	26935.4	26701.1	26341.8	43562.1	60131	42434	1492.43	1571.44	1515.61	13579.8	12763.9	14533.1	3986.36	3691.09	3650.27	3898.73	4901.07	4853.81	2750.49	3072.13	2852.73	68368.5	68434	66460	33341.5	29466.2	29341.4	34564	31660.3	34792.6
ACTG1	5292.98	5962.52	5895.01	15442.3	14517.8	9561.18	8846.24	8830.73	12890.3	14626.1	12823.3	4457.4	4722.43	49908.4	49668.2	52323.4	29698.3	33582.9	33513.1	22985.4	23317.6	23967.6	5152.68	5748.3	5886.96	14513.9	15050.9	14570.1	10393.9	10427.5	10221.3	9934.69	9595.85	9974.73	9706.53	10471.5	10471.4	31005.8	34606.4	35259.8	18275.1	19132.8	18715.4	13748	11678.1	13785.6
ABCC2	7027.56	6972.36	7018.86	13960.9	14891	12657	12650.4	13244.7	13321.1	15141.4	15190.9	9599.77	10024.9	5358.15	5921.64	5754.32	4110.66	4097.09	3922.82	5977.25	7899.65	6055.9	8890.85	8715.92	8083.27	50352.8	49360.1	50169.9	47102.7	41309.8	42552.4	42182.3	49218.4	46593.5	3979.62	3887	3860.72	11139.4	10758.8	11066.1	7884.68	7225.41	6979.39	7761.75	7346.63	7270.21
PSAP	6164.65	6319.24	6296.25	11236.4	10681.2	12878	13006.8	12615.2	11659.7	15806.2	13458.1	11915.9	12321.6	11394.1	10886	10865.3	14138.8	13974.2	15199.4	17174.8	18414	18074.4	11190.9	11376.8	11481.4	10193	10285.2	10559	9989.59	9754.45	9436.2	9105.97	9676.32	9246.14	14384.7	14817.4	14532.8	13260.9	14523.7	14854	12690.8	12670.7	12805.6	9740.43	10022.2	9986.02
HSP90AB1	10969.3	10873.8	10464.6	10509.6	11023.9	9402.5	9231.75	8679.49	10400	9088.71	8434.04	6681.07	6947.03	14205.9	14803.1	15195.2	15671.2	14759.6	14539.8	15417	16658.7	16389.7	9922.8	9714.86	9787.68	17836.7	17795.3	18365.8	18762.3	17721.4	17506.3	16744.8	17399.5	16750.3	8112.61	8694.23	8651.15	16797.5	16583.3	16105	11630.5	10108.1	10532.8	10129.1	11584.5	10274.4
CANX	9325.73	9267.76	9454.83	17318.8	17351.9	9096.48	9822.91	9544.22	9301.24	8917.17	8533.53	6233.12	6284.55	9820.97	11045	10692.9	9003.3	8423.75	8219.84	11008.9	10969.4	10171.1	16579.7	15927.6	14895.6	21830.1	20370.4	21773.9	16170.5	15927.1	16510.3	15732.7	17586.8	17089.2	14882.1	15536.3	13248.3	12514.4	13075.6	12884.7	11648.4	10621.1	10943.4	10247.3	9726.48	10974.4
EEF2	9758.06	10765.3	10738.4	15710.2	14422.5	14098.9	12974.4	12840.7	9685.18	10842.7	10475.7	15051.5	15072.1	18275	18212.3	17922.5	16774.5	17548.9	18811.9	15632.2	14866	15867.5	28932.4	29451.3	30501.1	24762.5	25917	24562.3	23337.7	24904.3	23683.4	19265.7	19858.1	18557.8	24793.8	26803.9	24678.8	19684.3	19398	19857	16073	16031.4	16668.7	12240.7	12684.5	11563.2
HDLBP	6969.8	7225.68	7450.53	10943	11002.3	9477.79	9161.66	9444.09	8850.95	8090.49	8990.86	14878.7	15881.5	9780.38	10280.7	10483.4	9990.09	9922.31	10355.9	11037.6	11482.7	11209.8	14615	14884.8	14393	10765	11267	11476.4	13960.9	13561.1	14030.9	12055	13896.4	12734.2	24414.5	25932.8	26080.7	10012.1	9646.01	9822.25	9504.99	9197.64	9252.26	7774.31	7427.81	7209.37
MYO1B	6491.96	6081.43	6151.73	13723.1	14508.2	8566.2	8298.73	8106.04	7888.45	6590.05	6136.95	9250.25	9731	7721.05	7600.82	7926.22	4131.71	3647.88	3522.12	5380.3	5364.89	5116.99	6609.69	6496.05	5958.76	1978.4	2146.49	2182.94	2577.55	2421.25	2492.95	2366.2	2664.86	2648.29	8508.5	9382.65	8695.19	6854.08	6156.43	6056.74	6250.33	5747.9	5964.04	5251.84	4278.42	5198.05
EIF4G2	4498.34	4595.97	4655.16	11313.2	12036.1	10396.7	10003.4	10065.2	10933.4	9594.36	9607.08	7972.69	8349.32	21166.3	21016.2	20874.3	15551.4	15347.1	14563.2	14842.2	15192.8	14553.8	11448.3	11666	10994.8	12068	12172.2	12028.9	11981.2	11662.6	11955.6	12851.1	11878.9	12745.7	11265.2	12508.6	11225	15420.9	14928.8	14661.2	12331	12289.9	12397.1	12613.1	12057.5	11466.3
HABP2	6021.12	5969.41	5877.89	15868.2	15702.2	12041.7	12028.2	11565.7	10240.7	11199.5	7902.46	16359.2	17722	16960	17335.6	17538.3	7741.28	7574.14	7373.22	8807.53	9951.43	8926.17	6040.58	6744.32	7035.64	252.121	260.298	248.062	1286.41	1155.39	1268.51	1324.36	945.833	1050.79	16430.4	17941.1	18210	3130.12	3541.87	3496.48	5798.68	5569.14	5625.13	4749.41	4208.84	5279.91
UGP2	7253.35	6379.55	6718.41	13450.7	14152.7	9452.7	12122.8	12724.5	11727.8	9349.11	8813.42	12020.3	12022.6	10439.5	11835.9	12167	6106.9	5987.91	5488.21	9269.87	8743.36	8701.93	6581.35	6732.64	6642.11	3038.63	2990.72	3239.94	1354.32	1428.72	1459.02	1411.59	1506.16	1607.89	15064.5	16749.2	14486.3	1041.11	990.747	934.427	710.642	639.395	697.312	695.27	539.255	654.92
PAH	20291.5	20310.5	19725.5	9783.51	10380.1	9746.58	10493.4	10731.7	12319.7	11338	11384.5	37730.2	41602.3	8399.65	9026.64	9283.51	3123.87	3104.68	2939	5522.64	5862.4	4854.42	54714.7	57275.6	57340.7	2856.12	2658.59	3265.16	3128.76	3375.05	3659.09	3925.5	4216.38	3893.44	31849.4	32910.7	30765.9	503.932	391.139	420.582	146.721	102.27	115.523	48.7649	24.0221	68.346
SLC39A14	13507.3	14225.6	13961.7	10174	10241.5	10603.9	10923.2	12137	9569.29	11765.8	14957.8	12502.4	12914.5	8803.07	8458.43	8151.85	8821.97	8354.15	8647.82	8424.64	7577.66	8252	7469.26	6826.11	6963.85	1345.27	1385.68	1349.62	2267.2	2380.82	2464.48	1532.53	2015.29	1720.14	7416.18	7354.86	7542.85	5087.67	5625.85	5716.87	4216.65	4248.78	4288.26	3387.69	2516.53	3762.78
RRBP1	8357.8	9417.68	8775.96	5321	5448.69	9009.85	7561.43	8569.56	8452.86	11688.6	10650.2	5688.75	5673.62	3330.48	3329.73	3238.76	3148.97	3125.46	3312.41	2563.25	2669.13	2670.62	8897.93	8540.67	8705.47	4355.68	4628.98	4611.43	8016.94	8015.96	8495.16	6450.31	6554.99	6382.71	8645.3	9752.62	9343.54	5345.3	5866.39	5775.16	4830.32	5115.99	4984.88	3439.41	3018.51	3592.29
LRP1	9773.82	10605	10175.5	5707.74	5099.54	10480.1	9860.61	10387.2	9924.03	12188.1	11702.2	25424.6	24354.6	8623.68	8488.11	7570.98	18886.5	17436.8	21577.1	14468.1	14511.3	16361.5	17944.6	16485.5	17174.3	3032.98	3938.46	3001.13	7765.82	7350.29	7598.86	3988.94	3853.56	3112.88	15731.9	15569.1	16859.5	7104.91	6906.64	7579.44	8656.56	10605.3	11175.8	7354.64	7990.26	7508.29
ST6GAL1	10803	11685.5	11172	5055.4	5240.48	8347.62	8840.29	8798.52	9034.07	10009.8	9806.8	16192.5	17152.3	7643.13	7548.88	7468	6175.7	5528.76	5758.72	8290.03	8115.12	7729.02	15465.1	14414.6	15103	5869.35	5707.25	6150.25	7793.46	7460.19	7618.52	6649.56	7801.47	7327.49	20857.7	22223.8	21642.6	957.244	951.703	972.091	2059.2	1977.22	2181.71	2196.64	1448.78	2485.24
SERPINF1	12178.8	13565.6	12786.5	4407.58	4142.57	6617.54	6442.59	6149.72	6152.76	8382.58	7016.73	21517.6	22313	2914.06	2588.73	2645.16	2856.74	2567.8	2864.16	6206.76	5626.35	5850.47	30861.7	32760.6	35005.4	3225.84	3455.71	2901.9	2027.93	2530.58	2356	2747.85	2849.93	3117.04	28174.4	31669.7	31619.8	306.741	330.481	356.912	295.994	320.945	323.603	268.946	148.275	271.882
ACADVL	17137.4	19236.9	18350.6	6313.42	6176.62	7411.74	7154.1	7318.33	7007.33	9501.36	8941.12	5728.93	6034.51	4811.05	4704.66	4931.61	3640.34	3596.36	3542.39	5508.29	5547.67	5707.97	7497.59	8274.87	8093.91	1612.45	1682.28	1912.18	1487.78	1410.5	1444.11	1118.17	1266.23	1173.44	12013.5	12592.9	11621.3	3584.19	3649.94	3932.31	2663.95	2766.28	2794.82	2870.48	2945.61	2858.51
HMGCS2	18628.7	20751.6	20143.8	6174.23	6187.83	7618.99	8071.92	7758.05	8963.3	9233.38	8567.68	52892.2	56983.7	15310.6	16593.5	17759.4	11945	11121.7	11256.3	21652.5	21512.8	21747.6	72940.4	76179.6	78492.9	7933.36	8204.41	8944.52	15256.8	13922.7	15253.3	12979.9	14387.9	13253.9	53855.4	59199.4	52459.8	136.749	150.599	142.585	747.641	490.563	599.188	887.374	521.032	1212.2
CAT	5902.1	5957.35	5898.81	7898.74	7611.67	6747.88	7472.82	6855.51	6295.19	5746.84	5783.55	116925	128050	20741	22569.2	23182.7	5983.04	5717.66	5319.04	10067.6	10662	9803.59	123234	116263	116833	9166.68	9872.79	10700.3	8253.06	8174.27	8101.92	6944.96	8398.38	7704.77	78626.4	83364.4	76585.7	2204.61	2224.82	2116.36	2457.26	2059.53	2182.41	2096.89	1785.92	2116.47
B2M	6656.49	7091.26	6853.42	10771.4	10012.5	6084.83	7903.96	6628.65	5996.18	6550.1	5446.49	11624.6	11406.5	22427.7	22743.1	24173.2	12618.5	12394.3	12233.1	16181.7	15397.4	15109.4	51290.6	54357.7	54511.6	48096.9	43470.5	49252.4	15152.6	15028	14624.1	14608.6	16222.5	17370.8	31737.4	32835.8	28666.7	13721	14256.7	14115.1	12574.7	12950.9	12176.5	9495.12	8789.62	11567
PPIA	5473.27	5938.39	5725.77	10842.1	10354.4	6590.82	6891.58	6815.6	6569.43	6224.25	6811.08	0	2.57775	0.811717	1.06009	1.15711	0	0	0.779575	0	0	1.4467	10373.8	11595.9	11601.1	19319.3	18194.6	19836.5	9103.56	9014.76	8861.27	8765.96	9294.47	9563.15	0	0	0	61.1971	68.3274	52.909	56.1369	76.4946	64.7206	35.4654	38.9324	35.2996
GAPDH	5065.44	6348.53	5718.16	15210.6	13668.2	4780.59	5508.9	5268.19	3456.34	3649.81	4064.82	20665.9	23612.2	34669.3	32880.7	36726.7	17946.7	17607.6	16918.3	21509	20947.5	20717.5	22981.6	25067	26339.8	48936	47479.3	46293.4	24307.5	23784.8	23627.8	18714.5	21950.9	20822.5	14.509	2.34156	9.78637	0	2.09165	0	0	6.6517	7.65513	12.5607	5.79845	6.75949
RPLP0	6491.96	7358.37	7055	12150.6	10923.8	5628.22	6301.08	6181.23	4709.89	4620.48	5272.02	11905.8	13798.7	20215	19156.8	21585.9	9563.48	10112.1	9617.61	9929.71	10032.5	10042.3	10073.9	10748.9	11920.2	22717.3	21889.8	23172.3	9897.2	9944.65	9238.91	8719.37	9581.95	9417.64	26.9453	25.7572	12.233	28.7098	25.0998	24.2126	6.37919	8.31463	8.35105	48.7649	17.3953	19.5274
CYP2A6	10416.2	12000.9	11229	10052.1	9672.94	8537.06	8719.94	7039.66	3883.62	7298.25	4978.01	44889.3	44027.9	951.333	940.297	917.59	836.217	789.049	766.322	1668.38	1312.17	1393.9	0	0	0	0	0	1.68177	0	0	0.677985	2.97386	2.92601	3.11808	14940.1	15477.7	14192.7	14.3549	27.8887	39.4576	1.27584	3.32585	3.4796	2.21659	0	3.75527
CALR	15334.6	16369.4	15988.8	14377.7	14167.1	7701.57	7872.88	7900.19	6300.5	7792.88	6120.62	7538.8	7472.89	12466.4	12710.4	13039.5	15157.1	15550.5	16162.9	16107.8	16810.1	16112.7	37825.6	38900.3	38706.7	26358.9	24913.7	25712.6	19003.1	19746.9	19644.6	19333.1	19573.5	21399.4	10102.4	10951.5	9857.32	11295	12135.8	12023.8	14697.7	13927.8	14545.4	11020.9	9099.42	12881.3
HSPA5	13516	13574.2	13318.9	15997.6	15829.5	7255.49	8294.1	7666.32	6203.18	6508.76	4990.64	8748.07	9192.25	9986.56	10713.2	11013.4	13668.5	12741.4	13288.6	15543.9	16288.3	16642.9	32873.7	35237.6	34162.5	25248.8	24790.9	26192.8	18830.2	18403.1	18983.6	16606.1	17888.9	20250.9	8166.5	8895.61	8597.33	25576.6	24151.6	22953.6	26548.9	23355	23694	25660	14335.4	26690.2
ANGPTL3	10190.4	9676.17	10013.9	7136.55	7473.13	6015.21	6686.59	7237.81	7258.57	6550.1	5975.1	11373.5	10821.4	5367.07	6872.54	6971.6	2179.18	2112.26	1870.98	4098.12	4078.14	3044.59	18520.8	19009.1	18923.9	192.854	229.402	225.358	189.526	238.025	278.652	105.076	209.941	109.133	24511.9	26150.6	22941.7	27.1987	23.0082	23.3158	20.4134	33.2585	22.2695	11.8218	3.3134	52.5738
TDO2	8520.58	8335.47	8540.16	6184.76	6697.15	6182.79	7233.45	8548.56	7917.64	5996.22	5845.18	9310.51	9924.33	3453.86	3469.66	3649.53	2191.33	1964.04	1983.24	3501.16	4026.09	3652.93	62627.9	63070.7	62929.9	4487.39	4660.65	6118.3	4919.78	5210.92	5516.09	3306.94	4616.51	4301.91	11841.4	12525	11743.6	2.26656	2.09165	6.27734	0	1.66293	2.78368	3.69431	4.14175	12.7679
DDX5	8839.14	8883.47	8249.21	7618.85	8454.92	5216.96	5198.77	5231.78	5195.56	5828.81	5282.41	4039.58	4168.22	13170.1	12182.5	12266.5	6039.71	6280.75	5698.69	6216.69	6467.64	6078.33	10895.7	10529.8	10473.7	7731.1	7954.15	7704.21	5968.49	6095.25	6006.95	6976.68	6685.2	7119.61	6798.51	5959.28	6894.5	8559.28	8365.22	8150.68	6446.81	6599.32	6023.19	7261.54	7738.44	7772.66
HSD17B4	9964.6	9755.44	9492.87	6191.53	6277.52	4955.46	5100.25	5161.76	5607.81	4893.97	5342.55	9129.73	9473.22	4129.21	4134.34	4207.26	3807.1	3525.86	3477.68	5438.78	5568.25	5331.11	14818.1	15641.3	15759.7	5340.65	5458.54	5779.42	4457.02	4483.75	4511.31	3324.78	3944.26	3769.76	24055.9	24815.9	22760.7	3671.07	3251.13	3264.22	3676.97	3181.18	3238.12	3918.19	3455.05	4021.15
ASS1	11911	13074.5	12172.2	6610.62	6219.87	5824.14	6347.37	6069.2	5437.07	5367.94	5220.79	38389	40117.5	5427.95	5581.36	5926.73	3817.62	3576.48	3590.72	5176.16	5182.1	4886.97	110504	108306	117782	4265.37	4449.78	4938.53	4896.08	5473.43	5766.27	1528.57	2598.3	1998.69	96897.4	108241	105661	9533.9	10196.8	10063.5	2814.5	2557.58	2647.98	933.184	579.016	983.881
CYB5A	12525.3	14435.8	13634.6	7631.64	7226.48	6496.1	7359.09	6912.23	6194.34	6657.57	6975.9	7094.87	7050.14	3067.48	3010.65	2967.99	1957.38	1804.06	2055.74	3793.57	3610.89	3704.29	0	0	0	0	0	0	0	0	0	0	0	0	17889.6	18538.2	15631.3	10887	9958.36	9593.57	7373.07	6151.16	6285.56	9253.52	7240.6	10094.2
LDHA	13680.5	13701.7	13379.8	9174.06	9093.16	4831.59	5463.27	4993.72	4762.97	4479.25	5817.71	3141.67	3559.87	7264.06	7534.04	7912.33	5919.09	5828.84	5609.82	6226.62	6730.32	6042.88	0	0	2.65897	0	0	0	0	0	0	0	0	0	2549.44	2894.17	2708.38	2586.14	2607.6	2619.45	1487.63	1331.17	1233.17	1307.05	1485.23	1423.25
RPL3	11623.9	13405.3	12545	11411.7	10438.5	5546.46	5534.69	5728.91	4923.09	5204.67	5007.71	9414.97	10563.6	11704.2	11324.9	11984.2	4895.07	4796.66	4850.51	5294.23	5593.67	5435.99	7327.57	7895.15	7870.56	12741.5	12431	13074.1	5470.19	5344.73	5392.02	5507.59	5612.82	5842.24	12896.4	14384.2	13226.3	9944.15	9959.06	9837.49	4012.51	3593.58	3635.49	3851.69	4181.51	4242.71
RPL4	11196.8	11945.7	11752	10429.1	10380.1	6005.49	6149.65	6396.89	5939.56	5396.18	5143.58	13313.9	14713.8	20778.3	20181.9	21721.3	7815.76	7484.66	7119.08	8157.61	8668.31	8275.15	40.1446	8.76266	21.2718	27.2818	13.1308	9.24976	2.36907	10.8193	5.42388	8.92159	8.77803	7.27552	16604.5	19364.7	18339.7	16606.3	15996.3	15978.5	9664.47	8359.53	8365.66	8603.32	9819.25	9390.43
TUBB	2585.23	2652.12	2578.59	8509.69	8238.7	4119.97	4001.9	3636.06	4608.16	4392.45	3964.59	2109.18	2173.04	15934	15708.4	16451.8	9483.34	9743.35	9921.65	7577.21	8031.59	7658.13	713.157	703.933	744.512	6779.06	6578.51	6358.79	5362.79	5898.8	5423.88	4864.25	4511.18	4751.95	174.108	210.741	132.116	540.197	575.902	513.845	459.302	445.664	458.612	430.757	420.801	461.147
CLTC	3106.83	2965.75	2799.18	6396.19	6723.57	5399.11	5151.82	5320.71	5902.4	5089.62	5546.72	4204.29	4023.86	7372.02	8117.08	7928.53	8440.7	8128.19	8418.63	9503.79	9864.27	9711.73	7490.51	7275.92	6535.75	13743.4	13803.5	13546.7	13625.3	13552.6	13974	13843.3	14348.4	13894.2	3832.45	4107.1	3870.51	9185.61	8726.38	8791.87	8850.49	8490.9	8650.29	8276	6686.44	6899.19
SLC25A3	2331.43	2326.42	2338.99	7188.47	6913.36	5172.43	5256.96	4969.21	5046.94	5081.35	5407.88	2587.26	2691.17	4604.87	4725.87	4976.74	3725.34	3969.65	3910.35	3436.06	3581.84	3689.1	5386.46	5774.59	6001.3	7210.86	7032.68	7100.45	4492.55	4455.84	4391.31	4264.52	4054.72	4281.12	5637.79	6291.78	6011.28	7295.3	6974.97	7212.67	4710.39	4150.66	3897.16	4063.01	4642.9	4277.26
EIF3A	2280.67	2205.79	2344.69	6293.11	6824.47	4927.93	4754.41	4647.83	5138.06	4001.84	4277.9	4272.59	4268.75	8556.31	8672.57	8430.72	7195.68	7175.55	6989.67	6730.89	6944.57	6882.7	5240.05	5266.36	4796.79	7513.78	7873.82	8194.45	6214.08	5937.52	6190.01	6789.33	7059	6940.84	5617.06	6034.21	5678.54	9886.73	8950.19	8895.89	6627.98	6656.69	7085.17	7270.41	6739.45	6896.18
YWHAZ	2336.68	2471.17	2812.49	6607.61	6622.67	4766.02	4860.21	4701.74	4841.7	4251.23	4127.93	2002.71	2149.84	13144.9	14264.5	14269.5	7117.97	7060.76	6705.12	6272.97	5976.18	5750.65	2963.62	3104.9	2948.8	9850.61	9578.5	9498.66	6436.77	6517.21	6398.83	7046.07	7255.04	7123.77	4.14543	7.02469	7.33978	40.7981	43.2275	29.5932	29.3443	47.3934	36.1879	34.7265	25.6788	33.7975
UGDH	3073.57	2893.37	3282.19	4822.91	5181.22	3573.5	3832.62	3771.2	4930.17	4355.25	5542.26	3101.5	3322.72	5078.91	5360.86	5517.11	3416.92	3183.31	3106.61	5466.36	6773.9	5020.06	3818.46	3811.76	3879.44	5533.5	5587.53	6150.25	3938.98	3756.01	3905.2	4507.39	4871.81	5067.92	13874.8	14072.8	12798.1	7471.34	6669.59	6526.64	6163.57	5835.21	5813.03	7968.63	5845.66	7162.06
ATP5F1A	2748.01	2553.89	2588.1	6442.09	6086.13	4384.7	4613.56	4349.55	4254.29	4055.58	4605.31	8278.02	8586.48	9206.5	9608.63	9903.72	6460.65	6593.48	6448.64	7472.39	7436.03	7480.19	18263.4	19099.7	18804.2	8439.48	8505.64	8670.39	6383.86	6172.13	6177.12	5975.48	6791.27	6345.29	9142.75	10588.6	10102	7860.43	7586.43	7253.92	5691.51	5051.97	5201.31	5071.55	5622.84	5443.64
NCOA4	2546.72	2615.93	2591.9	5795.02	5802.64	4072.2	4204.25	4162.6	4384.34	3505.83	4243	5080.11	5518.96	8236.49	8532.64	8604.28	4283.89	4189.28	3777.82	4584.73	5102.21	4617.88	21.253	11.6835	7.97692	9.40752	4.63439	9.24976	23.6907	21.6386	19.6616	22.7996	19.0191	15.5904	12046.6	12902	12438.5	5232.73	4908.41	4634.47	4609.6	4290.35	4247.2	4385.89	4092.05	4214.17
SEL1L	2504.72	2460.83	2683.18	5327.02	5494.33	4226.84	4419.82	4159.8	4242.79	3808.26	3594.86	8786.23	8707.63	12471.2	14026	13277.9	9804.71	8892.84	9110.11	12182.9	11215.2	10853.2	5353.4	5088.18	4669.15	1808.12	1869.2	1806.23	1963.96	2019.79	2063.11	2263.11	1994.08	1992.45	3156.75	3175.16	2943.25	3452.73	3184.19	3045.41	3300.59	3288.44	3297.97	3336.7	2760.06	3049.28
MCL1	4171.03	4142.75	4084.67	6418.76	6986.24	4203.36	4243.26	4033.77	4005.71	3762.79	3425.59	3563.51	3273.74	6818.42	7357	7218.06	3260.68	3524.96	3508.09	3058.69	2970.54	2850.01	2000.15	1936.55	1991.57	2290.73	2341.14	2168.65	2719.7	2735.57	2707.87	2874.73	2776.05	2953.86	3469.73	3423.37	2891.87	5627.87	5690.69	5683.69	4492.23	4904.8	4975.14	4866.15	4068.02	4792.48
HADHA	3558.41	3717.1	3542.71	5805.55	5933.98	3907.05	4142.75	3911.23	4241.91	3709.06	4080.41	4085.78	3998.09	6710.47	7099.4	7176.41	6824.93	6501.29	6252.19	8484.23	8783.31	8835.75	9271.04	9656.45	9894.03	3376.36	3300.46	3490.52	2597.29	2620.55	2672.62	2717.12	3013.06	2843.69	11719.1	12885.6	11606.6	4776.4	4471.96	4456.91	4249.82	3814.75	3812.25	4843.98	4337.24	5436.88
YBX1	3733.44	3958.36	4111.29	6181	6274.32	3960.48	3828.66	4117.09	3845.58	3939.84	4049.97	178.778	185.598	556.838	461.138	402.675	242.042	285.612	314.948	300.131	252.992	334.912	3046.27	3134.11	3262.56	6150.63	6230.93	6285.63	4228.8	3911.46	4038.08	3887.83	4034.97	4014.01	0	0	0	0	0.697218	0	0	0	0	0	0	0
GANAB	3798.21	4268.54	3696.74	4820.65	4579.81	4434.09	4145.4	4154.9	3782.77	4709.35	4354.37	5146.39	5230.25	5213.66	5250.61	5300.73	4500.84	4423.37	4299.35	4397.15	4689.43	4512.99	6966.27	6834.87	6759.11	3086.61	3199.27	3139.87	4407.27	4322.6	4355.38	4118.8	4424.13	4331.01	4077.03	4163.3	3601.38	1597.92	1751.41	1870.65	1946.93	1845.02	1913.09	1765.88	1752.79	1933.97
STOM	3533.91	3951.46	3818.44	4916.21	4847.28	4235.74	4286.24	3981.95	4131.33	5153.69	4565.22	10168.2	9749.04	3445.74	4339.99	4194.53	3444.44	3740.98	3583.7	5892.29	5598.51	5733.29	2.36145	5.84177	0	103.483	98.0945	111.838	89.2351	66.6241	69.8325	148.693	158.005	123.684	1094.39	1243.37	1145.01	132.971	142.93	104.921	151.825	171.281	157.974	198.754	485.413	193.772
ERGIC1	3071.82	3362.1	3027.37	4552.8	4344.38	4311.84	4173.17	4145.79	3945.55	4712.1	4468.7	3402.81	3595.96	7903.69	8153.13	8114.83	4559.13	4568.89	4502.82	4531.76	4475.18	4461.64	2557.45	2281.21	2268.1	1758.27	1910.91	1733.91	2903.69	2926.91	2992.63	2350.34	2574.16	2329.2	2445.81	2585.09	2439.25	4552.76	4832.42	4907.99	4823.94	4844.93	4869.36	4173.1	3516.34	4160.09
MTTP	3418.39	3253.54	3403.89	4965.12	5061.9	4368.51	4390.06	4402.06	4162.29	4162.36	4184.35	5176.53	5872.11	3482.27	3470.72	3663.42	2066.66	1834.79	1726.76	2875.52	2813.18	2783.46	6186.99	6455.16	5820.49	2304.84	2459.31	2763.16	2798.67	2748.1	3081.44	1813.07	2766.54	2285.55	6471.02	6879.52	5864.48	6429.47	6327.95	6138.34	7005.63	6526.98	6695.45	5848.84	4531.07	6336.65
VNN1	4008.25	4206.51	4151.23	13255.1	13091.6	5101.19	5576.35	5941.77	6574.74	6689.94	5617.25	942.099	927.989	21096.5	22800.3	23881.6	14121	14144.1	13176.4	20758.7	22729.3	22518	571.47	525.759	529.135	1644.43	1531.66	1690.18	1111.89	1050.61	1044.78	1152.87	1291.83	1364.68	2599.19	2503.13	2378.09	607.438	633.074	631.321	640.471	695.934	690.353	743.296	733.089	841.932
CLDN1	3624.92	3520.64	3557.92	8789.59	8942.61	7805.19	6944.48	7486.38	7824.75	8707.74	7225.36	3085.43	3168.05	5556.2	6155.92	5920.94	3051.02	3386.67	3306.18	3016.76	2887.02	2763.93	1678.99	1364.05	1520.93	390.412	376.158	475.101	579.633	582.534	635.95	449.053	531.802	564.372	339.926	344.21	335.183	58.175	62.7496	78.9152	538.404	732.519	732.804	208.359	194.662	259.114
EIF4G1	4402.07	4564.95	4269.13	7906.26	7817.47	7096.81	6758.01	7042.46	7399.23	7675.77	8131.87	8133.39	7733.24	7380.13	7872.2	7397.42	8498.98	9053.72	9535.76	7943.55	8306.37	8497.94	7681.79	7594.3	7498.3	7002.02	7761.05	7585.64	9894.04	9591.03	10049.1	7359.32	8339.86	7524.96	8027.63	8474.12	8727	9313.29	9570.01	9651.86	8943.63	9388.05	10061.6	7445.52	7227.35	7184.59
SLC38A2	3089.32	2917.5	2686.98	8680.49	9599.27	6885.51	6508.71	7229.41	6394.27	6018.26	9566.99	5598.36	5560.2	8814.44	9304.38	9156.23	8407.51	8316.19	8311.05	8295.54	9726.28	7774.59	4425.35	4308.31	4257.01	4157.18	4099.11	4285.16	7742.13	6707.4	6920.2	4979.24	6249.23	5263.32	3061.4	2959.74	2889.43	3863.73	3986.69	3707.22	6187.82	5984.87	5638.35	5388.53	4073.82	5389.57
CSDE1	3432.39	3110.51	3346.84	8804.63	8957.02	6372.23	6546.41	6280.66	7232.92	5905.97	6558.65	9629.9	9926.91	16322	16180.1	16405.5	9013.01	8812.4	8335.99	9552.34	9864.27	9125.09	4791.37	4615	4400.6	4795.01	4584.18	4973.01	4052.69	4126.14	4147.24	4385.46	4702.1	4605.4	12964.8	13826.9	11880.7	9130.46	8662.93	8609.82	5362.35	5164.22	5153.99	5876.91	5509.35	5993.42
ITGB1	3497.15	3043.3	3278.39	10172.5	10454.5	6302.61	6143.04	6536.23	5969.64	5986.57	5538.55	4031.54	4276.48	24849.9	25871.4	25882.3	14189.8	13483.4	13113.2	13487.2	14136.1	13582.4	2335.47	2333.79	2387.76	10939.1	10383.3	10928.2	8669.23	8488.03	8550.75	9312.16	9168.65	9721.13	2323.52	2629.58	2104.07	8292.59	8200.68	7885.24	6107.44	5983.21	6037.81	4811.47	4369.54	4901.38
A1CF	3812.21	3663.68	3793.72	6121.56	6091.74	5510.83	5661.65	5490.85	5554.73	3842.71	5545.97	6940.2	6578.41	5399.54	5583.48	5477.77	3752.05	3329.73	3300.72	4520.73	4490.91	4465.98	3752.34	2675.53	2462.21	350.9	462.666	490.237	1263.51	1239.09	1357.33	980.384	1318.9	1164.08	10436.1	10998.3	10341.7	3522.99	3305.51	3316.23	3047.98	2795.38	2766.28	3200.01	2976.26	3020.74
PLS3	3908.48	3705.03	3746.18	7967.96	8045.7	5375.63	5620.65	5740.12	5356.57	4200.25	4563.74	4208.31	4467.24	12180.6	12752.8	12582.4	5895.62	5729.41	5321.38	6453.93	6301.8	6294.61	2696.77	2739.79	2797.24	5727.3	5884.13	5859.3	2833.41	2931.46	2891.61	2790.47	3055.49	2975.69	3007.51	3048.72	2921.23	2342.11	2239.46	2145.95	1909.93	1923.17	1985.46	2108.71	1997.15	2112.72
IDH1	4624.36	4520.14	4742.63	6438.32	6178.22	5088.23	5532.7	5587.48	5432.65	5093.07	5518.5	9330.6	9865.04	6595.2	6964.77	7221.54	6773.12	6334.08	6333.26	10186.8	9261.45	9343.54	9171.86	9557.14	9290.45	5138.39	5133.36	5182.39	5284.61	5140.31	5413.03	5417.39	5953.7	5909.8	7045.16	7188.6	6669.41	3853.91	3896.75	3906.3	2840.02	2441.18	2365.43	1986.8	2041.88	2015.83
ATP5F1B	3603.92	3792.92	3780.41	6933.4	6330.38	4735.25	4918.4	4624.02	4477.23	4639.77	5042.61	10481.6	11043.1	12852.7	12534.5	13264	9395.1	9632.18	9415.7	9871.23	10330.3	10064	29482.7	30634.2	32290.6	8754.64	8656.26	8847.82	8745.83	8765.34	8950.08	7580.38	8237.45	7893.94	21954.2	23689.6	22418.1	14117.6	14283.2	14055.9	10940.3	10840.6	10543.2	9919.97	10216	11147.2
DDX3X	4374.06	3815.32	3885	6445.09	6746	4308.6	4548.1	4523.19	4997.4	4196.8	5352.94	5248.84	5500.91	7382.57	7881.74	7558.26	4869.97	4847.27	4669.65	4648.73	4598.65	4239.57	7424.39	6580.75	6166.16	6192.03	6339.84	5946.75	4825.8	4747.4	4859.8	5318.26	5377.27	5257.08	6037.82	5317.69	5120.72	7513.64	6795.78	6575.07	4985.98	5466.87	5255.59	5883.56	5044.65	5664.45
ARHGEF12	4510.59	4385.73	4396.54	4272.15	4498.93	5696.23	5434.84	5471.24	5643.2	4482.01	5603.88	5144.39	4918.34	3939.26	4160.84	3840.45	4075.04	3615.34	3780.94	3987.77	4147.13	4044.99	1603.42	1378.66	1260.35	1902.2	2110.96	1902.93	3180.09	3137.6	3166.87	2492.1	2578.55	2327.13	2364.97	2334.54	2375.64	2417.66	1948.72	1986.33	2736.67	2965.83	2853.27	2716.06	2619.24	2316.25
PROS1	4676.87	4446.04	4442.17	3937.33	4018.45	5458.21	5459.97	5511.86	5245.99	5662.79	5105.71	12283.5	13030.5	6772.16	7181.03	7004	4752.6	4195.61	4070.16	6285.1	6536.64	5750.65	8860.15	9376.04	8729.4	1514.61	1422.76	1460.62	925.518	1042.07	1050.2	539.261	545.701	623.616	20291.9	21371.5	20937.9	380.782	423.211	434.93	400.613	377.484	400.85	225.353	356.19	228.321
MACF1	3882.22	3551.66	3744.28	4426.39	4423.66	5786.09	5311.85	5630.19	5983.79	5043.46	5111.65	2667.61	2528.77	7186.13	7580.68	6750.59	6906.69	6102.7	6532.06	4964.31	5145.79	5062.74	1513.69	1174.2	1058.27	4742.33	5097.83	4538.27	6456.51	6453.43	6575.1	6647.58	6493.55	6151.97	2615.77	2554.65	2997.08	7827.94	7423.28	7637.73	8961.49	9527.73	8998.25	6031.34	6254.04	6492.12
TGOLN2	3565.41	3746.39	3493.27	3972.69	4034.46	5607.98	5309.86	5597.98	6240.34	6569.39	6055.28	4829.01	5549.89	4529.38	4502.19	4561.34	3542.39	3278.21	3197.82	3961.29	4228.24	3794.71	6749.01	6236.09	6083.73	5637.93	5535	5608.72	5025.59	4638.63	4963.53	4701.68	5297.54	5615.66	4535.1	4847.04	4376.95	2806.76	2900.43	3115.36	2582.3	2663.18	2705.74	2654.73	2059.28	2650.47
AADAC	5156.46	5354.21	5200.92	5467.72	5706.55	5741.57	6078.9	6769.39	6588.89	6616.92	6902.4	11090.3	11829.3	291.406	372.09	404.989	55.0463	69.5954	54.5702	173.238	154.943	130.927	1787.61	1889.81	1794.81	9.40752	15.448	11.7724	9.47629	15.9442	23.7295	13.878	20.4821	25.984	1898.61	1941.16	1585.39	89.9069	104.583	78.9152	68.8953	44.899	46.6267	31.0322	33.134	53.3249
ENTPD5	5096.95	5104.33	5227.54	6113.28	6129.37	6738.16	6678	6922.03	7267.42	7680.59	7017.48	6299.41	6441.79	820.646	919.095	834.278	714.792	587.493	686.026	1519.42	1294.01	1417.77	3679.13	3212.97	3113.66	5303.02	5472.44	5660.85	5013.75	4926.2	4825.9	5757.4	6311.4	6322.42	4356.85	4516.88	4220.37	2478.86	2337.77	2357.59	1790	1662.93	1638.2	2161.17	1703.09	2216.36
ALDH3A2	4321.55	4525.31	4415.55	7919.81	8024.08	6114.78	6879.68	6399.69	6410.19	6007.93	5992.92	11090.3	11677.2	15649.1	16077.3	16252.8	8352.46	7980.87	7762.23	12398.1	12500.7	12193.5	11486.1	11765.3	12034.5	9325.67	9655.74	10765	8426.79	8048.99	8178.54	5083.32	8385.94	6830.67	6269.97	6643.02	6926.3	561.351	568.233	542.542	607.299	595.327	521.94	533.459	442.339	481.426
CD63	3894.47	3708.48	4236.8	7192.98	6961.41	5804.71	5893.75	6466.91	5474.23	6461.92	5270.53	2615.38	2884.5	9004.38	8293.06	9189.78	8799.31	8336.98	8795.16	9615.24	10790.3	9846.99	946.94	1261.82	1148.68	11258.9	9697.45	10996.3	4979.79	4890.32	4769.63	4368.6	4830.84	4863.16	1900.68	1875.59	1646.56	6017.72	6926.86	6996.55	5709.38	5637.32	5502.64	4673.31	4422.56	5717.03
SLC7A2	5790.08	5597.19	5636.39	4167.57	4366	8166.27	7790.88	8460.33	8250.27	7974.75	8296.69	10793	11102.4	5713.68	6079.6	5689.52	4725.07	4585.16	4646.27	4764.59	3874.77	4471.76	10099.9	7857.18	7485.01	1442.17	1529.35	1645.62	1922.9	1906.47	1933.61	830.699	1419.85	1046.64	19011	17945.8	16504.7	1761.12	1682.39	1708.33	645.574	631.912	676.435	253.43	139.163	340.228
ABAT	8550.34	8602.57	8656.16	3956.89	4016.05	7261.15	6523.92	6675.56	5601.62	5640.05	5542.26	3272.24	3436.14	174.519	183.395	178.195	161.091	159.075	194.894	300.131	246.94	292.958	4583.57	4495.24	4552.16	105.364	118.177	122.77	182.419	164.567	199.328	154.641	204.821	174.612	1338.97	1358.11	1345.63	432.913	408.57	414.305	354.683	320.113	402.242	263.774	172.297	226.067
SDC1	7251.6	7740.94	7779.51	5907.88	5600.04	7525.89	6961.67	6713.37	5932.48	8332.29	6939.52	3205.95	3441.29	1921.33	1926.18	1958.99	2501.37	2637.39	2746.44	2856.77	2924.54	2981.66	2854.99	2839.1	2932.85	7254.14	6865.07	6367.2	4723.93	5229.71	4801.49	4846.41	5150.51	5362.06	7973.74	8029.23	7709.21	2079.19	2293.15	2226.66	1853.79	1998.01	2166.4	2106.5	2026.14	2212.61
GNAS	6084.13	6891.36	6334.28	4819.15	4783.22	6458.86	5996.9	6369.58	5467.15	6023.09	7332.27	11032	11295.7	11170.9	10361.3	10895.4	9485.76	10104	9662.83	9364.76	10413.8	9875.93	2019.04	1638.62	1800.12	1316.11	1386.45	1295.81	1186.12	1077.94	1082.74	1150.89	986.065	1186.95	1158.65	1217.61	1198.83	872.625	1047.22	1007.96	1408.53	1132.45	1283.97	1454.08	1279.8	1369.17
SEPHS2	6322.18	6431.25	6511.13	5402.26	5438.28	5820.1	6390.35	6803	6403.12	6516.34	6848.94	13603.2	12868.1	2146.99	2323.71	2198.51	2339.47	2364.43	2373.03	2683.53	2588.03	2566.45	8831.81	8566.96	9056.46	1274.72	1236.61	1255.44	741.52	650.297	717.986	732.562	606.416	713.001	5946.62	6219.2	6644.95	1014.66	1019.33	1027.69	1046.19	1105.85	972.897	1298.92	977.452	1178.4
LAMP2	3257.36	3201.84	3029.27	5268.33	5176.41	8700.59	8538.76	8490.44	9010.19	9808.61	8971.56	2420.53	2742.72	3980.66	4389.82	4413.23	3631.43	3575.57	3794.19	4741.41	4737.85	4212.08	11618.3	12191.8	11571.8	10410.4	9692.82	10199.1	4926.88	5217.75	5037.43	5392.61	5680.12	5827.69	15731.9	16697.7	15464.9	4730.31	5211.01	5109.76	5500.14	5700.51	5353.72	5411.43	4034.06	5610.38
APP	3929.48	3841.17	3877.39	5527.16	5411.05	8263.42	7622.26	8096.94	7438.16	8888.93	9419.25	6658.98	6666.05	11683	11673.7	11492.4	14066.7	13586.5	14495.4	13472.8	13233.1	13129.6	847.759	733.142	773.761	13543.1	13768	13656	17941.8	19444.6	17654.7	14952.6	15562.7	15518.7	4545.47	4657.37	4443.01	5253.13	5343.48	5357.26	5762.96	5640.64	5787.28	5203.81	5562.37	5313.71
MSMO1	3549.66	3732.61	3894.51	5536.94	5455.09	6911.41	6883.64	6737.18	8352.01	10549.2	9059.91	8257.93	7859.55	11010.9	13203.4	13464.2	10211.9	9594.22	10129	10917.3	10191.1	9314.61	4059.33	3884.78	3991.12	5061.24	4612.76	4873.78	3796.83	3886.41	4040.79	3106.7	4320.25	3817.57	1892.39	2020.77	1793.35	1152.92	1275.91	1160.41	778.261	707.575	631.2	650.199	683.388	763.071
INSIG1	5793.58	5705.75	5497.57	6912.34	7187.24	9485.08	9014.86	8886.05	12553.2	17069	14587.3	11680.8	11293.1	7199.12	7733.33	7626.53	4711.31	4248.03	4831.02	4481.01	3969.19	3688.37	14107.3	14832.3	13917.1	4882.5	5093.96	5355.61	4538.35	5104.43	4857.76	2794.44	4374.39	3393.51	6102.08	6097.44	6052.87	2994.12	3071.25	3125.22	2795.36	3203.63	2952.79	4199.7	2316.89	3502.92
APLP2	5935.35	6140.02	5672.52	6942.43	7104.76	9893.92	9267.46	9533.72	9021.69	10602.9	9794.18	5969.98	6245.88	15469.7	15180.4	15604.8	12133.7	11313.3	11400.5	14356.7	14525.9	13886.9	9681.93	9437.38	9242.59	5850.54	5999.99	5707.94	6630.25	6597.5	6775.79	5991.34	6314.33	6408.69	1513.08	1636.75	1389.66	1770.18	2072.13	2123.54	3425.63	3381.56	3269.44	1921.04	1895.26	1967.76
F5	7468.64	7380.77	7100.63	5696.45	6081.33	9379.83	8575.79	9200.43	11012.2	9905.75	10867.7	28182.6	30742.2	10761.7	10580.7	10059.9	8311.17	7147.53	6796.33	9982.68	11529.9	9546.8	8387.86	7626.43	7245.7	5892.87	6686.65	6228.45	12474	11563	12658	15115.2	15690	15221.4	30493.8	33683.4	32419.8	510.731	519.427	565.858	233.478	222.832	217.127	155.9	77.0365	159.975
ASPH	2298.18	2276.44	2192.56	5941.74	5994.84	3062.65	3195.17	3304.87	4118.94	4123.78	3940.83	1528.65	1639.45	1160.76	1148.07	1123.56	956.833	829.721	876.242	1533.76	1728.58	1516.87	585.639	651.357	475.956	673.578	695.158	636.552	929.466	913.377	944.434	811.865	830.987	882.416	2379.48	2517.18	2319.37	2194.03	2274.33	2290.33	1546.32	1468.36	1534.5	1317.39	1093.42	1385.7
SERPINE1	1937.61	1830.11	1884.5	5355.61	5398.24	3448.83	2989.53	3693.48	3604.96	4028.02	3228.1	44.1923	54.1327	44597.4	44534.2	45241.9	8245.61	8881.09	8300.91	5244.58	5898.71	5278.3	18.8916	20.4462	18.6128	536.228	528.32	708.027	425.644	425.369	425.775	359.837	340.149	429.256	0	2.34156	0	2839.24	2949.93	3079.49	1113.81	1129.96	1073.81	857.82	468.846	733.029
ANXA5	1843.09	2055.86	2032.83	4839.46	4996.23	3215.67	3450.42	3128.43	3788.08	3244.05	3015.02	554.412	667.637	8406.96	8129.8	8974.56	3526.2	3543.94	3429.35	2779.53	3123.06	2992.51	18.8916	26.288	15.9538	18762.4	18394.7	17371	21043.7	19766.9	20227.7	24129.9	21315.3	23682.8	683.996	770.375	658.134	7926.91	7862.53	7359.74	5520.55	4484.08	4634.83	3391.38	4506.22	3466.12
ANXA6	1806.34	1955.91	1901.62	4589.67	4255.49	3626.93	3650.78	3450.51	2951.2	3197.89	2939.29	1878.17	1953.93	4039.92	4073.91	4351.9	3808.72	3638.84	3448.06	3096.21	3396.63	3203.73	3709.83	3922.75	4148	1961.47	2051.49	1931.52	2874.48	3092.61	2951.27	3481.4	2847.74	3440.28	4450.12	4631.62	4252.18	5318.86	5285.61	5259.52	5979.85	5933.32	6182.56	4315.7	3518.83	4361.37
AQP9	2853.03	2653.84	2808.69	4845.48	4609.44	3653.65	3955.62	3524.73	3177.67	3901.26	3194.69	7269.63	8119.9	294.653	314.846	291.592	142.473	111.172	113.818	247.167	217.888	227.133	3698.03	3913.99	3927.3	75.2601	56.385	53.8168	15.7938	24.4858	24.4075	29.7386	22.6766	14.551	23821.7	25260.8	22895.2	10474.5	10386.5	10011.5	5728.51	5876.78	5073.96	3093.62	3141.1	3409.04
ATP13A3	2474.96	2064.48	2175.45	4714.56	4768.8	3520.07	3523.16	3514.93	3748.27	3110.4	3658.71	2314.07	2229.75	7099.28	8127.68	7803.56	9285.01	9134.16	9760.27	10833.4	10614.8	9693.64	1178.36	876.266	824.281	6129.94	6400.09	5783.62	5540.47	5612.37	5915.42	5349.98	6087.56	5579.28	4050.09	3851.87	3275.99	6677.28	6394.19	6528.44	5303.66	5341.32	5538.83	5915.33	4025.78	5795.14
RTN4	2235.17	2300.57	2413.15	4101.36	4100.13	3214.86	3827.99	3918.93	4057.02	4281.54	3521.36	8685.8	8898.38	4449.02	4722.69	4819.37	4827.07	4985.56	5273.04	4853.96	4674.91	4831.27	47.2289	40.8924	61.1564	2909.75	2876.41	2635.34	3780.25	3672.3	3621.8	4120.78	4052.52	4088.84	3515.33	3877.63	3349.39	4532.36	4723.65	4983.31	4351.88	4597.99	4481.03	3708.35	3542.85	3667.4
AK4	2032.13	2204.06	2184.96	2509.27	2649.87	2627.1	2852.65	2884.76	3873.89	3463.12	3695.83	2.00874	2.57775	0	0	0	1.61901	0.903836	1.55915	1.10342	0	1.4467	2968.34	2830.34	2547.3	1707.46	1843.71	1904.61	1428.55	1478.26	1625.13	1074.56	1418.38	1181.75	1227.05	1402.6	1289.35	3472.37	3053.12	3127.91	2739.22	2787.06	2826.83	2753.74	2653.2	2326.77
TMED5	2133.65	1962.81	2175.45	3099.91	3036.66	2728.3	3149.55	2935.18	3402.37	3188.25	2914.05	863.759	884.167	1265.47	1677.06	1530.86	1240.16	1255.43	1349.44	1644.1	1304.91	1187.02	1409.78	1261.82	994.456	1232.38	1361.74	1291.6	730.464	700.407	772.903	600.72	798.069	716.119	2255.12	1931.79	1727.29	1363.71	1334.48	1235.74	1117.63	1155.73	1190.02	1235.38	1302.99	1303.83
HUWE1	2315.68	2464.28	2489.22	3232.33	3111.13	3531.4	3148.23	3285.97	3365.22	2983.64	3493.89	4138.01	3931.06	2771.2	2941.74	2708.8	4893.45	4427.89	4932.37	3774.81	3791.25	3955.29	3017.93	2979.3	2970.07	3548.52	4203.39	3927.78	7108.01	7016.03	7009.01	6494.92	6511.1	6105.2	3647.98	3662.21	3848.49	3411.93	3180.01	3238.21	4045.68	4271.22	4291.05	3417.24	3509.72	3348.95
TM9SF2	2590.48	2324.69	2474	3445.26	3388.21	3423.73	3340.65	3351.79	3239.6	3313.63	3131.58	3651.89	3704.22	2634.83	2987.32	3120.73	2120.09	2051.71	2130.58	2342.57	2396.77	2064.45	4977.93	4769.81	4722.33	3528.76	3407.05	3559.48	4162.46	4107.92	4260.46	4152.5	4452.66	4471.32	2478.97	2594.45	2292.46	1997.59	2193.45	2125.33	1848.69	1839.2	1762.07	1727.46	1568.89	1815.3
TMEM59	2291.18	2462.56	2261.02	3470.84	3178.4	3147.66	3457.69	3311.17	2810.54	3352.21	3399.6	4965.61	5413.27	7630.95	7774.68	7883.4	3544.01	3416.5	3237.57	4055.08	4788.69	3892.36	5343.95	5941.08	5748.7	2666.09	2443.09	2552.09	2279.84	2157.03	2197.35	2566.44	2623.9	2712.73	6357.02	6706.24	5536.64	2058.79	2037.27	1955.84	2626.95	2492.73	2341.77	2648.82	2608.47	3133.4
UBA1	2047.88	2169.6	2095.58	3135.27	2940.56	3406.73	3205.09	3100.42	2944.12	3290.2	3487.21	2675.64	2637.04	4947.42	4901.84	5024.18	4745.31	5213.32	5308.9	4095.91	4184.66	4220.76	3218.65	3242.18	3201.4	3457.26	3548.4	3424.93	3811.05	3757.71	3762.14	3958.21	4188.58	3808.21	2199.15	2187.02	2331.6	2120.74	2235.28	2174.65	2287.58	2615.78	2594.39	2056.25	2268.02	1855.1
STARD10	2229.91	2522.87	2485.41	2789.16	2517.74	3546.79	3660.04	3615.05	3171.48	3403.18	4018.79	4541.76	4820.39	1951.37	1773.53	1775.01	1450.63	1581.71	1516.27	1545.9	1658.37	1533.51	15193.5	16368.6	17929.4	5619.11	5317.96	5622.17	5429.13	5328.22	5135.06	4798.82	5237.56	5143.79	12643.6	14494.3	13135.8	3055.32	3220.45	3213.1	2555.5	2628.25	2641.71	2546.86	2591.08	2194.58
ITPR2	2592.23	2395.35	2597.61	3025.42	3256.08	3758.9	3738.06	3955.34	4328.61	3609.86	3959.4	7753.74	7792.53	1668.08	1699.32	1580.62	1432.01	1215.66	1278.5	1219.28	1112.44	1154.47	1641.21	1787.58	1608.68	476.02	542.223	509.578	500.664	569.437	613.577	486.722	383.307	458.358	1017.7	894.478	971.297	2070.88	1769.54	1827.6	1607.56	1564.81	1653.51	1493.98	1015.56	1348.89
UBR4	2238.67	2043.8	2008.11	2968.99	3046.27	3983.96	3554.9	3748.79	3813.74	3392.85	4195.49	1699.39	1623.98	3091.83	3384.86	2998.08	4493.56	4316.72	4873.12	3570.68	3728.31	3914.78	3561.06	3692	3427.41	2627.52	3173.01	2816.13	5508.89	5504.75	5749.32	5006	4654.55	3628.4	3967.18	3514.69	4142.08	4047.32	3835.4	4147.53	5190.11	5286.44	5046.12	4048.97	4271.8	4308.05
INSR	2681.5	2495.3	2616.62	2094.69	2272.69	4149.92	3630.28	3823.01	3483.76	4153.4	3659.45	1394.07	1379.09	639.633	598.949	541.528	1012.69	989.7	1190.41	912.532	852.184	912.871	1213.78	817.848	826.94	701.801	811.79	649.165	1336.95	1275.54	1355.29	1033.91	1054.83	1009.22	1135.85	1011.56	1076.5	555.307	552.894	589.174	785.916	859.733	863.638	806.099	690.015	793.865
STAU1	2306.93	2488.4	2612.82	2303.86	2338.36	3753.23	3532.41	3811.11	4007.48	3950.17	4881.5	3308.4	3335.61	2905.14	2888.74	2974.94	2382.37	2262.3	2344.96	2524.63	2661.86	2504.97	2101.69	2275.37	2326.6	999.078	988.669	1003.18	1226.39	1230.55	1238.68	1222.26	1226	1162	4004.49	4233.55	4095.6	1485.35	1472.52	1552.3	1801.48	1855.83	1824.01	2008.97	1997.15	1801.03
CGNL1	1813.34	1802.54	1863.58	2800.45	2932.55	4251.93	4214.17	4037.27	4060.56	3965.33	3340.95	2382.37	2588.06	1820.68	1786.25	1683.6	2434.18	2207.17	2423.7	2025.89	2048.15	2078.91	2628.29	2517.8	2417.01	3364.13	3519.82	3388.78	5947.95	5118.67	5505.92	4063.29	4687.47	4056.62	3349.51	3559.18	3351.83	1994.57	1742.35	1788.15	1958.41	1898.23	1932.57	1885.58	1327.02	1837.83
ATRN	1902.6	1793.93	1806.54	2300.85	2233.45	3863.33	3667.31	3743.19	3863.28	4273.27	3941.58	6062.38	6184.02	1904.29	1935.72	1791.21	2328.13	2283.09	2447.08	2974.83	2763.55	2804.44	8897.93	8555.27	8245.47	2066.83	2126.41	2058.49	2863.42	2880.78	3005.51	2633.85	2912.84	2715.85	4394.16	4205.45	4308.45	1930.35	1934.78	2015.92	2287.58	2422.88	2311.15	1683.87	1287.25	1631.29
DIAPH1	1892.1	1981.76	1964.37	2588.27	2739.56	3636.65	3386.94	3542.94	3784.54	3996.33	4257.85	2942.81	2987.61	2740.36	2899.34	2697.23	3001.64	2879.62	3017.73	2757.46	2856.75	2826.14	2019.04	2050.46	2079.32	1590.81	1758.75	1607.78	3029.26	2926.91	2997.37	2272.03	2555.87	2390.53	4305.03	4746.35	4521.3	3682.4	3625.53	3712.6	3617	3695.02	3904.81	3395.07	3358.96	3140.16
GLUL	2975.55	3258.71	3112.95	2991.56	2882.9	5733.47	5712.57	5155.46	5651.16	5279.76	6374.53	5913.73	5619.49	8312.8	8111.78	8083.58	5159.78	4761.41	4694.6	6842.33	6706.11	6722.84	24830.6	23343.7	23614.3	1605.86	1682.28	1568.25	1802.86	1637.7	1635.3	1411.59	1413.26	1436.39	10840.3	11403.4	11251.9	1064.53	1202	1173.86	1269.46	1174.86	1113.47	1061.01	1061.12	1020.68
CES2	3693.19	3773.97	3632.09	3401.62	3264.89	5276.06	5011.64	4881.69	5064.64	6746.43	6395.32	25643.6	27953.1	2297.16	2150.92	2281.82	1856.19	1852.86	1961.41	3672.2	3373.63	3463.41	3601.21	3802.99	3911.35	3177.86	3057.15	3331.6	1830.5	1728.81	1705.81	1937.97	2925.28	2535	4904.05	5132.71	5088.91	181.325	184.763	192.804	295.994	255.259	262.362	555.625	424.115	627.131
POR	3420.14	3801.54	3537.01	3232.33	2981.4	5042.09	4840.37	4878.19	5064.64	7159.09	6578.7	8952.96	9792.86	4046.41	3955.18	4193.37	3222.63	3365.88	3384.13	4397.15	4339.6	4382.79	13200.5	13091.4	14284	1588.93	1747.94	1901.25	2125.06	2124.57	2054.97	1535.5	2111.85	1785.62	8769.66	9033.76	9578.41	2131.32	2361.48	2389.87	2583.57	2516.84	2414.15	3569.45	3619.06	3444.34
IQGAP2	3939.98	3575.79	3869.79	3073.57	3244.07	4513.43	4364.27	4949.61	4984.13	4920.84	5201.49	22732.9	24109.7	7941.84	8219.91	7830.18	5324.92	4625.83	4623.66	7231.84	7178.2	7001.33	11930	11631	11313.9	2673.62	2884.13	2853.97	4810.01	4561.76	5044.21	3997.86	4961.05	4370.51	14212.6	15461.4	14574.4	5060.47	4790.58	4823.69	4408.02	4200.55	4387.08	5286.56	3738.34	4719.63
CTSD	3103.33	3848.07	3407.7	2624.39	2414.43	3979.1	3914.62	4068.07	4378.15	6128.49	5602.4	7349.98	7586.31	12174.9	11006.9	10966	33930.3	33136.4	37007.2	44331.2	45741.9	44633	3528	3703.68	3983.14	7886.32	7022.64	7996.84	3713.13	3816.37	3649.59	4195.13	4722.58	4646.98	2110.03	2222.15	2091.84	2816.58	3254.61	3503.65	2891.05	2966.66	3011.25	3109.13	3310.08	3036.51
CD81	3670.43	4342.65	3694.84	2656.74	2470.49	4239.79	4035.63	4199.01	3797.81	5415.47	4596.4	6152.77	6439.21	8239.74	7415.31	7719.09	7152.78	7462.97	7797.31	9274.28	9516.86	9525.83	11.8072	8.76266	0	0	4.63439	5.88621	35.5361	37.0134	48.8149	52.5382	43.1586	33.2595	7233.78	7839.56	7811.97	1013.15	1328.9	1342.45	2106.41	2167.62	2153.87	1808.74	2177.73	1964.76
CREG1	3792.96	3568.9	3681.53	2512.28	2404.82	4022.82	4220.12	4467.88	4925.75	5294.23	4286.07	4591.98	4781.72	2696.52	2962.94	2963.36	2330.56	2061.65	2122.78	4295.63	4707.59	3878.61	4798.46	4953.82	5288.7	2494.87	2353.5	2525.18	1397.75	1428.72	1407.5	1346.17	1574.92	1578.79	5181.79	5697.03	4367.17	5312.06	5751.35	5854.97	3526.42	3593.58	3315.37	3472.65	3149.38	3768.79
RNF213	2466.21	2300.57	2472.1	2658.24	2548.17	7063.62	6316.95	6240.75	5518.46	5535.34	5470.25	1512.58	1464.16	3586.17	3832.21	3459.76	6966.59	6403.68	7198.59	4699.48	4832.27	5111.93	1350.75	1238.46	1247.06	2374.46	2718.84	2383.07	3101.91	3253.19	3410.27	2835.08	2909.19	2775.09	1973.23	1831.1	2128.54	275.765	269.126	258.268	373.821	498.878	524.724	274.118	284.124	303.426
DHCR7	2371.69	2707.26	2597.61	2939.64	2728.35	5076.9	4525.62	4472.08	4830.2	7054.37	6635.12	1755.64	1845.67	2773.64	2565.41	2466.96	3062.35	2988.98	3254.72	2633.87	2512.97	2706.78	3799.57	3639.42	3812.97	1662.31	1608.13	1661.59	2139.27	2209.98	2161.42	1474.04	2247.18	1728.46	2043.7	2189.36	2219.06	2289.22	2541.36	2726.16	2896.15	2697.27	2741.23	3175.63	2885.14	3059.05
SC5D	2597.48	2424.64	2487.31	2902.02	2919.74	4639.72	5089	4635.22	5281.38	5796.44	6016.68	7131.03	7408.45	9977.63	11801.9	11840.7	8967.68	8627.11	8679	11902.6	10998.5	9541.74	9119.91	8885.33	8670.91	3816.63	3478.11	3905.92	3721.02	3828.32	4017.74	2813.27	4530.93	3661.66	5129.97	4725.28	3990.39	2585.39	2717.76	2561.16	1806.59	1776	1621.5	1458.51	1153.89	1672.6
MGLL	1769.58	2033.46	2072.76	3417.42	3345.77	4511	4204.91	4633.12	4768.28	4586.72	6105.03	686.989	675.37	1513.04	1584.83	1486.89	1198.88	1282.54	1263.69	1032.81	1191.12	1008.35	1997.78	1997.89	2132.5	1595.51	1645.21	1749.89	2039.77	2002.14	2017.01	1298.59	1449.84	1379.23	3185.77	3528.74	3395.87	268.965	265.64	237.642	251.34	176.27	250.531	367.954	234.423	295.164
WNK1	1993.62	1924.89	1880.7	2764.33	2711.53	5118.19	4557.36	4934.2	5309.68	4516.45	5500.69	3682.02	3742.89	2590.19	2698.98	2519.03	5039.97	4679.16	5159.23	3547.51	3689.57	3744.79	2762.89	2433.1	2337.24	3450.68	3604.78	3541.82	5647.87	5955.17	5846.95	4807.75	4760.62	4521.21	3119.44	2978.47	2918.79	5547.78	4885.41	5094.51	7555.51	8257.26	8328.78	7014.76	5619.52	6076.78
CERS2	1692.56	1693.98	1660.11	3518.99	3389.01	4123.21	4263.76	4093.98	3762.43	4386.94	5009.2	9696.19	10336.8	7428.84	7063.36	7456.43	6007.33	5782.74	5793.02	6516.82	7276.25	6773.47	12629	13050.5	13372	2481.7	2395.98	2561.34	2453.57	2283.44	2450.92	2263.11	2703.63	2464.32	4298.81	4809.57	4844.25	2490.95	2843.95	2841.84	2602.71	2451.98	2464.25	2179.64	2033.6	2278.7
PLXNB2	2060.13	2136.86	1979.58	4296.23	3939.17	4678.58	4235.99	4282.33	3880.09	5260.47	5324.73	3483.16	3660.4	3552.89	3395.46	3221.4	3684.86	3846.72	4070.16	3108.35	3060.12	3216.75	6725.4	6931.26	7102.11	5248.45	5410.65	5221.07	8709.5	8404.32	8655.16	5742.53	6437.22	5655.16	3461.44	3383.56	3892.53	822.006	908.475	900.35	1751.73	1943.13	1914.48	1356.55	1644.27	1461.55
CTNNB1	1687.31	1742.23	1663.91	4846.24	4877.71	4151.54	4250.53	4285.13	3802.24	3425.92	3508.74	3587.61	3773.82	9158.61	9633.01	9268.47	3630.62	3636.13	3214.97	3222	3284.06	3017.1	4538.7	4690.94	4506.96	5848.65	5638.5	5521.27	5428.34	5378.33	5317.44	6276.83	6579.13	6386.86	3846.96	3781.63	3726.16	15026.5	14069.9	14215.5	13155.2	13266.8	13148.7	15021.8	13747.3	14246
CTNNA1	1860.6	1900.77	1918.73	4464.01	4474.11	4927.93	4627.45	4455.28	4606.39	4332.52	4407.83	393.713	420.173	1014.65	1175.64	1047.19	884.788	832.433	760.865	834.189	867.92	810.878	2033.21	2272.45	2190.99	8633.28	8709.56	8430.73	6643.67	6803.63	6537.13	7833.16	7539.6	7718.28	2406.42	2552.31	2500.42	6307.83	6399.07	6495.26	6353.67	5987.36	6015.54	5269.57	5207	5242.36
PAPOLA	2046.13	1812.88	1806.54	4369.96	4516.55	3890.05	4071.34	4034.47	4713.43	3670.48	4306.11	1962.54	2002.91	4137.32	4371.8	4267.43	3579.63	3713.86	3582.15	3678.82	3850.56	3430.86	2066.27	2003.73	2036.77	3517.47	3419.4	3540.14	3807.1	3647.81	3842.14	3593.42	3883.55	3886.17	4180.67	4289.75	4000.18	4153.09	4061.99	3884.78	3444.76	3416.48	3460.81	3560.58	3394.58	3460.86
LPGAT1	1300.49	1309.69	1232.25	5047.13	5005.84	5036.42	4948.16	4954.51	3911.93	4053.51	3392.18	871.794	799.102	1626.68	1742.78	1670.87	954.405	895.701	932.371	759.156	811.027	738.543	3046.27	2894.6	2696.2	1363.15	1394.18	1268.9	1378.8	1426.44	1556.65	1138.99	1140.41	1152.65	2990.93	2884.81	2877.19	667.879	603.094	624.147	844.605	799.867	848.327	816.443	383.526	775.839
LASP1	1296.99	1440.66	1490.87	6068.14	5693.74	4247.07	3795.59	4010.66	3564.27	3774.5	3924.5	1378	1407.45	10812.9	10970.8	11044.6	5876.19	6268.1	6171.11	5038.23	5080.42	5025.85	2337.83	2184.82	2369.14	6113	6758.48	5722.24	7205.14	7444.25	6962.23	7611.11	7086.8	7305.66	700.578	793.791	729.085	7478.89	7520.19	7353.46	8435.84	9653.28	10037.3	7121.16	7256.34	6493.62
TSKU	1608.55	1716.38	1698.14	6337.5	6010.05	4450.28	4653.9	4781.56	3297.98	4616.34	4586.75	10501.7	10589.4	2211.12	1856.21	1808.57	5882.66	5886.68	7092.57	7383.01	7799.18	7601.71	8744.44	8859.04	8888.94	913.47	867.403	1026.72	1415.92	1281.8	1263.76	1604.89	1697.09	1827.19	2342.17	2257.27	2392.77	15736.7	17351	17957.7	12812	13521.2	14206.5	11943	9449.81	12517.1
MSN	1503.53	1659.51	1698.14	7511.25	7510.77	5769.9	6228.34	5277.29	5289.34	4676.28	4343.23	293.276	262.93	3386.48	3446.34	3615.98	3059.92	2852.51	2967.06	2947.25	2804.7	3122.71	11.8072	23.3671	15.9538	7453.58	7418.88	6611.06	4072.44	4434.77	3892.99	5864.46	4516.3	5793.39	211.417	213.082	203.067	4650.22	4671.36	4555.56	3881.1	4258.75	4219.37	3456.4	3078.97	3178.46
FDFT1	1466.77	1409.64	1293.1	5510.61	5151.59	5905.1	5631.23	5443.94	6157.18	6420.58	6848.94	2209.61	2330.28	7208.05	6993.39	7262.04	4004.61	3817.8	3801.21	4312.18	4194.34	4157.83	5251.86	5485.42	5365.81	1712.17	1571.83	1604.41	1879.46	1917.29	1936.33	1825.95	2573.43	2169.14	3728.82	3802.7	3784.88	1909.95	1996.14	1882.31	1449.35	1105.85	1089.12	1055.83	1319.56	1109.31
PERP	1781.83	1754.29	1930.14	4221.74	4080.91	5250.15	5284.73	5226.88	6203.18	7155.64	6143.63	2066.99	2139.53	5587.05	6070.06	6077.15	4516.22	4786.71	4838.04	4474.39	4529.65	4308.29	1884.43	1977.44	1895.85	3460.08	3223.22	3558.63	2213.5	2275.47	2127.52	2533.73	2743.87	2795.88	3148.46	3221.99	3050.9	3575.88	4059.9	4064.13	3652.72	3453.9	3320.93	2567.55	2514.04	3114.62
ACSS2	1277.74	1359.66	1194.21	2692.85	2593.01	3560.55	3320.15	3540.84	4057.02	4904.31	6282.47	2567.17	2768.5	5770.5	5731.89	5937.14	7328.44	6363	7317.87	7281.5	7517.14	6521.74	2359.08	2582.06	2619.09	238.951	226.313	230.403	369.575	398.036	463.064	247.822	470.356	287.903	3598.24	3835.48	3772.65	1594.9	1520.63	1645.56	1328.15	1244.7	1281.19	1215.43	1212.7	1075.51
LAMB2	1223.48	1376.89	1312.12	2461.87	2260.68	4473.76	3927.84	4058.97	3635.92	5021.42	5027.01	22.0961	25.7775	85.2303	63.6052	65.9554	226.661	202.459	208.146	195.306	237.256	251.003	0	2.92089	5.31794	311.389	393.15	230.403	1050.29	1128.62	1124.78	1475.04	950.953	1143.3	547.197	405.091	587.182	331.673	395.323	402.647	2334.78	2613.29	2600.66	2702.02	2474.28	2476.23
ARHGAP35	1298.74	1442.38	1458.54	2246.68	2220.64	3857.67	3488.11	3741.09	4090.63	3800.68	4525.87	1827.95	1763.18	1852.34	1892.25	1759.97	3570.72	3244.77	3692.85	3010.14	3481.37	3072.8	2366.17	2199.43	2337.24	3706.56	3870.49	3851.26	5263.29	4917.66	5051.67	3538.9	4175.42	3498.48	2250.97	2383.71	2351.18	1873.69	1616.15	1680.53	1721.11	2038.75	2110.03	1658.75	1535.76	1385.7
SREBF2	1316.24	1423.42	1260.77	2516.04	2336.75	3901.38	3371.07	3519.13	3936.7	4719.68	4461.28	5150.41	5191.58	7126.07	6613.88	6589.75	7372.96	7768.47	8216.72	7121.5	6881.63	7101.15	2002.51	1808.03	1818.74	1290.71	1408.08	1162.11	2617.04	2675.21	2630.58	2349.35	2565.38	2366.62	1768.03	1791.3	2042.91	967.065	1006.78	1146.06	887.983	947.868	938.101	665.715	1027.98	633.89
CEMIP2	1130.71	1078.77	1253.16	2906.54	3132.76	4366.89	3818.08	4765.46	5422.04	5022.11	6651.46	693.016	757.858	4541.56	4559.43	4392.4	4048.33	3830.46	3918.92	4024.19	4549.02	3948.78	800.53	698.092	818.963	359.367	451.08	363.263	726.516	781.267	774.937	732.562	670.056	672.466	1171.08	889.795	1201.28	2045.19	1992.65	2035.65	1793.83	1771.85	1730.06	1347.69	1229.27	1430.01
IDI1	1239.23	1170.1	1148.58	3709.35	3581.21	3633.41	3842.54	3437.21	4370.18	4325.63	4642.43	2257.82	2423.08	10765	12776.2	12663.4	6620.12	6710.98	6765.93	9211.39	8211.96	7294.28	2307.13	2295.82	2265.44	1237.09	1176.36	1329.44	1474.35	1643.96	1635.3	1331.3	2037.97	1572.55	2016.75	1826.42	1619.64	617.26	653.99	669.882	446.543	422.383	391.107	438.146	510.263	419.839
LSS	880.414	992.605	1007.86	2368.57	2170.99	5124.66	4640.01	4906.2	5525.54	7410.54	7706.46	2422.54	2389.57	2867.8	2518.77	2379.02	3176.49	3176.98	3669.46	3079.66	2648.55	3000.47	1480.63	1486.73	1438.5	664.171	658.855	807.252	1421.44	1549.44	1455.63	1074.56	1522.26	1113.15	1552.46	1498.6	1438.6	563.618	610.763	697.682	368.717	420.72	416.161	292.59	436.54	267.375
PRXL2A	1564.79	1544.05	1563.13	2300.1	2374.39	5815.24	5360.78	5768.82	5981.14	6940.71	6673.73	2743.94	2897.39	2252.52	2271.77	2532.92	2218.04	2070.69	2041.71	2253.19	2470.61	2361.02	3128.92	3405.75	3235.97	1247.44	1160.14	1335.33	911.304	1087.62	1051.56	877.29	1081.16	976.998	9706.53	10670.5	9925.83	2047.46	2114.66	1973.78	1663.69	1537.37	1526.15	1107.56	1335.3	1392.46
ALDH1B1	1578.79	1709.49	1515.59	2834.31	2778	5391.02	5805.14	5447.44	5445.92	6353.76	5903.83	15491.4	15811.9	16952.7	16947.6	16837.1	18723	18261.1	19766.9	20452	20416.1	20430.4	247.952	213.225	257.92	3.76301	3.08959	4.20444	1.57938	3.41662	6.10187	0.991288	0	0	1734.86	2072.28	1707.72	29.4653	24.4026	35.8705	30.6201	51.5507	30.6205	5.9109	0	10.5148
PPP1R3B	1473.77	1540.61	1473.75	2617.61	2803.62	5705.13	5499.64	6182.63	5537.04	5713.77	5143.58	1205.24	1324.96	384.754	363.61	323.991	1114.69	935.47	1017.34	1121.08	976.864	1008.35	10366.7	9998.19	9612.18	126.061	152.162	86.6114	116.874	162.859	144.411	75.3379	103.873	103.936	7691.85	7621.79	7997.91	1139.32	1126.01	1207.94	3384.8	3170.37	3270.83	3550.24	2205.89	3637.36
TXNRD1	1191.97	1225.25	1207.53	13063.2	13243.7	3810.71	3988.02	3762.09	4164.06	3343.25	3992.8	905.942	873.856	4603.25	4704.66	4689.78	3714	3658.73	3540.05	4435.77	4676.12	4225.82	2224.48	2003.73	2092.61	3942.69	4219.61	4116.14	5346.21	5463.18	5150.65	4548.03	4447.54	4404.81	1278.87	1486.89	1223.3	15260.7	14809.6	14612.8	9559.86	9375.58	9289.15	9282.33	8487.27	8586.81
IGF2R	1872.85	1945.57	1665.82	5945.5	5950.79	9230.87	8384.69	8546.46	9121.65	10261.9	9813.48	4710.5	4706.97	5462.05	5715.99	5296.1	10598	10104.9	11691.3	8345.2	8555.73	9104.83	1150.02	1033.99	1140.7	5048.07	5507.2	4898.17	9201.48	8819.44	9131.78	6799.24	7347.94	6435.71	2934.97	2891.83	2999.52	3047.01	3127.72	3332.37	4225.58	4257.09	4444.85	3216.27	3140.27	3082.33
SPTAN1	1690.81	1752.57	1662.01	5059.92	5138.78	10038	8505.04	8814.63	10159.4	11126.5	8575.1	2565.16	2665.39	5983.17	6205.75	5800.6	6863.78	6495.87	6645.87	4936.72	5148.21	5318.09	3161.98	3163.32	3227.99	12011.5	12262.6	11919.6	12641.4	11922.9	12868.8	11717	13464	12139.7	2124.53	2301.76	2468.61	6522.4	6473.67	6835.13	6886.97	6912.78	6957.81	5347.89	5117.54	6001.68
DYNC1H1	1479.02	1518.2	1547.92	5505.34	5451.09	8190.56	7296.93	7564.1	9078.3	7659.23	8537.98	1351.88	1309.5	5398.73	6154.86	5622.41	12116.7	11006.9	13001	7472.39	7669.66	8110.95	2047.37	2141.01	1949.03	4447.87	5295.56	4629.92	11199.4	10888.8	11189.5	8858.15	8431.3	7541.59	6560.15	6303.49	6933.64	5972.38	5708.82	5745.56	7544.03	8285.53	8168.02	6114.83	6906.78	6441.79
MGAT4B	1519.28	1602.64	1669.62	4204.43	4036.87	8251.27	7485.39	7959.7	8107.84	9854.77	9696.92	2227.69	2296.77	4428.73	4036.81	3926.08	5375.91	5540.51	6123.56	6649.23	7080.15	6942.01	3088.77	3169.16	3531.11	3690.57	3917.6	3465.3	3186.4	3032.25	2873.98	2081.7	2533.19	2249.17	464.289	484.704	548.037	7775.05	8018.01	8342.59	5091.87	5197.47	5193.66	3564.27	3899.87	3277.6
DSP	2728.76	2789.98	2867.64	4336.86	4644.68	7486.22	6542.44	6813.5	7930.91	6921.42	7240.21	572.491	618.659	3736.33	3778.15	3518.78	4844.88	4430.6	4678.23	4021.98	4375.92	4137.57	2517.3	2304.58	2095.27	7605.04	8522.64	8061.59	9675.3	9887.7	10013.8	10295.5	9385.18	9149.48	2798.17	3076.82	3205.04	27601.4	25813.8	25303.1	30778.3	33074.8	32839.8	29508	25742.6	26589.6
SCARB2	2401.45	2445.32	2508.23	4881.6	4925.76	7555.03	7371.65	7946.4	7383.31	8069.82	7687.15	4531.72	4541.99	7929.67	8385.29	8310.38	9255.06	8713.88	9233.28	9471.79	9819.48	8867.57	1178.36	1241.38	1119.43	2659.51	2620.75	2725.32	2699.95	2539.69	2599.4	2118.38	2337.15	2333.36	2302.79	2629.58	2510.2	1845.73	2040.06	1934.32	1779.79	1698.68	1680.65	1844.94	1217.67	1897.16
LAMP1	3033.31	2824.44	2753.54	4511.42	4349.98	6071.07	5874.57	5753.42	5884.71	8335.74	7275.1	10865.3	10829.1	8515.73	8146.77	8134.5	11801.8	12099.6	13131.2	12929.9	13771.7	13325.6	10092.8	10941.6	11101.2	16545.9	15361.4	15749	9611.33	9585.33	8971.78	9757.24	10685.1	10484	8856.72	9221.08	8727	3739.07	4104.52	4292.81	4733.36	4742.66	4794.2	4477.51	3871.71	4872.84
LPIN2	2460.96	2543.55	2570.98	4282.68	4325.96	6571.39	5641.15	6144.12	6107.64	6140.89	7690.12	7828.06	7655.91	3734.71	3888.4	3693.5	4313.85	4372.76	4448.25	3731.78	4007.93	3686.2	1667.18	1574.36	1457.12	2041.43	2117.14	2079.51	2900.54	2900.14	2981.78	2834.09	3318.1	3129.51	1446.76	1360.45	1470.4	2953.33	2879.51	2808.66	4632.57	4454.98	4522.79	3947.74	3836.09	3571.26
SLC40A1	2098.64	2210.96	2373.22	6551.94	6557	5601.51	6047.82	6008.29	8398.89	7221.09	8356.08	2227.69	2345.75	1861.27	2041.73	2083.96	3198.35	3136.31	3240.69	5499.47	6022.18	5347.74	1563.28	1571.44	1568.79	2768.63	2884.91	2811.09	3075.06	2995.24	3197.38	3010.54	3432.21	3394.55	5403.57	5612.73	5791.09	1281.36	1160.87	1226.77	1357.49	1285.44	1238.04	1508.02	1148.92	1451.04
ABHD2	2396.2	2455.66	2555.77	6147.14	6062.11	7221.48	6308.35	6274.36	6845.44	6610.03	5879.33	3591.63	3531.51	13452.6	14092.8	13383.2	9189.49	8972.38	9004.87	10123.9	9311.08	10172.5	3289.49	3023.12	2890.3	10714.2	11233.8	11674.9	13203.6	12586.8	12711.5	9255.65	11319.3	10550.5	5494.77	5987.38	5651.63	8271.43	9196.31	9234.87	12003.1	11825.1	11582.9	12039	10220.2	12095
FLNB	2138.9	2023.12	1956.76	5601.65	5438.28	6349.56	5102.89	5235.98	5946.63	6454.34	5854.83	2565.16	2590.64	13826.8	13994.2	12832.4	12496.3	11871.9	12899.6	7488.94	7555.87	8105.16	1584.53	1685.35	1512.96	6123.35	6958.53	5617.13	9695.83	10387.1	9745.36	10396.6	8842.4	9221.2	1421.88	1304.25	1394.56	11959.9	12905.5	13364.5	11601.2	12342.2	11801.4	8362.45	6681.47	8647.64
FGL1	148583	142330	144468	13757.7	13705.8	4271.36	6158.91	4601.62	2359.37	3034.62	2512.39	19559.1	19699.1	2453.01	2288.73	2310.75	615.223	504.34	573.767	1709.2	1051.91	1357.73	16251.5	16754.2	17291.3	517.413	635.683	429.693	313.507	632.644	618.323	25.7735	27.0656	16.6298	15025.1	16213	14297.9	1149.15	1238.26	1155.93	2882.12	2714.73	2783.68	1999.36	1973.96	2641.46
LBP	25010.4	26750.3	25550.1	9642.06	9148.42	2954.17	4072.66	3030.4	2042.66	2681.9	2141.92	3256.17	3415.52	947.274	915.915	850.477	2401.8	1767	2001.17	6834.61	3752.52	6901.5	2814.84	2850.78	2983.37	5677.44	6123.57	6154.45	6863.21	7535.36	7277.49	6741.75	7970.45	7600.84	2228.17	2297.08	2245.97	458.601	549.408	579.309	2744.33	2471.11	2647.28	783.194	717.351	1025.19
SERPINF2	26958.5	30722.5	28524.2	5087.76	4727.16	2674.05	2768.67	2865.16	1462.33	2233.43	2119.65	28560.3	30363.3	9277.12	8729.81	9439.72	6270.42	6211.16	6453.32	7437.08	6919.15	7032.43	24495.3	24789.6	26807.8	2322.72	2655.5	2374.67	6919.27	6626.54	7173.08	4840.46	6344.32	5346.47	28904	29290.6	27619.6	3070.43	3490.27	3552.08	3514.93	3570.3	3747.53	2248.36	2245.66	2345.54
C1R	45480.5	48782.4	47061.2	9010.79	8602.26	4737.68	6253.47	3945.54	1637.49	2770.08	1617.02	73622.4	77206.1	14409.6	12747.5	12859	8350.84	7547.93	8041.31	12383.7	11928.2	11683.6	23224.8	22882.2	24207.3	5926.74	6384.64	5598.63	7956.93	7685.12	8263.29	5432.26	5715.23	5349.58	71523.2	78074.8	70268.6	1180.88	1291.25	1339.76	373.821	464.788	457.916	181.76	154.901	251.603
CYP2E1	59787.6	58256.9	59421.7	7271.23	7131.98	1857.18	3271.88	2427.54	1111.12	1536.26	2285.21	30103	31152.1	80.36	85.867	83.3121	30.7611	25.3074	29.6238	12.1377	29.0517	20.9772	106600	112790	114591	28.2226	27.0339	68.1119	7.89691	6.83324	3.38993	14.8693	21.2136	30.1414	346353	388819	397126	201.724	209.863	194.598	45.9302	42.4046	12.5266	218.703	56.3278	114.911
APOA1	98366.5	107722	103929	8938.56	8231.49	20559.4	18162.6	18129.9	12063.1	18397.9	16459	109006	110340	44908.3	46624.7	50189.7	18240.5	21796.9	19105.8	18837.7	19061.6	17704.8	59794.2	67343.9	66564.7	79180.3	75188.3	88055.2	61017.1	62000.3	69305	34731.7	81325.5	53139.3	288472	333809	295284	19486.4	21473.6	22206.6	22268.5	20888	21527.6	25864.6	26167.6	29319.7
C1S	71609.3	71736.4	71436.1	34635.4	33005.2	22989.7	29158	20835.4	14212.8	17159.2	13069.8	96690.7	101494	27985.6	27040.7	27355.3	20316.9	17186.4	17063.3	29312.5	27062.9	27350.7	18213.8	17472.7	18519.7	2587.07	2759.78	2168.65	3148.5	3329.5	3478.06	1670.32	1967.74	1748.2	71541.9	75962.7	70838.7	559.84	649.807	548.819	469.508	567.058	522.636	264.513	166.498	395.055
HRG	48233.7	48716.9	49154.9	10941.5	11441.9	21539	18561.4	17639.1	13237.1	18940	15470.8	190089	202737	64149.2	61193.5	64595.8	16456.4	16873.7	15009.9	21754	28280.6	16678.3	61655	65287.6	67314.5	202.262	217.816	286.743	480.922	744.823	844.77	272.604	629.824	372.091	32908.5	35441.9	39067.2	23.4211	23.0082	23.3158	8.93087	10.809	22.9654	19.9493	33.9623	39.0548
VTN	36784.8	41558.4	39500.4	16352	15001.5	23013.2	21758.5	22419.9	15688.4	22463.1	19179.3	102966	111080	17080.2	15257.8	16240.1	10021.7	10136.5	10238.9	12358.4	12580.6	11541.1	186942	204094	205124	1829.76	2203.65	2040.83	7923.76	9246.52	9656.54	6601.98	10072.1	7018.8	102792	115985	109517	1802.67	2238.07	2214.11	3531.52	2877.69	3133.73	2421.99	1865.44	2586.63
FABP1	64832.1	61793.1	60680.6	16258	15528.4	5996.58	6750.07	6569.13	5164.6	5527.76	5133.92	2418.52	2562.28	8212.95	8489.17	8826.45	6044.56	6010.51	4894.17	15438	9608.86	16339.1	40758.6	41672.3	41248.6	337.73	368.434	701.3	410.639	593.923	641.374	101.111	266.998	138.235	3003.37	3325.02	2940.8	639.17	604.488	594.554	186.272	64.8541	111.347	75.364	57.1561	69.097
SERPING1	66853.7	71184.9	69216.9	7220.82	7199.25	9211.44	10359.2	8175.36	6112.06	8396.36	5858.54	81279.7	87514.5	14663.7	12723.2	13180.7	13112.3	12248.8	12628.3	15804.3	15675.8	15502.9	30875.9	32164.8	35444.1	4102.62	4320.02	4106.89	5647.87	5734.23	5822.54	5099.18	5239.02	5457.68	53148.6	58124.7	58821	2370.82	2663.37	2688.5	1997.96	1841.69	1951.36	1431.92	1817.4	1656.83
AGT	31425.3	34649.8	32996.8	5895.09	5551.19	7084.67	7283.04	8372.11	5953.71	8461.12	10564.1	48454.8	51225	15900.7	14708.7	15168.6	15403.2	14052.8	13920.1	19647.6	20624.3	19986.2	45783.7	46065.3	51028.3	1777.08	1772.65	1933.2	1768.91	1778.35	1804.8	1790.27	1911.42	1971.67	28215.9	30527	30785.5	688.279	870.128	920.079	737.434	674.316	815.619	662.76	835.805	915.535
F2	27644.6	29204.3	28685.9	6366.09	6012.46	8311.18	7490.68	7895.29	6176.64	8596.14	7642.61	62592.4	63185.7	16613.4	15287.5	15556.2	13632	13076.7	13864.7	15348.6	15533	14281.1	67950.6	72800.1	75429.7	9482.78	9521.35	9814.84	10436.6	10929.8	11399.6	7254.24	11123.2	8613.17	56268	59684.1	58471.1	2037.64	2306.4	2233.84	1626.69	1702.84	1528.94	1299.66	1071.06	1505.11
KNG1	27819.7	27910.1	28598.4	16619.9	16259.6	12578.5	12914.3	12222.4	8666.06	10244.7	8497.15	54163.7	59883.7	3422.2	3349.87	3435.47	2175.14	1487.71	1629.31	6669.1	5989.5	5861.32	65988.3	72657	73145.7	15319.2	17130.2	12191.2	15911.5	19524.3	20001.2	11152	14358.7	13894.2	69564.5	77365.3	71790.4	553.04	593.333	530.884	413.372	373.327	421.728	585.918	632.031	747.299
CP	29631.3	30022.8	29020.6	14890.1	15799.1	8263.42	9976.99	7841.37	7630.13	6541.14	5617.99	58854.1	63317.2	26735.5	25363.6	26120.6	24336.9	19056.5	19455.8	39360.2	39388.1	41485	58436.4	61744.6	58986.6	8291.79	10997.4	7863.14	17534.3	21353.3	21425.7	11744.8	13628.6	12392.3	50045.7	54778.6	48978.3	12987.4	13383.1	13177.9	13812.2	13231.1	13766	9818.01	5506.87	9738.92
CPS1	30047.8	29805.7	29197.4	17888.4	18116.6	7113	7577.3	9147.92	11466.9	9519.27	9596.69	91060.2	98410.7	16382.1	18006.6	17466.6	6122.28	5402.23	5372.05	9206.97	8175.64	7621.24	185539	184086	171312	2341.53	2422.24	3084.37	4074.02	5439.26	5649.65	1671.31	4511.91	2194.09	146562	147575	145186	1753.56	1611.27	1626.73	1390.66	1539.04	1671.6	1103.86	663.508	1523.14
ITIH3	56055.9	61443.3	58750.4	14133.2	13703.4	13646.3	12844.8	11480.2	8659.86	12615.2	9470.48	43975.4	46551.5	19472.3	18011.9	18365.7	10063.8	8903.69	8810.75	15556.1	15273.9	15537.6	171961	186192	186950	9763.12	10740.2	9165.67	8994.58	12766.2	13520.4	1687.17	3539.01	2134.84	36274.6	39858.1	38516.7	311.274	377.195	411.614	287.064	314.293	298.55	345.049	132.536	422.093
ITIH1	32967.4	36741.9	35185.6	9427.63	8888.95	10179.7	9992.86	9724.87	7753.98	9708.03	8314.51	73461.7	78415.1	8542.51	7210.71	7358.08	6323.84	5620.05	6171.11	9673.72	8648.94	8168.82	40529.5	41333.4	43463.6	4010.42	4170.95	3651.13	3690.23	3907.48	3939.09	3493.3	3604.11	3582.67	48715.1	46311.5	52799.9	655.036	677.696	706.65	329.166	296.001	336.826	200.232	129.223	247.097
PLG	33889.8	37060.7	35294	13039.9	12978.7	12025.6	12854.8	12102.7	9562.21	11709.3	9672.42	220144	232147	20443.1	18949	19345.8	9161.15	6914.34	6894.56	24773	20072.3	21435.1	130087	124696	129380	513.65	708.289	661.778	1476.72	2217.39	2238.03	1068.61	2050.4	1194.22	129215	139080	124940	2744.8	2783.99	2684.91	1927.79	1967.24	2030.7	1802.82	1193.65	2428.91
SERPINC1	35643.6	37898.2	36204.9	11556.9	11198.5	12193.1	12836.2	11412.3	9840.88	12051	10319.1	84513.8	93162.4	16585.8	16014.7	17168.1	2641.41	2303.88	2189.83	7653.35	7003.89	6327.89	82594	86884.6	86932.4	3427.16	3860.44	4032.89	3285.11	3899.5	4028.59	1821.99	3108.15	2369.74	82668.2	90082.3	81633	1836.67	1851.81	1840.16	1034.7	924.587	923.487	658.327	487.898	850.194
TTR	44369	45198	42447.9	29714.7	27080.9	59417	60252.1	55776	47664.2	57295.4	53240.6	138376	148004	42253.1	40512.3	44979.3	38646.5	32890.6	34950.7	97579.1	107864	92700.5	278840	297597	310291	14089.6	13935.6	16148.4	18497.7	16761.9	17923.9	16090.6	25103	19551.4	56831.8	66214.8	56758.5	352.072	405.084	411.614	1044.91	962.003	1086.33	313.278	211.229	428.852
CLU	54990	62637.5	58354.9	50214	49275.2	63689.9	61427.1	61361.4	47344.8	63764.9	57145.8	109607	108242	51229.1	46651.2	47567.7	40011.3	40413.2	43971.9	44421.7	45484.1	43496.6	38715.9	42025.7	44287.8	180243	173120	151772	126005	132331	121959	109489	100397	114184	74172.2	85652.1	74259	165464	176810	180333	150093	137483	146770	79779.4	81725.8	96049.4
FN1	44890.6	47167.7	44965.6	54890.9	55910.7	77071.5	66055.2	71993	53484.3	64180.3	65458.8	291886	297820	57162.8	54608.2	50726.6	58759.4	57324.9	59331.9	42201.6	43339.1	41003.2	69440.7	64872.9	67596.4	87092.9	103842	75783.3	196438	211759	198329	142981	119615	126062	269913	283311	303463	14541.5	17018.4	17156	35292.2	37755.9	38931.9	15683.1	10921.8	15947.1
AHSG	25689.5	28632.2	26179.5	41965.3	38771.1	86011	73920.8	77500.7	54266.4	75396.4	62335.4	160434	166373	61141.8	60289.2	62749	11400.2	12564.2	9941.14	22968.9	19384.8	18692.9	446620	472824	496249	132250	132964	107403	83640.9	94769.1	90948.3	52722.6	70068.4	68846.1	368320	410804	359627	4969.05	5750.65	5733.9	2205.92	2278.21	2473.3	2142.7	2335.95	3288.87
EEF1A1	30671	33400.5	31576.3	63978.4	63549.6	50743.9	50529	50183	47330.7	41187.5	41657.2	107650	123113	83976.2	79685.7	87300.6	41078.3	39344.9	38686.4	42277.7	43053.5	41994.9	11.8072	0	10.6359	5.64451	6.95158	3.36355	3.15876	9.11099	5.42388	6.93901	7.31503	3.11808	12.4363	2.34156	2.44659	9.06624	2.09165	5.38058	10.2067	3.32585	2.78368	15.5161	9.94019	13.519
AMBP	86775.9	98088.6	91914.6	38711.2	35216.3	41407.8	41103.5	41059.5	25942.4	35816.8	34774.8	202674	224019	81401.4	70674.9	77672.3	29992.9	26975	27022.4	37875	41154.2	34774.4	144428	146485	156885	3353.78	3775.48	3338.32	5944	7576.93	7901.92	1108.26	2898.94	1322.07	130106	140000	138066	3006.97	3373.84	3368.24	3055.63	3055.63	2897.12	2038.52	1343.58	2156.28
RBP4	101879	110500	100769	43832.1	41471.4	44612.9	45717.1	43207.7	24874.7	35692.8	37144.7	198251	204044	83292.7	78209	84743.4	22844.2	25842.5	23675.7	32266.3	36573.7	26973.8	138593	146328	151224	10829.9	11535	13761.1	16728	15833.8	17214	20787.3	25586.5	25757.4	512604	588152	556786	5003.81	5255.63	5209.3	3717.79	3160.39	3085.71	8194.73	6995.41	10902.3
ALDOB	85200.6	87297.5	85996.8	61996.6	59689.7	66451.4	72884	62803.1	48235.7	49282.8	47475.6	137406	147545	110130	111072	116935	42327.3	36261	36970.5	53801.9	52406.9	46547.7	102770	110003	112966	8798.85	10376.4	10472.4	14940.2	14964.8	16000.5	13047.3	21572	15186.1	302393	339503	322199	19274.8	17746.3	17271.7	12930.6	9219.26	9869.55	20425.9	16361.6	20961.2
APOH	96189.1	94049.3	92734.2	43665	44580.9	57992.9	57490.7	60484.8	50552.6	57104.6	56773.1	108317	119979	40344	38370.9	41623.6	7851.38	7528.05	7013.05	12038.4	12873.5	10252.1	145475	155239	155334	9197.73	9057.91	10537.2	12310.5	12467.3	13279	12124.4	19528.2	15591.4	107860	120747	109730	1067.55	1144.83	1119.16	690.228	581.193	563.696	819.399	600.553	1048.47
GC	82725.6	84898.7	84485	42079.7	41890.2	48043.1	51401.2	50845.3	41886.5	47347	42874.8	174069	191820	48582.9	44367.8	46712.6	23233.6	20607.5	19195.5	34114.6	42219.4	32064	437942	465195	469750	31009.1	30336.7	31799.8	21040.5	22009.9	23425.1	15105.2	22038.7	18003.8	123606	141367	127184	369.449	343.031	330.906	284.512	307.641	297.854	333.227	164.013	414.582
ADH1B	35237.6	36050.8	35290.2	22424.7	21941.3	29068.9	36651.3	33252.5	30285.2	28984.2	35239.6	223155	239197	76006.8	78596.9	83247.3	9387.01	9206.47	8837.26	12963	16344	11302.4	23290.9	24883	25268.2	4151.54	3997.93	5890.41	1562.01	2122.86	1946.5	410.393	670.056	551.9	48362.7	48751.4	46101.2	1297.98	1197.12	1197.18	2948.46	2358.03	2705.04	1618.11	1752.79	1777
ITIH2	36615.1	36934.9	36187.8	20097.5	20326.9	31572.1	27237	30984.6	26821.8	28778.3	26167.8	101405	110616	18499.8	17772.4	17861.2	8136.32	6674.83	6468.91	12052.7	12821.5	10632.6	32403.8	35074	33394	4406.48	4692.32	4536.59	11651.1	10702.6	12319.7	17163.2	17300	16702.5	43626.5	47124	44740.8	94.44	93.4272	104.921	20.4134	28.2697	22.9654	29.5545	64.6113	18.0253
APOA2	86476.6	89141.4	86592	16455.8	16219.5	33348.4	38283.9	46753.4	42271.4	45238.9	44493.3	132071	146576	24430.3	20563.6	22620.4	22301	19333.9	19686.6	56067.2	54514.4	58386.1	34774.7	38879.9	38794.4	522.117	485.838	796.32	60.0165	95.6654	106.444	13.878	41.6956	39.4957	32545.8	36301.3	29779.9	4042.79	4330.42	4256.94	4536.88	3471.36	3525.53	3920.41	2995.31	5484.95
APOE	74117.5	91133.5	85591.7	17777.8	16242.8	40947.9	38266.1	38714.6	29622.6	43696.5	39753.6	125741	128117	25283.4	20108.8	21145.1	21322.3	20240.5	22071.3	32270.7	32728	30589.8	633895	674251	723102	133421	124477	120992	105211	99741.4	100088	92278	119243	108309	324817	361514	327036	11184.7	12295.4	12680.2	8396.29	8697.93	9399.1	13326.9	11625.1	14346.6
SCD	4734.63	5040.57	4851.02	16204.5	17635.4	87983.9	76502.4	82118.4	98604.3	106939	90375.6	16419.4	17827.7	59013.5	59298.1	57219.2	83286.6	65659.1	76261.1	123489	100849	105908	2.36145	2.92089	0	58.3266	70.2882	36.999	10203.6	8846.2	10301.3	14373.7	21263.3	15849.2	3351.58	3685.62	3613.62	6220.19	6461.82	6650.4	5294.73	5593.25	5147.72	5192.73	5706.5	5683.98
AHNAK	5317.49	5304.23	5145.77	15318.2	16599.9	28340.3	23526.1	25126.1	29281.1	27408	23209.9	102.446	85.0657	363.649	371.03	373.747	566.653	507.956	626.778	380.681	340.147	335.635	2.36145	14.6044	5.31794	7890.08	8346.53	7163.52	14029.7	14377.7	14582.8	18602.5	15417.9	17396.8	5183.86	5046.07	5475.48	41657.8	40124.9	40244.9	60368.8	67600.4	65848.7	45190.3	37941.7	46558.6
SPTBN1	5373.5	5328.36	5164.79	21784.4	23128.9	39710.9	33825.1	36310.9	45006.7	44736	38029.6	6470.15	6761.43	15007	15691.4	13942	12369.2	11900.8	11752.1	9761.99	10537.3	9812.27	2635.37	2310.42	2371.8	9398.11	10299.2	9319.55	9660.29	9800.58	9701.29	10744.6	10772.1	10946.5	12606.3	12911.4	13170	14228.7	14392.7	14521.3	17643.6	18526.7	18458.6	16818.7	15061.9	16328.7
CYP3A4	2788.27	2750.34	2911.37	23424.6	24909.9	17185	23196.1	20712.2	21816.4	29765.5	22133.4	164180	180360	44801.9	44515.2	46281	37695.4	33556.7	32706.3	62653.5	66897.7	66620.7	28141.4	29845.6	26355.7	4174.12	5207.51	6732.14	1300.62	1092.75	1078	2183.81	6376.51	4430.79	23467.3	25363.8	23205.9	829.561	764.848	810.674	1280.94	1070.92	1141.31	1835.33	1163.83	2228.38
BAAT	3315.12	3251.81	3485.66	11893.3	12259.5	18099	18109.1	17162.2	23583.1	19863.2	18825.1	28471.9	26937.5	10829.1	12789.9	12389.2	7886.99	7321.97	7578.25	13973.8	12567.3	11298.8	29475.6	31200.9	30727.1	767.653	825.693	927.499	2283	2070.47	2420.41	1626.7	2327.64	1851.1	55.9633	53.856	90.5239	0	0	0.896763	0	0	2.08776	0	0	1.50211
MYH9	4048.5	4321.97	4438.37	17636.4	17540.9	18385.6	14986	15290.6	16631.5	20507.3	16369.9	8488.94	8027.11	31277.9	33412.9	31586.8	21816.9	21693.9	23389.6	12312	12370	14314.4	4895.28	4682.18	5115.86	20834.8	23962.1	20543.7	24882.4	26505	26228.5	22362.5	21686.1	20931.7	4875.03	4879.82	5079.13	12361.8	12714.5	12991.4	10713.2	12165.1	12482.7	6714.05	6053.58	6614.54
ALDH1A1	11303.6	11547.6	11791.9	63874.6	63522.4	29938.4	32941.6	32980.1	25539.9	22388	23040.7	34464	34830.5	63254.7	69022.2	70646.3	29871.5	28624.5	27569.7	53875.8	58074.4	50797.4	1223.23	1270.59	1334.8	7787.54	7468.31	7662.16	11724.5	10579.6	10457.2	19552.2	17166.9	19713.5	36166.8	37141.9	31925.6	1476.29	1268.24	1236.64	3096.46	2471.11	2567.25	3128.34	14496.1	4824.77
SOD2	19139.8	17673.9	19301.4	60962	58661.5	22954.9	30253	19848.1	18154	15752.5	12957.7	3354.6	3286.63	12465.5	12299.1	12657.6	7573.72	6697.42	7091.79	4258.11	3207.8	4560.74	3575.23	3598.53	3664.06	2169.37	2547.37	2314.12	1366.96	1510.72	1434.62	1321.39	1497.39	1432.24	7109.42	7265.88	5913.42	6336.54	5572.86	5505.23	4335.3	4229.65	4296.61	3417.98	3811.24	3807.1
ACSL1	27525.6	26759	27202.6	18157.8	18140.7	20393.4	21675.2	21200.2	21134.4	19610.3	18234.2	52651.1	53954.8	19454.4	19150.5	18674.6	22429.7	20289.3	19720.1	29493.4	28412.6	28003.1	59102.3	57924.1	57657.1	2038.61	2073.12	2404.94	3195.88	3188.85	3488.91	2276	2988.19	2410.27	31273.1	31969.4	30817.3	3576.63	3485.39	3345.82	3544.28	3581.11	3599.3	3716.48	2708.7	3891.96
HSP90AA1	27406.6	25880.1	27324.3	16798.2	18282.4	15727.8	16124	16079.7	19381.9	15590.6	14111.4	8967.02	8132.79	35110.8	36004.8	37511.3	23132.4	21808.7	20284.5	22039.8	25202.4	23321.6	4992.1	5558.44	5411.01	24868.8	24366.8	26344.2	14496.4	12890.3	13837	14007.9	14891.2	15798.3	11188.5	12927.8	11729	41073.8	39533.7	38178.8	26497.9	23236.1	23675.9	23531.3	23679.2	22885.4
MGST1	20081.5	21089.4	21220.1	23289.9	22367.3	14978.1	17082.8	16943.8	14672.8	16697.6	14975.6	14023	13863.1	15162.9	15891.8	17939.9	9025.97	9176.64	9022.02	14510	15750.9	13088.3	66292.9	68743	68202.6	6669.93	6279.59	7299.74	4346.46	4302.67	4540.47	4405.28	5939.07	5516.92	21699.3	21837.4	18293.2	7824.92	7825.57	7764.18	7241.66	6424.71	6128.97	6551.5	6230.02	7468.49
TMBIM6	17954.8	19031.8	17415	15975.8	15341.9	14280.2	14741.3	14559.6	13272.4	15044.3	14075	44.1923	41.244	73.8663	62.5451	63.6412	29.9516	14.4614	13.2528	19.8616	26.6308	42.6778	35509.1	36122.6	37135.2	9666.22	9088.8	10148.7	7982.2	7945.92	7830.05	8606.36	9779.46	9486.24	29967.3	32271.4	27460.6	10061.3	10385.8	10394.4	11164.9	9964.25	10401.9	10194.8	11822.2	11624.1
CYP3A5	16482.8	15880	15534.3	5172.03	5686.53	15455.8	16137.2	17139.1	23589.3	28595.7	30746.4	8418.63	9181.94	6972.65	7148.16	7325.68	4070.99	3920.84	3611.77	3859.78	4536.91	4219.31	28141.4	29845.6	26355.7	4174.12	5207.51	6732.14	1300.62	1092.75	1078	2183.81	6376.51	4430.79	23467.3	25363.8	23205.9	829.561	764.848	810.674	1280.94	1070.92	1141.31	1835.33	1163.83	2228.38
GATM	12873.6	12585.1	12794.1	18891.4	18221.6	20681.6	23397.1	23678.9	27355.2	26376.7	28145.6	49658.1	51750.9	12257.7	13255.3	13448	6446.08	6620.6	6561.68	10235.4	8481.89	8752.56	7.08434	0	5.31794	0.940752	2.31719	1.68177	0.789691	1.70831	0.677985	2.97386	1.46301	0	350.289	346.552	330.29	129.194	115.041	120.166	153.101	121.394	146.839	197.276	748	178.751
CTSB	8692.12	9519.35	9477.65	8672.96	8315.58	17368.8	17887.6	17455.6	21736.8	24610.4	17173.2	13565	14376.1	8592.03	8617.44	8651.73	27626.7	25514.4	30340.3	41011	40028.4	43601.5	13139.1	13065.1	14127.1	105385	91064.2	103611	16497.4	17862.1	15792.3	12270.2	14044.8	13855.7	3502.89	3570.89	3302.9	73778	81964.2	84046.5	50608.7	59449.6	55320.1	64820.4	53405.3	64664.3
DHCR24	13167.7	14871.8	13680.2	11131.8	10985.5	17620.6	15918.3	16425.6	14592.3	19770.8	16664.7	19735.9	21431.4	10986.6	10609.3	10378.1	9684.9	9384.53	9495.22	10366.7	10444.1	9359.45	28403.5	27862.3	28698.3	3565.45	3753.08	3767.17	10932.5	11421.8	11469.5	7650.76	10710.7	9008.13	8210.03	8497.54	8560.63	1857.82	1941.05	1963.91	1677.73	1612.21	1561.65	874.813	1905.2	867.468
SERPIND1	9535.77	10684.3	10219.3	14156.5	13713	17904.7	17377.1	17616	14879.9	16835.4	13222	44308.8	49157.6	13475.3	13493.8	13913.1	7116.35	6069.26	5923.99	11634.5	12034.7	10811.2	20728.8	22388.6	22290.2	212.61	271.112	258.993	338.777	372.412	443.402	77.3204	238.47	99.7785	24196.9	27539.1	24786.4	1075.86	1091.84	1103.92	1611.38	1376.07	1414.81	1374.28	964.199	1864.87
ALB	1.37582e+06	1.3939e+06	1.36592e+06	1.13589e+06	1.18219e+06	1.73052e+06	1.61604e+06	1.67828e+06	1.59207e+06	1.70537e+06	1.5603e+06	3.84245e+06	4.12893e+06	348222	362263	388860	75963	71851.3	65797.7	128147	162494	120124	4.40634e+06	4.61807e+06	4.72055e+06	641382	639668	642894	898257	826702	923179	722500	1.27353e+06	1.02661e+06	4.08246e+06	4.78851e+06	4.33909e+06	30115	31472.4	29970.7	8800.73	8934.07	8895.26	15403.8	6988.78	20653.2
ORM1	426152	444320	432825	56276.1	53624.4	8459.34	11826.5	10117.7	5514.92	6714.06	4310.57	24544.8	25336.7	51513.2	42693.9	46635.1	18834.7	16404.6	14978	29215.4	23052.5	25875	30429.6	32065.5	33963	19620.3	20514.9	22191.9	8242.8	12087.4	11729.8	2719.1	5516.99	4242.67	26391.9	29154.8	27245.3	7142.68	7622.68	7406.37	17625.7	14232.2	13320.6	33319	26453.3	39184.8
HP	1.17718e+06	1.28993e+06	1.22722e+06	150132	138341	19558.7	37793.3	19702.5	9016.38	11408.2	5594.23	299218	335942	86993.4	76292.3	80918	52862.2	40700.6	40277.5	99392	81384.8	86938.3	250956	265138	279500	8924.91	12224.7	9435.6	10551.9	16635	16243.9	3260.35	6404.3	4469.25	288435	321874	275264	2238.61	2578.31	2484.03	1465.94	1339.49	1418.29	1390.54	583.986	2205.85
FGB	600936	580849	585797	154781	158391	25884	36217.5	27422.7	14054.5	15295	13865.7	321834	352832	66262.1	63012.6	66424	18753	16303.4	14865.7	35237.9	32626.3	31965.7	166673	181305	179683	17366.3	20660.9	16651.2	26761.1	35359.2	34169.1	16428.6	16975.2	18190.9	275698	308759	272866	4627.56	5112.7	4817.41	3543	3795.63	4032.16	3835.44	2003.78	4771.45
FGG	431294	418865	422855	121880	123637	17531.5	28852.5	18947	7278.04	9053.57	7171.9	213322	227772	56136.7	57345.4	59090.2	17575.1	15618.3	14097.8	31369.2	27899.3	26682.3	126262	131186	130952	23706	27063.3	22204.5	26600.7	34190.1	33095.9	15260.9	17074.7	17594.3	229359	255734	218383	11134.1	12219.4	11919.8	11497.9	10944.5	11276.7	12217.8	7528.04	15099.2
SERPINA1	1.07093e+06	1.10256e+06	1.05783e+06	126095	129680	87091.8	89776.3	99823.3	65048.5	77870.2	72018.2	525563	555963	153933	140666	149211	75094.4	70006.6	64316.5	112900	119098	110460	167.663	110.994	90.405	379.123	352.986	318.696	138.986	247.136	170.852	131.841	125.818	140.314	451587	520935	470299	58663.8	63607.2	63813.7	43034	36088	35766.8	49676	39528	59817
MT-ATP6	812123	826442	774962	90267.4	96231.3	41462	44124.8	43172	35738.2	26115.7	14687.6	0	0	0	1.06009	0	0.809504	0	0	0	0	0	639532	616523	610800	147420	143121	166079	79433.4	75007.9	75211.6	54522.8	64650.9	66037.8	397568	498868	487694	41057.2	41230.7	38542	28895.2	23931.2	21858.2	24612.3	32640.3	42620.8
MT-ND1	812400	847031	789425	63307.3	68868.6	34692.3	35202.5	34036	37123.6	32122.9	18690.8	6.02622	0	1.62343	1.06009	0	0	1.80767	0	0	4.84196	2.17006	554853	552833	532712	144972	135632	166417	66598.6	62316.9	61767.2	50515	65420.5	63060	0	0	4.89319	0	0	0	0	0	0	0	0	0
APOB	130576	124784	123177	152457	164448	226242	207745	221726	283849	215165	230370	666175	704156	130096	150243	135867	140472	107722	116470	175583	175291	164826	233278	223696	203986	58813	70869.8	61660.6	110314	111462	120261	92876.7	117529	104861	236153	248941	236522	64635.5	65025.3	64591.2	116863	111154	115156	115147	77918.7	116136
C3	220446	225878	216322	79095	77286.6	127177	122805	104087	71963.8	90681.1	76855.2	274733	288489	10950.9	8501.9	7872.99	27221.2	21533	24689.1	36838.9	32079.2	38804.2	411456	418040	425853	9659.64	12537.6	10728	24948.7	31705.1	30992.1	15157.8	17915.2	15361.7	428161	457223	454188	370.205	435.761	415.201	326.615	296.832	365.358	124.868	412.518	278.641
FAM221B	3.50065	1.72327	11.4097	0	0	8.09583	6.61253	0.700185	6.19257	2.06671	1.48487	2.00874	0	0.811717	0	0	0.809504	0.903836	2.33872	4.4137	0	2.89341	0	0	0	0.940752	1.5448	0	0.789691	0	0.677985	0	0	0	2.07272	0	0	2.26656	0	0.896763	1.27584	2.49439	2.78368	2.21659	3.3134	1.50211
SPDYE17	3.50065	1.72327	7.60646	1.50481	0	4.04792	2.64501	0	3.53861	1.37781	1.48487	0	0	0	0	0	0	0	0	1.10342	0	0	0	0	0	0	0	0	0	0	0	0	0	0	16.5817	2.34156	14.6796	9.82176	6.97218	11.6579	15.3101	9.14609	10.4388	21.427	28.1639	20.2785
CDH13	3.50065	0	11.4097	0	1.60161	6.47667	1.32251	1.40037	3.53861	0.688904	0.742433	0	0	0	0	0	6.47603	0	0.779575	18.7582	9.68391	8.68023	0	0	0	523.999	549.175	554.986	221.903	207.275	221.023	192.31	226.766	207.872	14.509	11.7078	4.89319	0.75552	1.39444	0.896763	8.93087	2.49439	3.4796	11.8218	15.7386	20.2785
CLCNKA	1.75033	0	9.50808	0.752404	1.60161	4.04792	3.30627	3.50092	4.42326	2.75561	1.48487	0	10.311	3.24687	3.18026	1.15711	5.66653	4.51918	5.45702	2.20685	0	4.34011	0	0	0	1.8815	1.5448	0	1.57938	5.69437	2.71194	3.96515	2.92601	4.15744	0	0	0	0	0	0	0	0.831463	2.08776	0	0	0
IL7R	3.50065	0	9.50808	0.752404	2.40242	3.23833	1.32251	4.20111	1.76931	2.75561	0.742433	22.0961	18.0442	3.24687	1.06009	2.31422	4.85702	1.80767	3.89787	4.4137	1.21049	2.17006	0	0	0	0	0	0	0	1.13887	0	0	0.731503	0	4.14543	0	0	6.04416	2.78887	2.69029	3.82751	4.98878	6.26329	1.47773	0	1.50211
MAST1	7.0013	1.72327	7.60646	0.752404	0.800807	1.61917	4.62877	1.40037	1.76931	2.06671	0.742433	0	2.57775	6.49374	5.30043	6.94267	24.2851	10.846	15.5915	25.3788	26.6308	28.2107	2.36145	0	0	0.940752	0.772398	3.36355	4.73815	3.98606	0.677985	1.98258	2.19451	1.03936	0	2.34156	4.89319	0.75552	1.39444	1.79353	1.27584	1.66293	5.56737	2.21659	0.828349	1.50211
SEC14L5	7.0013	1.72327	3.80323	1.50481	1.60161	5.66708	7.27378	1.40037	1.76931	2.06671	0.742433	2.00874	2.57775	3.24687	0	1.15711	3.23801	0	0	1.10342	2.42098	0	7.08434	2.92089	0	0.940752	2.31719	3.36355	0.789691	1.13887	0	0.991288	2.19451	1.03936	2.07272	0	0	1.51104	0	0	0	0	0	0	0	0
DNAI1	10.502	0	9.50808	3.00962	0.800807	4.04792	1.32251	1.40037	1.76931	2.75561	0.742433	154.673	211.375	1.62343	1.06009	3.47134	1.61901	0	0	6.62055	0	5.06347	0	0	0	0	0	2.52266	1.57938	0	0.677985	1.98258	0	0	632.179	784.424	709.512	2.26656	2.78887	0.896763	5.10335	3.32585	4.87144	1.47773	0.828349	0
TEKT5	7.0013	0	7.60646	1.50481	0.800807	5.66708	1.98376	4.20111	4.42326	2.06671	0	4.01748	2.57775	0	1.06009	1.15711	2.42851	4.51918	1.55915	7.72397	2.42098	8.68023	118.072	146.044	122.313	0.940752	6.17918	3.36355	5.52784	5.12493	4.7459	2.97386	8.04653	4.15744	0	4.68313	0	0	0	0	0	0	0	0	0	0
C3orf22	5.25098	0	11.4097	0.752404	1.60161	4.8575	7.27378	3.50092	7.07722	2.75561	5.19703	0	0	0	0	0	0	0	0	0	0	0	4.72289	2.92089	0	0	0	0	0	0	0	0	0	0	0	2.34156	0	0	0	1.79353	0	0	0	0	0	0
CILP	8.75163	0	9.50808	0.752404	0.800807	4.04792	1.98376	4.90129	2.65396	3.44452	3.71217	8.03496	0	0.811717	2.12017	0	1.61901	3.61534	3.1183	0	1.21049	0	0	0	0	0	0.772398	0	0.789691	0	0	0.991288	0	0	8.29087	9.36626	0	9.82176	5.57774	16.1417	20.4134	19.9551	20.1817	7.38863	5.79845	15.0211
BBS1	12.2523	0	11.4097	0.752404	0.800807	3.23833	4.62877	2.10055	3.53861	4.13342	4.4546	295.285	309.33	212.67	164.313	165.467	187.805	186.19	201.13	243.857	187.626	214.112	94.4579	67.1804	58.4974	68.6749	71.0606	65.5892	78.9691	77.4434	101.02	138.78	81.1968	96.6604	49.7452	30.4403	41.5921	33.9984	39.7414	48.4252	66.3436	69.0114	57.7614	48.0261	103.544	41.308
LY86	12.2523	0	9.50808	1.50481	0.800807	4.8575	2.64501	1.40037	3.53861	3.44452	2.2273	0	0	1.62343	2.12017	2.31422	0	0.903836	3.89787	3.31027	7.26293	2.89341	0	2.92089	0	0	0	0	0	0	0	0	0	0	2.07272	4.68313	7.33978	0	0	0	0	0	0	0	0	0
RAB19	7.0013	0	9.50808	3.00962	2.40242	2.42875	1.98376	3.50092	0.884653	5.51123	5.19703	0	2.57775	0	2.12017	0	0.809504	0	0	0	1.21049	0	0	2.92089	5.31794	55.5044	47.1163	71.4754	34.7464	31.319	33.8993	27.7561	31.4546	39.4957	8.29087	0	0	0	0	0	0	0	0	0	10.7685	0
BTK	15.7529	0	20.9178	3.00962	4.00403	1.61917	6.61253	2.10055	2.65396	6.88904	3.71217	0	0	0.811717	0	0	0	0	0	0	3.63147	0	0	2.92089	2.65897	0	0	0	0	0	0	0	0	2.07872	14.509	7.02469	14.6796	9.06624	4.18331	2.69029	8.93087	5.82024	20.1817	23.6436	4.9701	12.0169
MLF1	8.75163	0	13.3113	3.00962	4.80484	1.61917	2.64501	0.700185	4.42326	2.06671	3.71217	0	0	2.43515	4.24035	3.47134	2.42851	4.51918	3.1183	7.72397	4.84196	4.34011	0	0	0	6.58526	10.0412	7.56798	0	1.13887	1.35597	0	2.19451	1.03936	145.09	173.276	139.456	89.1513	79.4829	77.1216	127.584	150.495	144.751	113.046	135.021	117.165
CRB2	5.25098	0	5.70485	3.76202	0.800807	4.8575	0.661253	4.20111	8.84653	4.13342	8.16676	4.01748	0	3.24687	1.06009	0	3.23801	3.61534	5.45702	0	6.05244	2.17006	0	0	0	28.2226	26.2615	14.2951	12.6351	19.9303	21.6955	30.7299	15.3616	19.7478	2.07272	0	0	0	0.697218	0	1.27584	0	0.695921	0	0	0
SAMD14	5.25098	0	11.4097	3.00962	2.40242	5.66708	1.98376	3.50092	5.30792	2.75561	5.19703	6.02622	5.15549	4.8703	3.18026	0	0.809504	0	1.55915	2.20685	1.21049	0.723352	16.5301	2.92089	13.2949	2.82226	6.17918	9.24976	25.2701	18.7914	29.1534	12.8867	24.8711	10.3936	2.07272	0	0	12.0883	8.36662	10.7612	14.0342	7.48317	11.1347	14.7773	29.8206	9.76371
CLMP	3.50065	0	1.90162	5.26683	0.800807	2.42875	2.64501	2.10055	7.07722	6.88904	5.19703	0	5.15549	3.24687	2.12017	2.31422	8.90454	6.32685	7.01617	25.3788	15.7364	15.1904	0	0	0	4.70376	0.772398	3.36355	2.36907	0.569437	0	1.98258	0	0	2.07272	4.68313	7.33978	0	2.78887	0.896763	0	3.32585	1.39184	2.21659	0	3.00422
FANK1	3.50065	0	3.80323	1.50481	0.800807	4.8575	1.98376	2.80074	4.42326	5.51123	2.96973	2.00874	2.57775	0	1.06009	0	1.61901	0	0	0	4.84196	0.723352	0	0	0	3.76301	2.31719	2.52266	0.789691	0.569437	1.35597	2.97386	0	2.07872	0	2.34156	0	3.02208	2.09165	3.58705	2.55168	3.32585	3.4796	7.38863	3.3134	2.25316
PRDM5	7.0013	0	3.80323	1.50481	3.20323	3.23833	2.64501	3.50092	5.30792	8.26684	5.19703	56.2447	46.3995	38.9624	27.5623	24.2994	23.4756	23.4997	25.726	24.2753	29.0517	29.6574	0	0	0	0	0	1.68177	13.4247	10.2499	18.9836	28.7473	26.3341	19.7478	103.636	105.37	105.204	187.369	169.424	168.592	188.824	207.034	185.115	226.831	163.185	171.991
CSPG4	1.75033	1.72327	13.3113	1.50481	1.60161	0.809583	3.30627	2.80074	4.42326	4.82233	2.2273	4.01748	2.57775	4.8703	2.12017	1.15711	0.809504	0.903836	1.55915	1.10342	3.63147	2.17006	0	0	0	25.4003	18.5375	15.9769	26.8495	13.097	21.0175	60.4685	32.9176	34.2989	2.07272	0	0	3.7776	1.39444	4.48382	19.1376	9.14609	6.26329	8.86635	15.7386	0
HSF2BP	1.75033	0	7.60646	2.25721	2.40242	1.61917	2.64501	1.40037	5.30792	4.13342	2.2273	4.01748	0	25.1632	23.3219	21.9851	16.1901	9.94219	12.4732	4.4137	6.05244	9.40358	9.44579	2.92089	0	9.40752	4.63439	10.0906	4.73815	7.40268	3.38993	4.95644	5.85202	8.31488	159.599	192.008	215.3	148.082	148.507	130.031	155.652	152.158	136.4	172.894	126.737	154.717
FAM167B	5.25098	0	3.80323	0	0.800807	1.61917	4.62877	4.20111	7.96187	3.44452	2.96973	2.00874	0	0	0	0	0	0	1.55915	1.10342	1.21049	0.723352	0	0	0	0	0	0	0	0	0	0	0	0	0	0	0	0	0	0	0	0.831463	0	2.21659	2.48505	0
PTPN22	3.50065	1.72327	3.80323	0.752404	2.40242	3.23833	5.95128	4.90129	7.07722	4.13342	1.48487	4.01748	0	1.62343	2.12017	1.15711	4.85702	5.42301	1.55915	0	3.63147	6.51017	0	0	0	0	0	0	0.789691	0	0.677985	0.991288	0	0	4.14543	4.68313	7.33978	0.75552	2.09165	0	2.55168	1.66293	1.39184	0.738863	0	6.75949
RGS4	0	0	3.80323	2.25721	1.60161	4.8575	9.9188	7.00185	1.76931	12.4003	0	0	0	0	1.06009	0	5.66653	1.80767	3.89787	11.0342	1.21049	4.34011	2.36145	2.92089	0	0.940752	0.772398	0	0.789691	0	0	1.98258	0	2.07872	0	2.34156	0	5.28864	14.6416	18.832	47.206	29.1012	36.8838	5.9109	0	15.7721
BRSK1	0	0	5.70485	2.25721	1.60161	3.23833	2.64501	7.00185	1.76931	5.51123	2.2273	2.00874	0	5.68202	2.12017	6.94267	10.5235	9.94219	11.6936	8.82739	15.7364	11.5736	2.36145	0	2.65897	2.82226	3.08959	3.36355	28.4289	36.444	31.1873	72.364	46.0847	68.5977	0	0	0	0	0	0.896763	0	6.6517	0.695921	8.86635	1.6567	3.75527
SEMA3G	1.75033	0	5.70485	2.25721	1.60161	4.04792	2.64501	9.80259	2.65396	6.20013	0	6.02622	7.73324	7.30546	11.661	2.31422	11.3331	18.0767	15.5915	13.2411	8.47342	7.23352	0	0	0	0	0	0.840887	0.789691	1.13887	1.35597	0.991288	1.46301	0	0	0	4.89319	2.26656	2.09165	0.896763	11.4825	16.6293	10.4388	1.47773	4.14175	3.75527
EFEMP1	0	1.72327	11.4097	4.51443	1.60161	2.42875	7.93504	2.80074	11.5005	13.7781	0.742433	56.2447	56.7104	38.9624	33.9228	35.8705	56.6653	87.6721	49.1132	75.0328	53.2615	69.4418	0	0	0	0	0	0	0	0	0	0	0	0	0	0	0	0.75552	1.39444	2.69029	1.27584	0	0.695921	0	0	2.25316
MCOLN3	0	0	9.50808	1.50481	2.40242	6.47667	6.61253	8.40222	11.5005	13.0892	2.96973	4.01748	0	12.9875	18.0215	16.1996	59.9033	46.9995	47.5541	89.3774	101.681	53.5281	0	0	5.31794	0.940752	0.772398	1.68177	0.789691	0.569437	2.71194	4.95644	2.19451	3.11808	4.14543	0	7.33978	0	0	0	0	0	1.39184	2.21659	3.3134	1.50211
PDZD7	0	0	7.60646	2.25721	0.800807	6.47667	5.29002	6.30166	6.19257	10.3336	4.4546	2.00874	0	7.30546	3.18026	5.78556	9.71404	9.03836	8.57532	9.93082	4.84196	15.9137	0	0	0	4.70376	0.772398	0.840887	3.94846	9.68043	7.45784	13.878	10.241	15.5904	0	0	0	0	0	0	0	0.831463	0.695921	0	3.3134	0.751055
ADGRG3	0	1.72327	3.80323	6.01923	4.00403	5.66708	11.9026	1.40037	4.42326	6.88904	8.16676	0	0	2.43515	0	0	0	0.903836	0	0	0	0.723352	0	0	0	0	0	0	0.789691	0.569437	0.677985	0	0	2.07872	0	2.34156	2.44659	0	0	0	0	0	0.695921	1.47773	6.6268	0
GULP1	0	0	5.70485	7.52404	11.2113	8.09583	8.59629	4.90129	4.42326	4.13342	2.96973	0	2.57775	1.62343	0	2.31422	2.42851	3.61534	2.33872	0	0	2.89341	0	0	0	8.46677	3.08959	4.20444	12.6351	9.11099	15.5937	18.8345	16.0931	19.7478	0	2.34156	2.44659	4.53312	1.39444	1.79353	19.1376	10.809	4.17552	10.3441	7.45514	1.50211
HSPA12B	0	0	1.90162	5.26683	5.60565	8.90542	3.30627	5.60148	2.65396	3.44452	6.6819	4.01748	2.57775	10.5523	5.30043	5.78556	3.23801	5.42301	9.3549	2.20685	0	2.89341	0	0	0	0	0	0	3.15876	2.27775	0	1.98258	1.46301	1.03936	4.14543	2.34156	19.5727	0	0	0	2.55168	3.32585	5.56737	3.69431	8.28349	2.25316
KCNQ4	0	0	1.90162	3.00962	5.60565	4.04792	3.30627	6.30166	2.65396	6.20013	8.16676	0	0	5.68202	5.30043	2.31422	8.90454	4.51918	8.57532	2.20685	8.47342	8.68023	0	0	0	0	0.772398	0	0	2.27775	0	0.991288	2.19451	2.07872	0	0	0	9.82176	5.57774	6.27734	14.0342	19.9551	19.4858	10.3441	33.134	13.519
LRP8	1.75033	1.72327	5.70485	9.02885	4.80484	4.8575	5.29002	6.30166	8.84653	4.82233	14.1062	0	0	1.62343	4.24035	0	8.09504	4.51918	7.79575	6.62055	9.68391	12.297	0	2.92089	0	230.484	232.492	274.97	314.297	311.482	261.702	255.752	258.22	257.761	0	4.68313	2.44659	185.858	158.966	170.385	86.757	120.562	114.131	76.1029	106.029	64.5907
RELT	1.75033	1.72327	11.4097	7.52404	3.20323	4.04792	1.98376	7.70203	8.84653	6.88904	6.6819	0	0	5.68202	4.24035	4.62845	5.66653	5.42301	7.79575	4.4137	8.47342	8.68023	0	0	2.65897	22.578	17.7651	19.3404	10.266	6.83324	10.8478	3.96515	7.31503	8.31488	2.07272	4.68313	9.78637	27.9542	44.622	59.1864	49.7577	43.2361	49.4104	22.1659	67.9247	33.0464
HENMT1	0	0	11.4097	9.02885	7.20726	2.42875	5.29002	7.70203	7.96187	5.51123	6.6819	6.02622	10.311	2.43515	1.06009	5.78556	7.28553	4.51918	5.45702	7.72397	4.84196	2.89341	2.36145	0	2.65897	17.8743	16.2204	9.24976	15.0041	12.5276	16.2716	12.8867	19.7506	13.5117	2.07272	0	0	0	0.697218	0	0	0.831463	1.39184	0	4.14175	7.51055
RNF157	0	0	7.60646	3.00962	6.40645	3.23833	1.98376	3.50092	13.2698	4.13342	5.93946	24.1049	10.311	0.811717	1.06009	0	4.85702	1.80767	3.1183	3.31027	2.42098	1.4467	0	0	0	3.76301	0	3.36355	3.94846	5.69437	4.06791	8.92159	5.12052	4.15744	16.5817	14.0494	4.89319	30.9763	46.0164	46.6317	146.721	186.248	177.46	277.812	202.117	204.287
TSPAN32	0	1.72327	1.90162	0.752404	2.40242	1.61917	3.30627	2.80074	7.07722	4.13342	2.96973	8.03496	0	0	0	0	0.809504	4.51918	0.779575	1.10342	1.21049	0.723352	0	0	0	0	0	0	2.36907	2.27775	4.7459	2.97386	2.92601	0	0	0	0	0	0	0	0	0	0	0	0	0
SLC39A1	0	1.72327	3.80323	2.25721	4.80484	4.8575	3.96752	2.80074	5.30792	3.44452	2.2273	1550.75	1760.6	2544.73	2281.31	2325.8	2820.31	2757.6	2896.9	3225.31	3205.37	3130.67	2481.88	2462.31	2268.1	3133.64	2936.66	2991.04	2328.01	2526.02	2381.08	2153.08	2243.52	2361.43	1527.59	1660.17	1568.27	958.755	1045.83	1148.75	984.947	947.868	1052.23	913.234	992.363	890.751
ADCY4	0	1.72327	3.80323	0.752404	3.20323	6.47667	3.96752	3.50092	6.19257	4.82233	5.19703	4.01748	2.57775	5.68202	4.24035	2.31422	2.42851	3.61534	1.55915	2.20685	1.21049	1.4467	0	8.76266	2.65897	0	0	0	0	0.569437	0	0	0	0	47.6725	42.1482	61.1648	52.1309	62.7496	66.3605	67.6194	58.2024	66.8084	38.4209	49.701	44.3122
CCDC78	0	1.72327	5.70485	0.752404	4.00403	3.23833	5.29002	4.20111	7.96187	5.51123	5.93946	40.1748	30.933	24.3515	27.5623	12.7282	24.2851	16.269	28.0647	20.9651	18.1573	26.764	0	0	0	0	1.5448	0	0.789691	0	0	0.991288	0.731503	0	93.2722	88.9795	78.291	5.28864	9.76105	15.245	29.3443	39.9102	20.1817	29.5545	32.3056	42.0591
CGAS	0	6.89309	3.80323	1.50481	1.60161	4.8575	7.93504	6.30166	9.73118	4.13342	2.96973	0	0	1.62343	0	0	0.809504	4.51918	0.779575	2.20685	0	2.89341	0	2.92089	13.2949	18.815	13.9032	29.4311	22.1114	25.0552	24.4075	21.8083	29.2601	24.9446	45.5998	51.5144	58.7182	4.53312	5.57774	4.48382	5.10335	4.15731	3.4796	2.95545	0	2.25316
SH3RF3	0	5.16982	3.80323	0.752404	0.800807	4.04792	5.29002	4.20111	7.07722	4.13342	3.71217	0	5.15549	67.3725	90.1074	67.1125	138.425	140.095	134.866	83.8602	116.207	115.736	2.36145	5.84177	0	4.70376	5.40678	5.04532	6.31753	3.98606	3.38993	0.991288	2.19451	0	4.14543	0	0	38.5315	27.1915	24.2126	48.4819	59.8653	52.194	39.1597	63.7829	48.8185
C18orf54	0	5.16982	1.90162	2.25721	3.20323	5.66708	5.95128	6.30166	6.19257	2.75561	5.93946	0	0	0.811717	1.06009	1.15711	2.42851	4.51918	1.55915	1.10342	0	3.61676	7.08434	5.84177	13.2949	129.824	126.673	140.428	94.7629	111.61	120.681	89.2159	93.6323	90.4243	161.672	170.934	156.582	138.26	145.719	165.901	182.445	211.192	239.397	206.882	207.916	283.899
MESP2	0	1.72327	1.90162	1.50481	0.800807	6.47667	6.61253	4.20111	4.42326	2.75561	5.93946	0	0	0	1.06009	1.15711	11.3331	15.3652	12.4732	8.82739	10.8944	10.8503	4.72289	5.84177	13.2949	22.578	13.9032	15.136	54.4887	42.7078	42.7131	48.5731	34.3806	40.535	6.21815	0	0	3.7776	5.57774	2.69029	3.82751	4.98878	4.17552	1.47773	0	2.25316
ZNF296	0	5.16982	1.90162	6.01923	3.20323	3.23833	7.93504	7.70203	1.76931	6.88904	2.96973	12.0524	15.4665	4.05859	4.24035	6.94267	5.66653	11.7499	14.0323	6.62055	7.26293	6.51017	0	0	0	6.58526	8.49638	4.20444	10.266	11.9582	10.8478	6.93901	8.77803	8.31488	6.21815	2.34156	2.44659	77.063	92.0328	102.231	108.446	98.1126	97.4289	79.0583	117.626	74.3544
HEPHL1	0	5.16982	7.60646	9.02885	8.00807	4.04792	8.59629	9.1024	7.96187	2.75561	2.96973	0	0	0	0	0	0	0	0.779575	2.20685	0	0	0	0	0	2.82226	0	0.840887	0	1.13887	1.35597	0	0	1.03936	0	0	2.44659	15.1104	14.6416	9.8644	12.7584	14.9663	11.8307	3.69431	1.6567	4.50633
P3H2	0	1.72327	5.70485	8.27645	5.60565	4.04792	3.96752	6.30166	3.53861	6.20013	2.96973	6.02622	15.4665	123.381	128.27	108.769	263.089	388.649	244.007	356.406	401.882	449.925	2.36145	14.6044	0	0	3.08959	1.68177	5.52784	2.84718	2.03396	4.95644	5.85202	3.11808	12.4363	4.68313	4.89319	6.79968	9.06383	5.38058	47.206	38.2473	62.6329	53.1981	56.3278	56.3291
RGS10	0	1.72327	9.50808	3.76202	4.80484	4.8575	6.61253	10.5028	4.42326	2.75561	2.2273	0	0	0	2.12017	3.47134	2.42851	3.61534	2.33872	3.31027	0	7.23352	0	0	0	33.8671	30.1235	32.7946	11.0557	8.54155	9.49179	16.8519	9.50953	15.5904	6.21815	7.02469	2.44659	0	1.39444	1.79353	2.55168	0	2.08776	1.47773	0	4.50633
LRRN4	0	3.44654	11.4097	8.27645	1.60161	1.61917	4.62877	5.60148	2.65396	3.44452	5.19703	0	0	4.05859	4.24035	4.62845	4.85702	8.13452	3.1183	0	7.26293	3.61676	2.36145	0	0	1.8815	2.31719	6.7271	3.94846	1.70831	3.38993	2.97386	2.19451	1.03936	0	0	0	0	0	0	0	7.48317	1.39184	0	2.48505	1.50211
PRSS36	0	3.44654	11.4097	2.25721	1.60161	4.04792	3.30627	5.60148	0.884653	2.06671	3.71217	6.02622	2.57775	5.68202	7.42061	2.31422	8.90454	4.51918	3.89787	4.4137	3.63147	7.95687	70.8434	43.8133	82.4281	32.9263	24.7167	24.3857	30.0083	26.7635	27.1194	28.7473	27.7971	24.9446	8.29087	9.36626	2.44659	16.6214	8.36662	7.17411	11.4825	14.1349	8.35105	5.17204	6.6268	0.751055
RAB9B	0	3.44654	7.60646	1.50481	2.40242	3.23833	5.95128	7.00185	2.65396	2.75561	6.6819	0	2.57775	1.62343	0	2.31422	7.28553	5.42301	4.67745	5.51712	7.26293	4.34011	0	0	0	11.289	5.40678	2.52266	0.789691	1.70831	0	0.991288	0	0	0	0	0	1.51104	1.39444	0	0	0.831463	1.39184	0	0.828349	0
TFAP2E	0	3.44654	7.60646	1.50481	1.60161	1.61917	3.96752	2.10055	3.53861	3.44452	3.71217	0	0	0.811717	0	1.15711	0.809504	1.80767	3.89787	5.51712	2.42098	2.17006	0	0	0	0	1.5448	0.840887	0	2.27775	0.677985	0	0	0	0	0	0	0	0	0	0	0	0.695921	0	0	0
COL8A2	0	5.16982	7.60646	3.76202	0.800807	4.8575	5.95128	2.10055	1.76931	4.82233	3.71217	0	0	0	0	0	0	0	0	0	0	0	0	0	0	0	0	0.840887	0.789691	2.27775	0.677985	0.991288	2.19451	0	12.4363	9.36626	2.44659	15.1104	15.3388	22.4191	5.10335	4.98878	10.4388	3.69431	3.3134	6.75949
ADAM28	0	5.16982	5.70485	3.00962	0.800807	3.23833	1.98376	2.10055	3.53861	4.13342	4.4546	0	0	0	2.12017	0	0	1.80767	0.779575	1.10342	2.42098	0	23.6145	43.8133	23.9307	120.416	129.763	147.155	105.819	86.5544	101.02	44.6079	62.1777	66.519	0	4.68313	0	0	2.78887	2.69029	0	0	0	0.738863	27.3355	9.76371
ADGRA2	0	5.16982	3.80323	4.51443	1.60161	3.23833	3.96752	2.80074	2.65396	6.20013	3.71217	2.00874	0	1.62343	2.12017	1.15711	2.42851	1.80767	1.55915	3.31027	1.21049	4.34011	2.36145	0	7.97692	0	2.31719	1.68177	0.789691	4.5555	4.06791	5.94773	0.731503	1.03936	721.305	817.206	804.929	318.074	322.115	347.944	503.956	623.597	695.225	568.924	601.382	481.426
GUCY2D	0	5.16982	3.80323	4.51443	0.800807	2.42875	3.30627	2.10055	4.42326	6.88904	2.96973	0	0	0.811717	0	0	0	0	1.55915	1.10342	0	0.723352	0	0	0	0	0	0	0	0	0	0	0	0	0	0	0	0	0	0	0	0	0	0	0	0
AUNIP	0	5.16982	13.3113	3.00962	4.80484	2.42875	3.30627	0.700185	1.76931	5.51123	2.2273	0	5.15549	5.68202	4.24035	8.09978	4.04752	6.32685	1.55915	5.51712	0	2.89341	7.08434	2.92089	10.6359	17.8743	13.9032	15.136	6.31753	5.12493	6.77985	11.8955	2.19451	2.07872	4.14543	4.68313	4.89319	2.26656	0.697218	2.69029	5.10335	2.49439	0.695921	2.21659	4.9701	5.25738
PRSS27	0	3.44654	19.0162	2.25721	1.60161	5.66708	1.98376	3.50092	3.53861	5.51123	2.96973	0	0	0	0	0	0	0	2.33872	0	0	0	4.72289	5.84177	0	0.940752	0.772398	0	5.52784	3.41662	6.10187	3.96515	2.19451	1.03936	0	0	0	0.75552	0	0.896763	0	2.49439	0.695921	0	0.828349	0
TP53TG5	5.25098	3.44654	0	6.77164	6.40645	8.90542	3.96752	3.50092	2.65396	8.26684	8.9092	4.01748	5.15549	8.11717	6.36052	4.62845	4.04752	7.23069	7.01617	3.31027	3.63147	4.34011	0	0	0	0.940752	0.772398	0	3.94846	6.26381	6.10187	3.96515	3.65751	2.07872	2.07272	4.68313	0	3.02208	0.697218	3.58705	0	3.32585	7.65513	5.9109	2.48505	0.751055
GRIK1	5.25098	3.44654	0	5.26683	2.40242	4.8575	3.96752	4.90129	5.30792	4.82233	5.19703	0	0	0.811717	1.06009	0	0.809504	0.903836	0	1.10342	1.21049	0.723352	0	0	0	0	0	0	0	0	0	0	0	0	0	0	0	0	0	0	0	0	0	0	0	0
TMEM163	1.75033	3.44654	0	8.27645	4.00403	5.66708	3.30627	5.60148	6.19257	8.26684	7.42433	0	0	4.8703	3.18026	1.15711	3.23801	6.32685	3.89787	2.20685	1.21049	0.723352	136.964	75.943	98.382	44.2153	45.5715	37.8399	19.7423	25.0552	23.0515	9.91288	10.241	12.4723	0	0	0	1.51104	0	2.69029	0	0	0.695921	0	4.9701	1.50211
OLFML2B	3.50065	5.16982	0	8.27645	3.20323	3.23833	7.93504	4.20111	0.884653	13.0892	6.6819	0	0	1.62343	7.42061	4.62845	8.09504	4.51918	7.01617	5.51712	3.63147	6.51017	2.36145	0	0	15.052	12.3584	4.20444	28.4289	27.333	37.2892	18.8345	13.8985	7.27552	107.781	98.3457	117.436	88.3958	98.3077	122.857	96.9637	121.394	124.57	50.9815	95.2602	72.1012
INSC	5.25098	8.61636	0	4.51443	4.00403	5.66708	1.98376	4.20111	1.76931	4.82233	6.6819	0	0	1.62343	1.06009	2.31422	4.04752	2.71151	0.779575	0	2.42098	5.78682	883.181	981.417	959.889	38.5708	44.0267	47.0897	57.6475	55.2354	54.2388	28.7473	63.6407	35.3382	0	2.34156	0	0.75552	0	0.896763	0	0	0	0	0	0
NHERF4	5.25098	6.89309	0	4.51443	3.20323	3.23833	2.64501	5.60148	0.884653	6.88904	8.16676	2.00874	0	0	0	0	0	0	0.779575	0	0	0	2.36145	2.92089	5.31794	0	0	0	3.15876	1.13887	0.677985	0.991288	0.731503	1.03936	37.3089	23.4156	39.1455	3.02208	6.97218	5.38058	19.1376	19.9551	15.3103	19.2104	34.7907	20.2785
DCSTAMP	3.50065	1.72327	0	1.50481	0.800807	1.61917	5.29002	1.40037	3.53861	10.3336	3.71217	0	0	0.811717	1.06009	0	0.809504	0	1.55915	1.10342	6.05244	1.4467	0	0	0	0	1.5448	0	0	1.13887	0.677985	0	0	0	0	4.68313	0	0.75552	1.39444	1.79353	1.27584	0	0	0	0	0
VWA5B2	1.75033	1.72327	0	1.50481	1.60161	3.23833	2.64501	1.40037	2.65396	4.82233	2.2273	0	0	16.2343	10.6009	13.8853	12.9521	11.7499	9.3549	16.5514	20.5783	16.6371	0	0	0	1.8815	0.772398	0.840887	6.31753	9.11099	11.5258	13.878	5.85202	4.15744	375.162	379.334	381.669	299.186	340.242	342.564	266.65	314.293	271.409	299.978	344.593	198.278
KCNN4	1.75033	5.16982	0	1.50481	0.800807	1.61917	3.96752	4.90129	1.76931	10.3336	5.93946	0	0	0	2.12017	0	0	0	0	1.10342	0	0.723352	0	0	2.65897	12.2298	5.40678	9.24976	10.266	6.83324	12.8817	6.93901	10.9725	5.1968	0	4.68313	2.44659	37.776	42.5303	39.4576	38.2751	15.7978	21.5735	10.3441	44.7309	34.5485
PTK7	1.75033	3.44654	0	1.50481	4.00403	4.04792	5.29002	3.50092	3.53861	10.3336	2.96973	0	0	3.24687	1.06009	2.31422	8.90454	4.51918	1.55915	2.20685	4.84196	4.34011	0	0	5.31794	9.40752	9.26877	5.04532	5.52784	22.208	9.49179	25.7735	10.9725	20.7872	167.89	187.325	286.251	360.383	388.35	400.853	369.993	464.788	479.489	348.004	395.123	329.713
LYPD3	5.25098	3.44654	0	4.51443	1.60161	1.61917	5.29002	0.700185	1.76931	3.44452	3.71217	82.3584	90.2212	6.49374	9.54078	4.62845	10.5235	9.03836	17.1506	12.1377	12.1049	10.8503	4.72289	14.6044	10.6359	14.1113	25.4891	17.6586	33.9567	39.8606	36.6112	49.5644	30.7231	62.3616	186.544	91.321	92.9705	12.8438	15.3388	15.245	22.9651	19.9551	22.2695	13.2995	3.3134	14.27
NID2	3.50065	1.72327	0	3.76202	4.00403	1.61917	3.96752	3.50092	4.42326	2.75561	2.2273	0	0	1.62343	1.06009	2.31422	1.61901	1.80767	5.45702	5.51712	1.21049	5.78682	4.72289	2.92089	10.6359	155.224	197.734	165.655	255.07	329.704	288.144	412.376	297.722	382.484	10.3636	0	2.44659	15.8659	20.2193	10.7612	20.4134	34.09	27.1409	43.5929	24.8505	35.2996
CDCP1	10.502	5.16982	0	1.50481	0.800807	3.23833	3.96752	3.50092	6.19257	8.26684	2.2273	0	2.57775	6.49374	8.48069	2.31422	12.1426	4.51918	6.2366	0	7.26293	1.4467	0	0	0	22.578	26.2615	13.4542	37.1155	48.9716	31.8653	177.44	89.2433	154.865	0	0	2.44659	293.897	315.143	349.738	438.888	483.911	434.95	340.616	385.182	281.645
MAMSTR	10.502	3.44654	0	3.76202	1.60161	4.8575	5.29002	4.90129	4.42326	2.06671	2.2273	0	2.57775	0	0	0	3.23801	3.61534	1.55915	7.72397	2.42098	3.61676	0	0	0	0	0	0	0	0	0	0	0	0	2.07272	0	2.44659	12.0883	11.8527	7.17411	5.10335	8.31463	6.26329	12.5607	0	3.75527
SVOP	5.25098	5.16982	0	3.00962	1.60161	3.23833	3.96752	9.1024	1.76931	5.51123	1.48487	2.00874	0	0	0	0	0.809504	0	0	0	0	0	0	0	0	4.70376	14.6756	3.36355	1.57938	3.98606	5.42388	5.94773	8.04653	11.433	84.9814	44.4897	78.291	13.5994	6.97218	10.7612	10.2067	21.618	22.9654	27.3379	35.619	24.7848
CDKN1C	7.0013	17.2327	0	0.752404	2.40242	4.04792	5.29002	5.60148	4.42326	2.06671	8.16676	18.0787	12.8887	43.8327	23.3219	21.9851	45.3322	54.2301	38.9787	47.4472	72.6293	68.7185	14.1687	2.92089	18.6128	3.76301	1.5448	2.52266	7.10722	7.97212	3.38993	15.8606	11.704	9.35424	41.4543	44.4897	53.825	74.7965	76.694	77.1216	38.2751	42.4046	36.1879	16.255	18.2237	35.2996
JHY	1.75033	10.3396	0	0	1.60161	4.8575	5.95128	3.50092	8.84653	6.20013	5.19703	8.03496	7.73324	12.1758	18.0215	11.5711	38.8562	37.0573	27.2851	51.8609	41.1566	33.9976	0	0	0	0.940752	3.08959	1.68177	0	1.70831	0.677985	0	0	2.07872	6.21815	18.7325	9.78637	6.04416	5.57774	8.07087	11.4825	11.6405	14.6143	16.255	4.14175	15.7721
RAB36	5.25098	13.7862	0	0.752404	3.20323	6.47667	7.93504	4.90129	7.96187	8.26684	7.42433	0	0	0	2.12017	0	0	2.71151	0	2.20685	2.42098	0.723352	0	0	0	0	0	5.04532	0	1.13887	3.38993	3.96515	0.731503	5.1968	0	0	0	0	0	2.69029	0	1.66293	2.08776	0.738863	0.828349	0
STOX1	1.75033	8.61636	0	1.50481	0	4.8575	11.9026	3.50092	7.07722	6.88904	8.9092	26.1136	5.15549	7.30546	12.721	9.2569	13.7616	18.9806	20.2689	23.1719	29.0517	25.3173	0	0	0	0	0	0	0	0.569437	0	0	0	0	10.3636	11.7078	7.33978	8.31072	9.06383	1.79353	11.4825	0.831463	4.87144	3.69431	4.14175	7.51055
KCNT1	1.75033	3.44654	0	1.50481	0	5.66708	2.64501	3.50092	4.42326	5.51123	5.93946	0	0	0	0	0	0.809504	0	0	2.20685	0	0	0	0	0	0	0	0	0.789691	1.13887	0	0.991288	0	0	0	0	0	0	0	0	0	0.831463	1.39184	0	0	0
MYOM3	1.75033	3.44654	0	1.50481	0	8.90542	4.62877	5.60148	8.84653	7.57794	6.6819	2.00874	0	0	0	2.31422	0.809504	1.80767	3.1183	1.10342	0	0	0	0	0	0.940752	0.772398	1.68177	7.10722	7.97212	12.2037	4.95644	7.31503	6.23616	4.14543	0	4.89319	2.26656	0	3.58705	15.3101	5.82024	4.17552	5.17204	5.79845	3.00422
LOXL3	0	5.16982	0	0.752404	1.60161	2.42875	4.62877	7.70203	0.884653	3.44452	5.19703	16.0699	2.57775	3.24687	6.36052	5.78556	7.28553	8.13452	7.01617	6.62055	7.26293	8.68023	0	2.92089	0	0	0	0	2.36907	3.98606	3.38993	7.9303	2.19451	6.23616	8.29087	11.7078	9.78637	11.3328	27.1915	17.0385	20.4134	21.618	14.6143	28.0768	30.6489	11.2658
ST8SIA5	1.75033	10.3396	0	1.50481	0.800807	7.28625	6.61253	9.1024	0.884653	3.44452	2.96973	0	0	0	0	0	0	0	0.779575	0	0	0	0	0	0	0	0	0	0.789691	0	0	0	0.731503	0	6.21815	9.36626	14.6796	313.541	346.517	356.912	307.477	331.754	395.979	410.808	323.885	331.215
RFLNB	1.75033	8.61636	0	6.77164	2.40242	4.8575	5.95128	2.80074	1.76931	4.13342	1.48487	0	0	1.62343	2.12017	1.15711	0.809504	0.903836	1.55915	0	1.21049	0	2.36145	8.76266	7.97692	27.2818	26.2615	22.704	38.6949	46.6938	43.3911	56.5034	43.1586	48.8499	0	0	2.44659	49.1088	37.6498	48.4252	12.7584	9.97755	11.1347	4.43318	3.3134	9.76371
ENOX1	0	5.16982	0	3.00962	1.60161	5.66708	7.27378	7.00185	2.65396	2.06671	2.2273	0	0	0.811717	0	0	0	0	0	0	0	0	11.8072	5.84177	10.6359	0.940752	0.772398	2.52266	0.789691	5.69437	2.71194	7.9303	2.19451	3.11808	12.4363	7.02469	17.1262	1.51104	0	0	0	0.831463	0	0.738863	0	0
RGS20	0	6.89309	0	3.00962	3.20323	4.04792	2.64501	2.80074	1.76931	2.06671	0.742433	2.00874	0	11.364	8.48069	4.62845	10.5235	14.4614	12.4732	9.93082	9.68391	15.1904	0	0	0	7.52601	13.1308	15.136	2.36907	4.5555	2.03396	17.8432	10.241	15.5904	0	2.34156	0	71.7744	66.9329	83.399	57.4127	90.6295	73.0717	57.6313	54.6711	67.5949
PEAR1	0	6.89309	0	3.76202	3.20323	9.715	5.29002	0.700185	2.65396	4.82233	6.6819	0	0	1.62343	0	0	0	3.61534	1.55915	0	0	0	0	0	2.65897	0.940752	3.08959	1.68177	0	0	0.677985	1.98258	0.731503	2.07872	4.14543	2.34156	0	44.5757	44.622	43.9414	345.752	349.214	341.697	396.769	458.077	371.772
PAPPA	0	3.44654	0	9.02885	4.00403	6.47667	3.96752	4.90129	7.96187	2.06671	4.4546	2.00874	0	0.811717	0	1.15711	8.90454	12.6537	13.2528	26.4822	6.05244	26.764	0	0	0	0	0	0	0	0	0	0	0.731503	1.03936	0	0	0	3.7776	6.27496	4.48382	1.27584	10.809	22.2695	15.5161	7.45514	18.0253
SNORD17	0	6.89309	0	3.00962	4.80484	6.47667	3.96752	2.10055	7.96187	2.75561	5.19703	2.00874	0	1.62343	1.06009	4.62845	2.42851	1.80767	2.33872	0	1.21049	2.89341	4.72289	0	2.65897	3.76301	8.49638	4.20444	8.6866	3.41662	12.8817	7.9303	13.8985	5.1968	16.5817	18.7325	17.1262	20.399	16.036	16.1417	12.7584	8.31463	10.4388	11.8218	21.5371	6.75949
NRIP3	0	1.72327	0	2.25721	1.60161	8.09583	7.93504	4.90129	4.42326	15.8448	7.42433	0	0	0	0	0	0	0	0	1.10342	0	1.4467	2.36145	0	0	254.944	240.216	250.584	110.557	116.165	113.224	170.501	144.837	157.983	4.14543	7.02469	0	55.9085	48.108	46.6317	29.3443	22.4495	23.6613	11.0829	9.94019	12.0169
CDH11	0	1.72327	0	3.00962	0.800807	6.47667	3.30627	4.20111	13.2698	13.0892	7.42433	251.093	234.575	374.202	420.854	432.76	251.756	239.516	249.464	261.512	209.415	264.747	0	0	0	0.940752	0	0	0	0	0	0.991288	0	1.03936	0	0	0	0	0	0.896763	2.55168	0	0.695921	4.43318	3.3134	1.50211
GOLGA7B	0	1.72327	0	3.76202	1.60161	8.90542	4.62877	12.6033	8.84653	15.1559	5.19703	0	2.57775	8.92889	1.06009	0	3.23801	0.903836	2.33872	1.10342	2.42098	2.17006	0	0	0	0	0	0.840887	0	0.569437	0	0	0.731503	1.03936	24.8726	28.0988	14.6796	6.04416	5.57774	7.17411	19.1376	12.4719	25.0531	25.8602	14.0819	10.5148
DUSP15	0	6.89309	0	0.752404	2.40242	5.66708	7.93504	7.00185	10.6158	9.64465	12.6214	4.01748	2.57775	5.68202	5.30043	3.47134	16.1901	17.1729	14.8119	15.4479	15.7364	15.9137	0	0	0	0	0	0	0	0.569437	0.677985	0	0	0	0	0	0	0	0.697218	0	0	1.66293	0	0	0	2.25316
CCDC136	0	3.44654	0	4.51443	2.40242	4.8575	6.61253	8.40222	4.42326	6.88904	6.6819	0	0	0	0	0	0.809504	0	0.779575	1.10342	0	2.17006	2.36145	0	0	34.8078	37.0751	34.4764	42.6433	51.2493	54.2388	88.2246	63.6407	80.0307	0	0	0	12.0883	6.27496	9.8644	21.6892	31.5956	22.2695	8.86635	26.5072	24.7848
CNTNAP1	0	12.0629	0	4.51443	2.40242	6.47667	7.27378	9.1024	7.07722	6.20013	8.9092	6.02622	23.1997	7.30546	1.06009	2.31422	16.1901	11.7499	7.79575	5.51712	3.63147	10.8503	9.44579	5.84177	10.6359	4.70376	3.08959	9.24976	7.89691	7.40268	15.5937	24.7822	8.77803	12.4723	2.07272	2.34156	0	1.51104	4.88053	0.896763	1.27584	1.66293	1.39184	1.47773	0	4.50633
MAP1A	0	0	0	0.752404	1.60161	3.23833	7.93504	4.20111	4.42326	4.82233	0	0	0	2.43515	1.06009	1.15711	7.28553	6.32685	5.45702	11.0342	8.47342	11.5736	0	0	0	12.2298	17.7651	10.0906	3.94846	4.5555	6.77985	6.93901	2.19451	4.15744	4.14543	4.68313	2.44659	12.0883	7.6694	14.3482	26.7926	23.281	29.9246	23.6436	37.2757	35.2996
SPOCK1	0	0	0	0.752404	4.00403	6.47667	3.30627	8.40222	12.3851	4.82233	0	0	0	0	0	0	0	0	0	0	0	0.723352	42.506	26.288	18.6128	2.82226	2.31719	0	3.94846	3.41662	5.42388	1.98258	4.38902	2.07872	0	2.34156	0	0	0	0	0	0	0	0	0	0
APOBEC3H	0	1.72327	0	4.51443	8.00807	17.0013	4.62877	7.00185	5.30792	8.26684	0	0	0	75.4897	82.6868	82.155	50.1892	30.7304	40.5379	51.8609	32.6832	56.4215	2.36145	0	0	49.8598	47.8887	44.567	70.2825	67.763	76.6123	90.2072	100.216	96.6604	6.21815	7.02469	7.33978	0	0	0	5.10335	3.32585	0.695921	0	4.9701	0
CXCL11	0	0	0	6.01923	7.20726	12.1438	9.25754	8.40222	1.76931	3.44452	0.742433	4.01748	0	16.2343	5.30043	24.2994	6.47603	2.71151	0.779575	3.31027	0	0	370.747	347.585	398.846	436.509	359.937	468.374	266.126	182.22	231.193	43.6167	98.0213	47.8105	0	0	0	0.75552	1.39444	0	0	0	0.695921	0	0	0
N4BP3	0	0	1.90162	4.51443	4.80484	8.09583	11.2413	4.20111	2.65396	3.44452	0.742433	2.00874	0	39.7741	37.103	27.7707	16.1901	11.7499	15.5915	4.4137	8.47342	6.51017	2.36145	0	0	15.052	17.7651	20.1813	53.699	52.9576	50.8489	63.4424	57.7887	49.8893	2.07272	9.36626	7.33978	36.2649	25.0998	22.4191	40.8268	32.4271	34.1001	15.5161	22.3654	12.7679
NEXMIF	0	0	0	0	1.60161	11.3342	11.9026	7.00185	8.84653	4.82233	6.6819	0	2.57775	2.43515	2.12017	1.15711	2.42851	0	0.779575	3.31027	1.21049	5.06347	2.36145	0	0	7.52601	6.17918	6.7271	0	2.84718	1.35597	2.97386	4.38902	6.23616	0	0	0	0	0	0	0	0.831463	0.695921	0	0	0
SIX4	0	0	0	0	2.40242	8.90542	5.29002	7.00185	3.53861	2.06671	8.16676	0	0	0	1.06009	2.31422	14.5711	20.7882	18.7098	4.4137	14.5259	7.95687	0	0	0	0	0	0	3.94846	1.13887	2.03396	9.91288	7.31503	9.35424	0	0	0	3.7776	2.09165	5.38058	5.10335	19.1236	13.2225	11.0829	16.567	20.2785
PCDHAC2	0	0	0	0.752404	0.800807	14.5725	3.30627	6.30166	14.1544	8.26684	5.19703	560.439	590.304	478.913	399.653	404.989	554.51	522.417	553.498	575.987	496.3	559.875	0	0	0	5.64451	3.08959	4.20444	20.532	23.9163	17.6276	41.6341	33.6491	41.5744	16.5817	2.34156	4.89319	1.51104	0.697218	0	3.82751	0	2.78368	0	1.6567	0.751055
SLC28A3	0	0	0	0	0	6.47667	4.62877	3.50092	4.42326	10.3336	2.96973	0	7.73324	2.43515	1.06009	3.47134	4.04752	2.71151	7.79575	3.31027	3.63147	3.61676	0	0	0	0	0	0	0	0	0	0	0	1.03936	0	0	0	0	0	0.896763	0	1.66293	2.08776	0.738863	103.544	16.5232
CCR5	0	0	1.90162	0.752404	4.00403	6.47667	5.95128	7.00185	0.884653	7.57794	3.71217	2.00874	5.15549	3.24687	1.06009	2.31422	4.04752	3.61534	1.55915	0	0	0.723352	2.36145	5.84177	5.31794	0	0	0	0	0.569437	0	0	0	0	14.509	11.7078	17.1262	0.75552	2.09165	0	0	0	0	0	0	0
RASD2	0	0	1.90162	0.752404	1.60161	6.47667	3.30627	3.50092	3.53861	6.88904	7.42433	385.678	389.24	133.933	121.91	119.183	203.185	225.959	215.942	137.928	127.101	163.478	2.36145	2.92089	2.65897	1.8815	10.8136	1.68177	40.2742	36.444	21.6955	71.3727	80.4653	57.1648	0	0	0	0	0	0	0	0	0.695921	0	0	0
SYP	0	0	1.90162	0.752404	0.800807	5.66708	3.30627	3.50092	0.884653	4.82233	5.19703	2.00874	0	0.811717	3.18026	3.47134	1.61901	0.903836	2.33872	0	0	1.4467	2.36145	0	2.65897	0	0	0	0	1.13887	0	0	0.731503	0	0	0	0	0	0	0.896763	1.27584	0	0	0	0	0
L1CAM	0	0	0	2.25721	4.80484	7.28625	5.29002	5.60148	2.65396	4.13342	2.2273	0	0	4.05859	2.12017	3.47134	8.09504	8.13452	9.3549	8.82739	12.1049	10.1269	0	0	0	0.940752	0	1.68177	3.94846	4.5555	0.677985	11.8955	5.12052	2.07872	0	0	0	21.9101	28.5859	26.9029	7.65503	17.4607	4.17552	6.64976	0	1.50211
PLEKHB1	0	0	0	4.51443	4.00403	5.66708	4.62877	5.60148	3.53861	4.82233	2.96973	6.02622	5.15549	9.74061	4.24035	9.2569	18.6186	14.4614	27.2851	15.4479	16.9468	19.5305	1230.31	1215.09	1294.92	120.416	133.625	111.838	162.676	172.539	168.14	261.7	266.998	259.84	49.7452	42.1482	26.9125	35.5094	41.8331	36.7673	43.3785	59.0339	66.8084	65.0199	40.5891	78.8607
ADAMDEC1	0	0	0	3.76202	4.00403	8.09583	9.25754	4.20111	1.76931	4.82233	2.96973	0	0	4.8703	0	1.15711	7.28553	5.42301	6.2366	9.93082	12.1049	23.1473	7.08434	5.84177	2.65897	5.64451	3.86199	1.68177	16.5835	14.2359	12.2037	4.95644	19.0191	6.23616	0	0	0	0	0	0	7.65503	4.15731	2.08776	0	0	0
LRRIQ4	0	0	0	3.76202	4.80484	8.09583	5.29002	2.10055	1.76931	4.13342	2.96973	0	2.57775	1.62343	0	0	0.809504	0	4.67745	2.20685	0	1.4467	0	0	0	0	0	0	0	0	0	0	0	0	0	0	0	0	0.697218	0	0	0	0	0	0	0
CMTM1	0	0	0	2.25721	0.800807	4.8575	5.29002	5.60148	0.884653	2.06671	2.96973	0	0	0	0	0	1.61901	1.80767	0.779575	1.10342	1.21049	1.4467	0	0	0	0	0	0	0.789691	0.569437	0	0	0	0	0	0	0	0	0	0	0	0	0	0	0	0
ERFE	0	0	0	1.50481	2.40242	2.42875	7.27378	5.60148	1.76931	3.44452	2.96973	0	0	30.0335	31.8026	35.8705	29.1421	24.4036	28.8443	36.413	48.4196	28.2107	0	0	0	58.3266	38.6199	28.5902	11.8454	28.4718	26.4414	31.7212	17.5561	21.8266	0	0	0	6.04416	1.39444	0	15.3101	6.6517	9.04697	50.9815	43.0742	39.0548
ADAMTS12	1.75033	0	0	4.51443	5.60565	4.8575	5.95128	3.50092	7.96187	8.26684	2.2273	4.01748	0	0	2.12017	1.15711	0	0	1.55915	1.10342	0	2.17006	165.301	119.756	164.856	53.6228	43.2543	41.2035	37.1155	44.4161	40.0011	11.8955	22.6766	18.7085	348.216	309.087	276.465	27.1987	25.0998	34.9738	54.861	51.5507	43.1471	34.7265	25.6788	45.0633
SEMA3C	3.50065	0	0	5.26683	2.40242	3.23833	7.93504	9.1024	9.73118	12.4003	2.2273	0	0	3.24687	0	0	3.23801	3.61534	0	6.62055	2.42098	6.51017	7.08434	0	0	2516.51	2298.66	2209.01	3188.77	3408.65	3375.01	6430.48	5433.6	6419.08	2.07272	2.34156	2.44659	28.7098	25.0998	23.3158	169.686	194.562	195.554	76.8417	275.012	136.692
GFAP	1.75033	0	0	6.01923	1.60161	8.09583	7.27378	8.40222	5.30792	9.64465	0	4.01748	7.73324	4.8703	3.18026	12.7282	8.90454	5.42301	15.5915	28.689	19.3678	19.5305	0	5.84177	0	0.940752	0.772398	0	0.789691	0	0	0	0	1.03936	0	2.34156	0	0	0	0	0	0.831463	0	1.47773	0	0
PHETA2	3.50065	0	0	6.77164	1.60161	7.28625	7.93504	7.00185	2.65396	6.20013	2.2273	10.0437	2.57775	35.7156	31.8026	38.1847	24.2851	39.7688	33.5217	24.2753	44.7881	35.4443	0	2.92089	2.65897	2.82226	3.86199	2.52266	1.57938	5.69437	3.38993	0	1.46301	2.07872	8.29087	4.68313	17.1262	24.1766	23.7054	21.5223	17.8617	24.1124	36.1879	35.4654	45.5592	28.5401
PLXNA4	1.75033	0	0	2.25721	1.60161	3.23833	1.98376	6.30166	7.96187	4.82233	4.4546	0	0	0	0	0	0	0	0	0	0	0.723352	23.6145	46.7342	66.4743	0	1.5448	2.52266	2.36907	4.5555	5.42388	1.98258	5.85202	6.23616	648.76	627.539	733.978	463.134	370.92	396.369	521.818	560.406	638.159	498.732	220.341	429.603
TAS2R3	3.50065	0	0	2.25721	0	2.42875	1.98376	8.40222	7.07722	7.57794	3.71217	0	0	0	0	0	2.42851	0.903836	0	0	0	0.723352	0	0	0	0	0.772398	0	0.789691	0.569437	0	0.991288	0	0	0	4.68313	4.89319	0	0	0.896763	1.27584	4.15731	1.39184	1.47773	1.6567	3.75527
ADAMTS7	1.75033	0	0	6.01923	0.800807	7.28625	2.64501	12.6033	4.42326	9.64465	7.42433	26.1136	74.7547	42.2093	27.5623	40.4989	140.044	157.267	158.254	71.7226	70.2083	75.2286	441.59	344.664	457.343	197.558	203.141	184.995	240.066	247.136	227.803	200.24	149.227	173.573	4.14543	0	2.44659	2.26656	2.09165	0.896763	0	4.15731	1.39184	0	1.6567	0
MAP3K15	1.75033	1.72327	0	6.01923	0.800807	4.8575	5.95128	7.70203	6.19257	7.57794	5.19703	2.00874	2.57775	0.811717	0	0	3.23801	1.80767	4.67745	2.20685	2.42098	3.61676	9.44579	17.5253	18.6128	21.6373	14.6756	25.2266	19.7423	15.9442	23.0515	22.7996	27.7971	19.7478	207.272	234.156	212.854	114.839	123.408	85.1925	108.446	111.416	124.57	95.3133	56.3278	86.3713
INSYN1	0	0	1.90162	1.50481	4.00403	0.809583	8.59629	9.1024	11.5005	4.13342	4.4546	0	0	4.8703	2.12017	6.94267	22.6661	12.6537	17.1506	27.5856	25.4203	23.1473	82.6506	67.1804	77.1102	77.1416	77.2398	63.9074	108.188	119.582	101.02	144.728	109.725	128.881	0	2.34156	7.33978	6.04416	5.57774	7.17411	42.1027	83.1463	115.523	131.518	144.961	73.6033
CASR	0	0	0	1.50481	2.40242	2.42875	0.661253	4.90129	8.84653	6.88904	8.16676	0	0	0.811717	0	0	2.42851	2.71151	0	1.10342	0	4.34011	4.72289	5.84177	7.97692	0	0.772398	0	0.789691	0	0	0	2.19451	0	0	0	0	0.75552	0	0	5.10335	1.66293	0.695921	2.21659	0	6.00844
GRIN2D	0	0	0	0.752404	1.60161	4.8575	1.98376	2.80074	5.30792	10.3336	6.6819	0	0	1.62343	0	0	1.61901	0.903836	0.779575	4.4137	1.21049	0.723352	2.36145	0	0	4.70376	13.9032	11.7724	18.9526	19.3609	18.3056	28.7473	19.7506	15.5904	0	2.34156	0	0.75552	0	0.896763	7.65503	3.32585	6.26329	3.69431	1.6567	0
LGI2	0	0	0	1.50481	0.800807	3.23833	1.98376	2.80074	11.5005	6.20013	5.19703	0	0	0	0	1.15711	1.61901	0.903836	2.33872	3.31027	0	1.4467	0	2.92089	0	0	0	0	0.789691	0	0	0.991288	1.46301	1.03936	12.4363	4.68313	2.44659	31.7318	20.2193	26.9029	7.65503	28.2697	23.6613	5.17204	2.48505	9.01265
VIPR1	0	1.72327	0	0.752404	4.00403	3.23833	2.64501	3.50092	4.42326	9.64465	1.48487	0	2.57775	4.05859	4.24035	1.15711	3.23801	1.80767	0	1.10342	1.21049	0	0	5.84177	0	0	0	0	0	0	0	0	0	0	8.29087	9.36626	7.33978	3.7776	7.6694	5.38058	7.65503	8.31463	6.26329	0	2.48505	0.751055
WNT9B	0	1.72327	0	3.00962	4.80484	2.42875	1.98376	2.80074	3.53861	7.57794	5.19703	0	0	0	0	0	0	0	0	0	0	0	0	2.92089	0	0.940752	3.86199	3.36355	2.36907	3.41662	2.71194	1.98258	1.46301	3.11808	2.07272	0	0	0	0	0	0	0	0	0	0	0
ASPHD1	0	0	0	3.76202	4.80484	1.61917	1.32251	5.60148	7.07722	6.88904	1.48487	2.00874	0	0	0	0	1.61901	3.61534	3.89787	0	2.42098	4.34011	0	0	0	0	1.5448	0.840887	0.789691	1.70831	0	0	2.19451	0	0	0	0	0	0	0.896763	3.82751	0.831463	0	2.95545	7.45514	1.50211
CIMAP3	0	0	0	3.00962	3.20323	1.61917	3.96752	2.80074	7.96187	4.13342	2.96973	12.0524	10.311	9.74061	4.24035	5.78556	13.7616	6.32685	10.1345	7.72397	8.47342	13.7437	0	0	0	0	0	0	0	0	0	0.991288	1.46301	0	0	0	0	0	0.697218	0	0	3.32585	4.17552	2.95545	0	0
CRACD	0	0	0	1.50481	3.20323	0.809583	1.98376	1.40037	7.96187	4.13342	2.96973	0	0	0	0	0	1.61901	0.903836	1.55915	1.10342	1.21049	1.4467	2.36145	5.84177	5.31794	4.70376	3.86199	4.20444	11.0557	18.7914	12.8817	17.8432	11.704	14.551	0	4.68313	9.78637	83.1072	54.383	59.1864	190.1	212.855	244.268	384.209	321.4	245.595
NAT8B	0	0	0	5.26683	5.60565	5.66708	9.25754	3.50092	12.3851	12.4003	0.742433	0	0	0	1.06009	1.15711	0	0	0	0	0	0	1423.95	1545.15	1600.7	342.434	332.903	356.536	314.297	355.898	309.161	369.75	394.28	380.406	1065.38	1159.07	1142.56	6.04416	2.09165	3.58705	1.27584	4.98878	0	0	1.6567	0
ATP6V0D2	0	0	0	3.76202	1.60161	7.28625	3.96752	5.60148	2.65396	9.64465	2.2273	154.673	167.554	2.43515	0	1.15711	2.42851	0	1.55915	3.31027	7.26293	7.23352	28.3374	43.8133	31.9077	64.9119	52.523	74.839	6.31753	1.70831	5.42388	3.96515	5.12052	7.27552	0	7.02469	2.44659	0	0	0	0	0	0	0	0	0
ENO2	0	0	0	4.51443	1.60161	12.1438	6.61253	3.50092	7.96187	9.64465	2.96973	6.02622	5.15549	13.7992	8.48069	8.09978	29.9516	31.6343	36.64	22.0685	15.7364	25.3173	33.0602	29.2089	58.4974	71.4971	55.6126	64.7483	87.6557	89.4016	92.206	83.2682	73.1503	85.2275	6.21815	9.36626	17.1262	16.6214	16.036	23.3158	14.0342	12.4719	13.2225	7.38863	4.9701	10.5148
EPHA10	0	0	0	3.00962	6.40645	9.715	4.62877	9.1024	9.73118	12.4003	3.71217	0	0	1.62343	1.06009	0	1.61901	1.80767	0.779575	1.10342	0	0.723352	0	0	0	0	0.772398	1.68177	0.789691	0.569437	0	0	0	0	0	0	0	0.75552	0	0	0	0	0.695921	0	0	0
FSCN2	0	0	0	2.25721	4.00403	4.8575	5.29002	2.10055	6.19257	11.7114	5.19703	0	2.57775	29.2218	21.2017	23.1422	23.4756	20.7882	25.726	13.2411	9.68391	12.297	2.36145	0	0	3.76301	0	2.52266	11.0557	6.83324	9.49179	5.94773	5.12052	4.15744	0	0	0	0.75552	0	0	0	1.66293	3.4796	0	0	3.00422
EGF	0	0	0	13.5433	4.80484	1.61917	3.96752	5.60148	3.53861	4.13342	5.19703	0	2.57775	3.24687	6.36052	2.31422	8.09504	4.51918	19.4894	25.3788	41.1566	26.0407	1667.18	1501.33	1419.89	34.8078	35.5303	31.1128	31.5876	25.6247	24.4075	13.878	18.2876	27.0233	14.509	4.68313	0	0	0	0	0	4.98878	0.695921	0	0.828349	2.25316
CCN3	0	0	0	8.27645	1.60161	2.42875	1.98376	5.60148	2.65396	5.51123	2.96973	0	0	0	0	0	2.42851	1.80767	2.33872	3.31027	0	0	0	0	0	7.52601	3.08959	5.88621	2.36907	0.569437	1.35597	2.97386	1.46301	0	4.14543	0	2.44659	330.162	428.092	367.673	200.307	336.742	144.056	80.536	53.0144	129.181
PRELID3A	0	0	0	4.51443	3.20323	1.61917	2.64501	4.20111	2.65396	2.75561	3.71217	6.02622	0	8.11717	13.7811	10.414	9.71404	7.23069	8.57532	17.6548	6.05244	10.1269	2.36145	0	0	1.8815	4.63439	5.04532	10.266	10.2499	7.45784	17.8432	18.2876	15.5904	14.509	21.0741	26.9125	47.5977	52.2913	40.3543	33.1718	37.4158	39.6675	26.5991	41.4175	27.038
SLC4A9	0	0	0	4.51443	2.40242	3.23833	3.30627	3.50092	3.53861	4.13342	2.2273	36.1573	43.8217	5.68202	5.30043	0	12.1426	8.13452	11.6936	22.0685	20.5783	15.1904	0	0	0	0.940752	0	0	0.789691	0.569437	0.677985	0	0	0	6.21815	4.68313	7.33978	5.28864	9.06383	5.38058	12.7584	9.97755	15.3103	9.60521	8.28349	13.519
KCP	0	0	0	2.25721	3.20323	11.3342	7.27378	7.70203	4.42326	4.82233	8.16676	10.0437	0	0.811717	1.06009	5.78556	13.7616	16.269	10.1345	15.4479	15.7364	15.1904	2.36145	0	2.65897	14.1113	15.448	25.2266	11.0557	10.2499	8.13582	12.8867	19.7506	16.6298	12.4363	14.0494	12.233	2.26656	2.09165	2.69029	8.93087	5.82024	6.95921	4.43318	1.6567	4.50633
NACAD	0	0	0	3.00962	2.40242	8.90542	5.95128	9.1024	10.6158	5.51123	8.9092	0	5.15549	48.703	37.103	48.5987	73.6648	66.8838	80.2962	26.4822	55.6825	44.8478	0	0	0	3.76301	6.17918	6.7271	11.8454	15.9442	10.1698	15.8606	11.704	9.35424	4.14543	4.68313	2.44659	3.02208	0	3.58705	3.82751	9.97755	6.26329	0.738863	19.052	0
GIPR	0	0	0	2.25721	3.20323	5.66708	3.96752	3.50092	3.53861	4.13342	10.3941	0	0	0	6.36052	1.15711	2.42851	1.80767	3.89787	1.10342	4.84196	3.61676	0	0	0	0.940752	1.5448	0.840887	1.57938	3.98606	3.38993	1.98258	3.65751	4.15744	18.6544	14.0494	9.78637	3.7776	7.6694	6.27734	33.1718	40.7417	56.3696	36.9431	43.0742	35.2996
VASH2	0	0	0	7.52404	3.20323	7.28625	3.96752	4.90129	5.30792	2.75561	5.93946	40.1748	12.8887	34.0921	37.103	21.9851	42.9037	55.134	56.909	25.3788	33.8937	33.9976	0	0	0	3.76301	3.08959	5.04532	1.57938	3.98606	2.71194	0.991288	1.46301	3.11808	771.051	737.593	743.764	726.81	630.982	703.062	912.224	914.609	1011.87	734.429	646.113	572.304
PCDH19	0	0	0	7.52404	5.60565	4.8575	11.9026	9.1024	5.30792	4.13342	5.19703	0	0	0	0	0	0	0	0	0	0	0	0	0	0	0	0	0	0.789691	0	1.35597	2.97386	1.46301	3.11808	0	0	0	0	0	0	0	5.82024	2.78368	3.69431	4.14175	2.25316
GPR37L1	0	0	0	3.00962	5.60565	2.42875	8.59629	2.80074	6.19257	3.44452	7.42433	0	0	0.811717	0	1.15711	1.61901	0	0	0	0	0	0	0	0	3.76301	2.31719	0	5.52784	2.84718	4.06791	0.991288	5.85202	3.11808	0	0	0	0	0	0	1.27584	0.831463	0.695921	0	2.48505	0
SHROOM4	0	0	0	2.25721	7.20726	2.42875	5.95128	7.00185	7.07722	6.20013	6.6819	0	0	1.62343	1.06009	0	1.61901	0.903836	0.779575	1.10342	0	0	0	0	0	1.8815	2.31719	2.52266	11.8454	17.0831	15.5937	31.7212	7.31503	15.5904	0	0	0	12.0883	5.57774	16.1417	52.3094	41.5731	52.89	40.6374	57.9845	36.8017
SYT13	0	0	0	2.25721	3.20323	1.61917	7.27378	7.00185	5.30792	4.13342	6.6819	2.00874	2.57775	4.05859	3.18026	0	6.47603	3.61534	2.33872	2.20685	1.21049	0.723352	0	0	0	16.9335	21.6271	18.4995	50.5402	54.6659	54.2388	162.571	121.429	166.298	2.07272	0	4.89319	0	0	0	0	0	0	0	0	0
EDNRA	0	12.0629	0	0.752404	1.60161	0	1.32251	1.40037	0.884653	0	0.742433	2.00874	0	0.811717	0	0	0.809504	0	0	0	1.21049	0.723352	11.8072	5.84177	18.6128	1.8815	0.772398	4.20444	0	1.70831	0.677985	6.93901	2.19451	3.11808	20.7272	11.7078	9.78637	1.51104	4.18331	1.79353	8.93087	8.31463	4.17552	28.8156	4.14175	33.0464
TIGIT	0	10.3396	0	0.752404	2.40242	0	0	0.700185	0	0.688904	0	2.00874	0	0	0	1.15711	0	1.80767	0.779575	1.10342	0	3.61676	0	0	0	2.82226	0.772398	0.840887	0	0	1.35597	0	1.46301	0	0	0	0	0	0	0	0	0	0	0	0	0
TTLL9	0	8.61636	0	0.752404	2.40242	0.809583	0.661253	0.700185	0.884653	1.37781	0	0	0	0.811717	1.06009	3.47134	0	2.71151	0.779575	0	3.63147	2.89341	0	11.6835	31.9077	6.58526	1.5448	3.36355	1.57938	4.5555	0	1.98258	0.731503	1.03936	0	0	0	21.1546	23.0082	33.1802	7.65503	14.1349	12.5266	2.95545	9.94019	12.7679
NXPH3	0	8.61636	0	1.50481	0	0.809583	0	2.10055	0	0	1.48487	4.01748	2.57775	2.43515	6.36052	1.15711	7.28553	5.42301	6.2366	4.4137	9.68391	4.34011	0	0	0	0	1.5448	0	0	0.569437	0.677985	0	0	0	0	2.34156	0	1.51104	0	0	0	2.49439	0.695921	0	0	0
SYT1	0	6.89309	0	3.76202	0.800807	0.809583	1.32251	0.700185	0	0	0.742433	0	0	0	0	0	1.61901	2.71151	2.33872	0	0	1.4467	0	0	0	55.5044	54.0678	31.1128	15.0041	14.8054	12.8817	8.92159	11.704	13.5117	0	0	0	0	0	0	0	1.66293	0.695921	0	0	0
ALOX15	0	1.72327	0	1.50481	1.60161	4.04792	0	2.10055	1.76931	0.688904	0	2.00874	0	1.62343	0	0	0.809504	2.71151	0	0	1.21049	1.4467	4.72289	0	0	0	0	0.840887	0	0.569437	2.03396	0	0	2.07872	0	2.34156	0	0	0	0	0	2.49439	0.695921	2.21659	0	3.00422
CCN4	0	6.89309	0	2.25721	1.60161	3.23833	0	1.40037	0	0	0	0	0	0	0	0	0	0	0	0	0	0	0	0	0	1.8815	3.08959	3.36355	29.2186	22.208	29.8314	85.2507	43.8902	58.2041	0	0	0	0.75552	0	0	0	0.831463	0	0	0	0
CCL21	1.75033	5.16982	0	0.752404	2.40242	0.809583	0.661253	2.80074	0	0	0	2.00874	0	2.43515	0	1.15711	4.85702	1.80767	0.779575	2.20685	0	1.4467	0	0	0	0	0	0	0	0	1.35597	0	0	0	0	0	0	0	0	0.896763	0	0	0.695921	0	1.6567	1.50211
NCAN	1.75033	1.72327	0	1.50481	0.800807	0.809583	0.661253	2.10055	0	0	0.742433	0	2.57775	0	0	0	0	0	0.779575	2.20685	3.63147	2.17006	0	0	0	0	0	0	0	0.569437	0	0	0.731503	0	0	0	0	0	0	0	2.55168	0	0	0	0	0
SH2D1B	1.75033	1.72327	0	0.752404	0.800807	1.61917	0.661253	1.40037	0.884653	0	0.742433	0	0	0	0	0	0	0	0.779575	0	2.42098	0	0	8.76266	0	0.940752	1.5448	1.68177	2.36907	2.84718	2.71194	3.96515	4.38902	5.1968	6.21815	18.7325	12.233	0	0.697218	0	2.55168	1.66293	0.695921	0	2.48505	3.00422
C4orf36	0	1.72327	0	0.752404	3.20323	2.42875	1.98376	2.10055	0	0	0	0	2.57775	12.9875	16.9614	5.78556	12.1426	7.23069	7.79575	6.62055	10.8944	5.78682	0	0	0	0.940752	0	0	0	0	0	0	0	0	0	0	0	0	0	0	0	0	0	3.69431	3.3134	0
EVPL	0	3.44654	1.90162	0.752404	0.800807	3.23833	1.32251	2.80074	0	0	0	0	0	0	0	0	4.85702	3.61534	2.33872	1.10342	2.42098	0.723352	0	0	0	7.52601	16.9928	4.20444	18.1629	28.4718	18.9836	19.8258	16.8246	29.1021	33.1635	16.391	48.9319	78.5741	95.5189	104.921	167.135	153.821	177.46	118.957	298.206	161.477
CCDC188	0	8.61636	0	0	0	1.61917	1.32251	0.700185	1.76931	0	0	0	0	0	0	0	0	0	0	0	0	0	0	0	0	0.940752	0	0	0.789691	0	0.677985	0	0	0	0	0	0	0	0	0	0	0.831463	0	0	0	3.00422
TMPRSS12	0	3.44654	0	1.50481	0	1.61917	0.661253	0	3.53861	0	0	22.0961	10.311	0.811717	2.12017	1.15711	0.809504	0.903836	0	1.10342	4.84196	1.4467	11.8072	26.288	15.9538	14.1113	13.9032	18.4995	10.266	21.0692	21.6955	19.8258	10.9725	7.27552	4.14543	16.391	4.89319	3.7776	6.27496	8.96763	12.7584	13.3034	16.0062	14.0384	14.9103	17.2743
HS3ST1	0	1.72327	0	0.752404	0.800807	0	0.661253	0	0.884653	0	0.742433	4.01748	0	0	1.06009	0	0	0	0	0	2.42098	0	0	2.92089	0	10.3483	10.8136	12.6133	87.6557	55.8048	71.1885	97.1462	147.032	86.2668	0	4.68313	7.33978	0	0	0	3.82751	1.66293	0.695921	2.21659	39.7608	3.75527
PTHLH	0	3.44654	0	0.752404	0.800807	0.809583	1.32251	0	1.76931	0	0.742433	0	0	0	0	0	0.809504	0	1.55915	1.10342	1.21049	0	0	0	0	0	0.772398	0	0	1.13887	0	0.991288	0	0	2.07272	0	0	3.7776	3.48609	2.69029	5.10335	11.6405	9.74289	1.47773	3.3134	7.51055
CACNA1F	0	1.72327	0	0	0	0	1.32251	0	2.65396	0	0.742433	0	2.57775	2.43515	1.06009	1.15711	1.61901	3.61534	5.45702	2.20685	1.21049	1.4467	0	0	0	0	0	0	0	0	0	0.991288	0	0	0	0	0	0.75552	0	0	2.55168	0.831463	0.695921	1.47773	0	0.751055
WFDC3	0	1.72327	0	0	0	0	0.661253	0	0.884653	0.688904	1.48487	2.00874	2.57775	0.811717	1.06009	1.15711	2.42851	0	2.33872	2.20685	1.21049	1.4467	68.4819	108.073	63.8153	1.8815	7.72398	7.56798	3.15876	3.41662	2.71194	8.92159	5.12052	4.15744	12.4363	14.0494	12.233	35.5094	39.0442	44.8382	48.4819	69.8429	68.8961	50.9815	63.7829	60.8354
KCTD16	0	3.44654	0	0	0.800807	1.61917	3.30627	0	2.65396	0.688904	0	16.0699	12.8887	2.43515	1.06009	1.15711	0.809504	0.903836	1.55915	2.20685	0	3.61676	0	0	0	0	0	0	0	0	0	0	0.731503	0	0	2.34156	0	4.53312	1.39444	2.69029	8.93087	9.97755	4.87144	0.738863	14.9103	4.50633
TLR7	0	3.44654	0	0	0.800807	0.809583	2.64501	0	0.884653	0.688904	0.742433	0	0	0	0	0	0	1.80767	0	0	0	0	0	5.84177	2.65897	0	0	0	6.31753	2.27775	1.35597	0	0	0	0	0	2.44659	0	0	0	0	0	0	0	0	0
BOC	0	3.44654	0	0	0	0	1.98376	0.700185	0.884653	1.37781	0	4.01748	0	7.30546	3.18026	4.62845	17.8091	10.846	15.5915	23.1719	21.7888	23.8706	0	0	0	0.940752	2.31719	0.840887	1.57938	2.27775	1.35597	2.97386	0	2.07872	0	0	2.44659	0	0	0	3.82751	3.32585	1.39184	0	0	0
C12orf71	0	1.72327	0	0	0.800807	0	1.98376	0	0.884653	0.688904	0.742433	0	0	0	0	0	0	0	0.779575	1.10342	0	0.723352	0	2.92089	0	0	2.31719	0	1.57938	2.27775	4.7459	3.96515	5.12052	0	4.14543	0	2.44659	0	0.697218	4.48382	1.27584	0.831463	4.17552	0.738863	4.14175	0
LRRC3C	0	1.72327	0	0	0.800807	0	1.32251	0	1.76931	0.688904	0	6.02622	18.0442	0.811717	0	1.15711	0	0	0.779575	0	0	0	0	0	0	3.76301	0	0	1.57938	0	1.35597	2.97386	0.731503	0	0	0	0	0	0	0	0	0	0	0	0	0
JPH3	0	1.72327	0	0	0	0	0	2.10055	1.76931	1.37781	0.742433	4.01748	5.15549	0	4.24035	3.47134	4.85702	5.42301	3.89787	2.20685	1.21049	7.23352	2.36145	2.92089	0	0	3.08959	1.68177	3.15876	3.98606	2.71194	1.98258	2.19451	1.03936	22.7999	16.391	19.5727	1.51104	0.697218	0.896763	7.65503	1.66293	3.4796	2.21659	7.45514	1.50211
IPO4	0	1.72327	0	0	0	0.809583	0	0.700185	0.884653	0	0.742433	1494.5	1755.45	1496.81	1401.43	1496.15	1359.16	1445.23	1509.26	1383.69	1580.9	1397.52	1083.9	1156.67	1207.17	1238.03	1323.12	1235.26	1200.33	1202.65	1238.68	886.211	901.943	824.212	820.796	821.889	870.987	1051.68	1103.7	1078.81	877.777	840.609	877.556	710.786	717.351	685.713
CNFN	0	3.44654	0	0	0	0.809583	0	0.700185	0.884653	0.688904	0.742433	2.00874	0	19.4812	14.8412	12.7282	20.2376	26.2112	21.0485	24.2753	45.9986	28.2107	0	0	0	0	0	0	0.789691	1.13887	1.35597	0.991288	1.46301	0	0	0	0	0	0	0	0	0	0	0	0	0
NUTM2F	0	1.72327	0	0	0	0.809583	0	1.40037	0.884653	0.688904	0.742433	0	0	0	0	0	1.61901	0.903836	0.779575	0	1.21049	3.61676	0	0	0	0	0	0	0	0	0	0	0	0	0	0	0	0	0	0	0	0	0	0	0	0
TENM4	0	1.72327	0	0	0	0.809583	0	0.700185	0	2.75561	0	0	0	0	0	0	0	0	0	0	1.21049	0	0	0	0	0.940752	3.86199	4.20444	2.36907	2.84718	2.03396	15.8606	9.50953	19.7478	0	0	0	1.51104	0	0.896763	1.27584	0	0	0	14.0819	8.2616
RTKN2	0	3.44654	0	0	0.800807	0.809583	0	0	0	2.06671	0.742433	2.00874	0	11.364	6.36052	13.8853	8.90454	9.03836	9.3549	8.82739	6.05244	6.51017	2.36145	0	0	10.3483	8.49638	7.56798	3.15876	14.2359	8.13582	7.9303	10.241	3.11808	0	4.68313	0	3.7776	9.06383	8.07087	6.37919	10.809	6.26329	0	2.48505	2.25316
SNORA49	0	1.72327	0	0	0	0.809583	0	0	0	1.37781	0.742433	0	0	0	0	0	1.61901	0	0.779575	0	3.63147	0	0	0	0	0	0	0	0	2.27775	0	0	2.19451	0	0	2.34156	0	0.75552	0.697218	0	2.55168	3.32585	4.17552	4.43318	6.6268	2.25316
ZDHHC15	0	1.72327	0	0	0	0.809583	0	0	0	1.37781	1.48487	0	0	0	0	0	1.61901	0	0.779575	2.20685	0	0.723352	229.06	265.801	260.579	105.364	97.3221	83.2478	76.6	87.1238	96.2739	108.05	81.1968	102.897	29.018	25.7572	31.8057	13.5994	9.76105	8.96763	14.0342	14.1349	20.1817	18.4716	14.9103	15.7721
LRRC15	0	1.72327	0	0.752404	0	0	0.661253	0	0	1.37781	0.742433	0	0	0	1.06009	0	0.809504	0.903836	1.55915	0	1.21049	0.723352	9.44579	5.84177	5.31794	0	0.772398	0	2.36907	3.41662	2.03396	0.991288	1.46301	2.07872	0	0	0	3.7776	3.48609	0.896763	14.0342	15.7978	14.6143	16.9938	12.4252	14.27
PDZRN3	0	1.72327	0	0.752404	0	0	0	0	1.76931	2.06671	0.742433	672.928	463.995	240.268	304.245	289.278	527.796	566.705	527.772	361.923	470.88	442.692	89.735	90.5474	93.064	42.3338	37.8475	35.3173	78.1794	89.971	71.1885	72.364	87.7803	71.7158	335.78	395.724	308.271	0.75552	4.18331	0	6.37919	0	2.08776	2.21659	0	0
FOXH1	0	3.44654	0	0	0	0	0	0.700185	0	0	0.742433	52.2273	38.6662	8.11717	10.6009	11.5711	20.2376	18.0767	14.0323	15.4479	26.6308	18.0838	0	0	0	0	0	0	0	1.13887	0	0	1.46301	0	20.7272	7.02469	19.5727	2.26656	2.09165	2.69029	5.10335	6.6517	5.56737	2.95545	2.48505	4.50633
MIR193A	0	3.44654	0	0	0	0	0	0.700185	0	0	1.48487	2.00874	5.15549	3.24687	1.06009	2.31422	0.809504	2.71151	0.779575	2.20685	0	1.4467	2.36145	5.84177	2.65897	0	0	1.68177	0.789691	0.569437	1.35597	1.98258	2.19451	0	0	0	0	1.51104	0	0	0	0	0.695921	0	0	0
TEX12	0	3.44654	0	0	0	0	0	0.700185	0	0	1.48487	0	2.57775	0.811717	0	0	0	0	0.779575	1.10342	0	0	40.1446	29.2089	18.6128	7.52601	5.40678	3.36355	5.52784	6.26381	4.7459	2.97386	6.58352	3.11808	2.07272	0	0	0	0	0	1.27584	0.831463	0	0	0.828349	3.00422
MIR340	0	1.72327	0	0	0	0	0	0	0	0	1.48487	0	2.57775	0	0	2.31422	0.809504	0	1.55915	0	0	0	0	0	0	0	0	0.840887	0.789691	0.569437	0	1.98258	0	0	2.07272	0	0	0	0	0	0	0	0.695921	0	7.45514	0
SPACA4	0	3.44654	0	0	0	0	0	0	0	0	0.742433	0	0	0	0	0	0	0	0.779575	0	0	0	0	0	0	0	0	0.840887	0	0	0	0	0.731503	0	0	0	2.44659	0	0	0	0	0.831463	2.08776	0	0	0
ADGRL3	0	3.44654	0	0	0	1.61917	0	0	0	0	1.48487	54.236	54.1327	8.11717	9.54078	8.09978	4.04752	9.03836	10.914	11.0342	9.68391	7.23352	0	0	0	0	0	0	0	0	0	0	0.731503	0	4.14543	9.36626	4.89319	2.26656	1.39444	0	5.10335	2.49439	6.26329	0	14.9103	0
LEFTY1	0	1.72327	0	0.752404	0	0.809583	0	0.700185	0	0	0.742433	24.1049	33.5107	25.975	15.9013	20.828	51.8082	63.2685	70.1617	338.751	352.252	389.887	0	0	0	0	0	0	0	0	0	0	0	1.03936	0	0	0	0	0	0	0	0.831463	0	2.95545	3.3134	0
RFLNA	0	1.72327	0	0	0	0	0.661253	0	0	0	0	0	0	1.62343	0	0	0	0	1.55915	0	0	0	0	0	0	0.940752	0	2.52266	3.15876	6.26381	2.71194	4.95644	0	1.03936	66.3269	44.4897	41.5921	9.06624	6.27496	8.07087	5.10335	1.66293	2.08776	0	8.28349	0
HEMGN	0	1.72327	0	0	0	0	0.661253	0	0	0	0	0	2.57775	0	0	0	0	0	0	0	0	0	2.36145	2.92089	0	0	0	0	0	0	0	2.97386	1.46301	0	14.509	7.02469	9.78637	4.53312	1.39444	3.58705	3.82751	4.15731	5.56737	2.95545	4.9701	10.5148
BEND4	0	1.72327	0	0	0	0	0.661253	0	0	0	0	0	0	0	0	0	0	0	0	0	1.21049	0	0	0	0	1.8815	10.8136	10.0906	9.47629	14.2359	12.2037	18.8345	16.0931	27.0233	0	0	0	0	2.78887	0	0	0.831463	0.695921	0	0	0
CFAP61	0	1.72327	0	0	0	0	0.661253	0	0	0	0	0	0	0	1.06009	0	0	0	0	1.10342	1.21049	0	2.36145	0	0	5.64451	4.63439	6.7271	4.73815	3.98606	6.77985	1.98258	5.12052	4.15744	2.07272	0	0	4.53312	6.97218	17.0385	8.93087	9.14609	13.2225	19.2104	4.9701	5.25738
NELFCD	0	1.72327	0	0	0	0	0.661253	0	0	0.688904	0	1076.69	1002.74	1105.56	1171.4	1239.27	1002.17	1013.2	993.178	904.808	1016.81	993.886	635.229	598.781	765.784	423.338	432.543	406.989	566.998	551.784	520.015	512.496	510.589	470.83	1208.39	1224.64	1289.35	628.592	605.882	587.38	589.437	532.136	583.181	613.995	706.582	692.472
RSPO3	0	1.72327	0	0	0	0	0.661253	0	0	0.688904	0	6.02622	0	0	1.06009	0	1.61901	0.903836	1.55915	2.20685	1.21049	1.4467	0	0	0	0	0	0	0	0	0	0	0	0	35.2362	11.7078	19.5727	0.75552	4.18331	8.07087	5.10335	3.32585	12.5266	2.21659	17.3953	18.0253
ADD2	0	1.72327	0	0	0	0.809583	0.661253	0.700185	0	0.688904	0	0	2.57775	0	0	0	0	0	0	0	0	0	0	2.92089	0	0	0	0	0	0	0	0	0	0	0	0	0	53.6419	47.4108	39.4576	45.9302	45.7305	36.1879	24.3825	38.9324	25.5359
OR13J1	0	1.72327	0	0	0	0.809583	0.661253	0	0	0.688904	0	0	0	0	0	0	0	1.80767	0	0	0	0	0	0	0	0	0	0	0.789691	0	0	0	0	0	0	0	0	0	0.697218	0	0	1.66293	0.695921	0	0	0
RSPH10B2	0	1.72327	0	0	0	0.809583	0	0	0	0.688904	0	10.0437	12.8887	19.4812	12.721	17.3567	6.47603	11.7499	12.4732	9.93082	6.05244	5.78682	7.08434	0	0	0.940752	0.772398	0	0.789691	2.84718	1.35597	3.96515	1.46301	0	37.3089	44.4897	34.2523	18.888	13.9444	13.4514	25.5168	18.2922	16.7021	32.51	21.5371	33.0464
CSF3	0	1.72327	0	0	0.800807	0	0	0	0.884653	0	0	14.0612	0	0	0	0	1.61901	0	0.779575	0	1.21049	0	0	0	0	0	0	0.840887	0	0	0	0	0.731503	0	0	0	0	0	0	0	0	0	0.695921	0	0	0
FOXF1	0	1.72327	0	0	0.800807	0	0.661253	0	0.884653	0	0	0	0	0	1.06009	0	0	0	0	0	0	0.723352	0	0	0	0	0	0.840887	0	2.84718	0.677985	0	0.731503	0	0	0	2.44659	0.75552	0.697218	0	5.10335	0.831463	6.95921	2.95545	1.6567	9.01265
ARHGEF15	0	1.72327	0	0	1.60161	0	0	0	0	0	0	38.1661	33.5107	21.9164	10.6009	17.3567	42.0942	43.3841	38.1992	34.2061	31.4727	36.891	2.36145	0	2.65897	0	0	0	0.789691	0	2.03396	2.97386	3.65751	0	8.29087	2.34156	0	0	2.09165	0	0	0.831463	0.695921	2.21659	0	0
CPXM2	0	1.72327	0	0	0.800807	0.809583	0	0	0	0	0	76.3322	69.5992	71.4311	74.2061	77.5265	182.138	183.479	189.437	175.444	159.785	213.389	0	0	0	2.82226	3.08959	0.840887	0.789691	0	2.03396	5.94773	0.731503	1.03936	0	4.68313	7.33978	3.02208	7.6694	5.38058	29.3443	13.3034	4.87144	27.3379	9.94019	8.2616
NPY4R	0	1.72327	0	0	0.800807	0.809583	0	0	0	0	0	0	0	0	0	0	0	0	0	0	0	0	0	0	0	2.82226	1.5448	0	3.15876	5.69437	5.42388	2.97386	5.12052	6.23616	0	0	0	0.75552	0	0	0	0	0	0	0	0
PLD4	0	3.44654	0	0	0	0.809583	0	0	0	0	0	0	0	0	0	0	0.809504	0	0	1.10342	0	0.723352	7.08434	2.92089	7.97692	0	0.772398	0	0	0	0.677985	0	0	0	0	7.02469	0	0	0	0	0	0	0	1.47773	0	0
ANKRD34B	0	1.72327	0	0	0	0.809583	0	0	0	0	0	28.1224	59.2882	3.24687	6.36052	1.15711	15.3806	9.03836	14.8119	5.51712	7.26293	15.9137	0	0	0	0	0	2.52266	0	0	0	0	0	0	43.527	56.1976	58.7182	1.51104	2.78887	3.58705	11.4825	21.618	7.65513	1.47773	44.7309	25.5359
CCDC83	0	1.72327	0	0	0	0.809583	0	0	0	0	0	0	0	0	2.12017	0	0	0	0	0	0	0	0	2.92089	2.65897	0	0	4.20444	0	0	0	0	1.46301	1.03936	0	0	0	0.75552	0	0	1.27584	0	2.08776	1.47773	0	0
ZCCHC12	0	1.72327	0	0	0	0	0	0	0	0	0	0	0	0.811717	2.12017	2.31422	0.809504	0.903836	1.55915	0	1.21049	0.723352	2.36145	14.6044	0	8.46677	4.63439	10.0906	11.8454	15.9442	17.6276	33.7038	24.1396	25.984	0	0	2.44659	0.75552	0	2.69029	0	0.831463	0	0	0	0
TNFRSF13C	0	1.72327	0	0	0	0	0	0	0	0	0	0	0	0	0	0	0	0.903836	0	0	0	0	0	0	2.65897	0	0.772398	0	0.789691	0.569437	0	0	0	0	0	4.68313	4.89319	14.3549	21.6138	17.9353	24.2409	20.7866	22.9654	25.8602	28.9922	28.5401
SYT4	0	1.72327	0	0	0	0	0	0	0	0	0	0	0	0	0	0	0	0	0	0	0	0	2.36145	0	2.65897	0	0	0	0	0	0	0	0	0	0	0	0	0	0	0	0	0	0	0	0	0
SPDYE11	0	1.72327	0	0	0	0	0	0	0	0	0	0	0	0	0	0	0	0	0	1.10342	0	0	0	0	0	0	0	0	0	0	0	0	0	0	16.5817	2.34156	14.6796	9.82176	6.97218	11.6579	15.3101	9.14609	10.4388	21.427	28.1639	20.2785
SIGLEC6	0	1.72327	0	0	0	0	0	0	0	0	0	0	0	0	0	0	0	0	0.779575	0	0	0	0	2.92089	0	0	0	0	0	0	0	0	0	0	10.3636	7.02469	26.9125	0	0	0	0	0	1.39184	0	0	0
PTGDS	0	1.72327	0	0	0	0	0	0	0	0	0	26.1136	20.622	7.30546	0	6.94267	8.09504	9.94219	7.01617	18.7582	10.8944	18.8072	0	0	2.65897	0	0	0	0	0	0	1.98258	0.731503	1.03936	0	0	2.44659	0	0	0.896763	0	0	0	0	0	2.25316
POU1F1	0	1.72327	0	0	0	0	0	0	0	0	0	4.01748	0	0	1.06009	1.15711	0.809504	0.903836	0.779575	0	0	0	0	0	0	0	0	0	0.789691	1.13887	0.677985	0	0.731503	0	0	2.34156	0	0	1.39444	0	1.27584	1.66293	0.695921	0	3.3134	0
NKAIN4	0	1.72327	0	0	0	0	0	0	0	0	0	0	0	0	0	0	0	0	0	0	0	0	0	0	0	0	0	0	0	0	0	0	0	1.03936	0	0	0	0	0	0	0	0	0	0	0	0
JAKMIP1	0	1.72327	0	0	0	0	0	0	0	0	0	0	0	0	1.06009	1.15711	1.61901	3.61534	1.55915	9.93082	2.42098	2.17006	0	0	0	0	0.772398	0	0	0	0	0	0	0	8.29087	9.36626	12.233	3.7776	2.78887	0.896763	3.82751	5.82024	1.39184	6.64976	6.6268	11.2658
HMX1	0	1.72327	0	0	0	0	0	0	0	0	0	0	0	1.62343	0	1.15711	4.04752	7.23069	5.45702	5.51712	2.42098	1.4467	0	0	0	17.8743	13.1308	16.8177	13.4247	14.8054	16.9496	6.93901	10.9725	13.5117	0	0	0	0	0	0	1.27584	0	0	0	0	0
CIMIP4	0	1.72327	0	0	0	0	0	0	0	0	0	0	0	0	0	0	0	0	0.779575	3.31027	0	0	0	0	0	0	0.772398	0	0	0.569437	0	0	0.731503	0	0	2.34156	0	0	0	0	0	0	0	0	0	0
CDH22	0	1.72327	0	0	0	0	0	0	0	0	0	4.01748	2.57775	0	0	0	0	0	0	0	0	0	0	0	0	0	0	2.52266	0	0	0	0.991288	0.731503	0	4.14543	7.02469	4.89319	1.51104	11.8527	0.896763	6.37919	2.49439	9.04697	2.21659	4.14175	0
BMP7	0	1.72327	0	0	0	0	0	0	0	0	0	0	0	0	0	0	1.61901	0	0.779575	1.10342	1.21049	0.723352	54.3133	61.3386	50.5205	46.0968	50.9783	45.4079	112.926	129.832	115.935	121.928	118.503	116.408	0	0	0	0	0	0	5.10335	8.31463	6.26329	7.38863	14.9103	18.0253
CCR4	0	1.72327	0	0	0	0	0	0	0	0	0	2.00874	0	0.811717	1.06009	0	1.61901	0	0	0	0	0	0	2.92089	0	0	0	0	0	0	0	0	1.46301	0	0	2.34156	0	0	1.39444	0	0	0	0	0	0	0.751055
WDR17	0	3.44654	0	0	0	0	0	0	0	0	0	0	0	0.811717	0	3.47134	0	0	1.55915	2.20685	0	2.89341	0	0	0	0	0	0	0	0	0	0.991288	0	0	0	7.02469	2.44659	0	0.697218	0	1.27584	0	2.08776	0.738863	0.828349	1.50211
PDZD4	0	3.44654	0	0	0	0	0	0	0	0	0	6.02622	25.7775	384.754	364.67	365.647	442.799	452.822	452.933	364.13	349.831	376.143	0	0	0	1.8815	3.86199	1.68177	3.15876	3.98606	3.38993	3.96515	7.31503	2.07872	0	0	0	0	0.697218	0	0	0	1.39184	0	3.3134	0
SFTPA1	0	3.44654	0	0	0	0	0	0	0	0	0	0	0	0	1.06009	0	0	0	0	0	0	0.723352	0	2.92089	0	0	0	0	0	0.569437	0.677985	0	0	1.03936	0	0	0	0	0	0	0	0	0	0	0	0.751055
RGS18	0	3.44654	0	0	0	0	0	0	0.884653	0	0.742433	2.00874	2.57775	0	0	0	0	0	0	0	0	0	0	0	0	0	0	0	2.36907	0	0	0	0	0	8.29087	7.02469	4.89319	0	0	0	0	0	0	0	0	0
CDC42EP2	0	3.44654	0	0	0	0	0.661253	0	0.884653	0	0	70.3059	59.2882	152.603	119.79	197.866	99.569	102.133	88.8715	67.3089	94.4181	78.8454	9.44579	8.76266	2.65897	873.958	825.693	823.229	837.073	772.726	745.784	714.718	882.924	760.811	6.21815	9.36626	17.1262	1176.34	1221.53	1183.73	870.122	996.093	874.772	790.583	773.678	808.135
CHCT1	0	1.72327	0	0	0	0	0.661253	0	0.884653	0	0	0	0	0.811717	0	0	0	0.903836	0	0	1.21049	0	0	0	0	1.8815	0.772398	4.20444	0	0.569437	0	0.991288	1.46301	1.03936	0	0	2.44659	6.79968	4.88053	5.38058	3.82751	7.48317	8.35105	14.7773	4.9701	5.25738
ISLR2	0	1.72327	0	0.752404	0	0	0	0	0	0.688904	0	0	0	0	0	1.15711	0	0.903836	0	0	0	0	0	0	0	0	0.772398	0	0	1.13887	0.677985	2.97386	0.731503	0	66.3269	53.856	48.9319	0	0	0.896763	0	0	0	0	0	0
CLCN1	0	1.72327	0	0.752404	0	0	0	0	0	0	0	0	0	21.1046	28.6223	41.656	18.6186	16.269	15.5915	9.93082	8.47342	16.6371	0	0	0	2.82226	3.86199	1.68177	5.52784	2.84718	5.42388	5.94773	3.65751	8.31488	0	2.34156	0	2.26656	0.697218	1.79353	0	3.32585	4.17552	10.3441	3.3134	9.01265
PSMA8	0	3.44654	0	0.752404	0	0	0	0	0	0	0	0	0	0	1.06009	0	0	0	0	0	0	0	0	0	0	0.940752	0	0.840887	0.789691	0	0	0.991288	0	2.07872	0	0	2.44659	0	0	1.79353	0	0	0.695921	0.738863	0	2.25316
ST6GALNAC1	0	3.44654	0	1.50481	0	0	0	0.700185	0	0	0	22.0961	12.8887	0.811717	5.30043	3.47134	10.5235	4.51918	9.3549	4.4137	3.63147	2.17006	0	0	0	0.940752	0	0	0	2.84718	2.03396	0	1.46301	3.11808	0	0	0	0	0	0	0	0	0	0	0	0
MEOX2	0	1.72327	0	0.752404	0	0	0	0.700185	0	0.688904	0	124.542	100.532	8.92889	6.36052	5.78556	7.28553	3.61534	10.1345	7.72397	3.63147	9.40358	33.0602	32.1297	47.8615	0	0	0	0	0	0	0	0	0	2.07272	0	4.89319	1.51104	0.697218	0	0	2.49439	4.17552	0	3.3134	3.75527
POU4F1	0	3.44654	0	0.752404	0	0	0	0.700185	0	0.688904	0	0	0	3.24687	3.18026	0	4.85702	2.71151	4.67745	1.10342	1.21049	5.78682	7.08434	0	0	4.70376	3.08959	5.04532	7.89691	10.2499	6.10187	11.8955	13.8985	5.1968	0	0	0	0.75552	0	0	0	0	0.695921	0	0	0
ANKRD22	0	6.89309	0	0.752404	0	0	0	0	0	0	0	0	0	0	0	0	0	0	1.55915	0	1.21049	0	0	0	0	3.76301	0	0	1.57938	3.41662	0	0	0	4.15744	0	0	0	0	0	0	5.10335	1.66293	2.08776	0	9.11184	0
MYO3A	0	6.89309	0	0.752404	0	0	0	0	0	0	0	2.00874	0	0	0	2.31422	2.42851	2.71151	2.33872	0	3.63147	1.4467	0	0	0	0.940752	0.772398	0	0.789691	0	0	0	0	1.03936	0	2.34156	4.89319	20.399	11.1555	13.4514	48.4819	46.5619	37.5797	18.4716	8.28349	27.789
EYA4	0	3.44654	0	0	0	0	0	0	0	0.688904	0	0	0	0	0	0	0	0.903836	0	0	0	0	0	0	0	0	0	0	0	0	0	0	0	0	1110.98	1123.95	1034.91	1048.66	1056.98	965.814	1048.74	917.935	949.236	1018.89	671.791	891.502
MIR130A	0	3.44654	0	0	0.800807	0	0	0	0	0.688904	0	0	0	0	0	0	0	0	0	0	0	0	0	0	0	0	0	0	0	0	0	0	0	0	0	0	0	0	0	0	0	0	0.695921	0	0	0
SLC38A8	0	5.16982	0	0	0.800807	0.809583	0	0	0	0	0	2.00874	12.8887	0	0	0	1.61901	1.80767	1.55915	1.10342	0	0	16.5301	5.84177	0	2.82226	0.772398	0.840887	15.0041	13.6665	15.5937	1.98258	5.12052	3.11808	0	0	0	0	2.09165	1.79353	0	3.32585	1.39184	2.21659	0	0
ADGRF4	0	3.44654	0	0	0.800807	0	0.661253	0	0	0	0	0	0	12.9875	19.0816	15.0425	82.5694	58.7493	63.1455	120.273	134.364	115.736	0	0	0	0	1.5448	0	0.789691	0	0	0	0	0	0	0	0	1.51104	0.697218	0	1.27584	2.49439	0.695921	0	0	0
CPNE5	0	3.44654	0	0	0.800807	0	0.661253	0	0	0	0	0	0	0	0	0	0	0	0.779575	0	0	0	0	0	0	0	0	0	0	0.569437	0	1.98258	0	0	0	2.34156	0	3.02208	0	0.896763	0	4.98878	2.08776	0.738863	0	0
FNDC7	0	3.44654	0	0	0.800807	0	0	0.700185	0	0	0	0	0	0	0	0	0	0	0	1.10342	0	0	0	0	0	1.8815	2.31719	2.52266	0.789691	0	1.35597	0	0.731503	0	0	0	0	2.26656	3.48609	2.69029	10.2067	22.4495	6.26329	6.64976	1.6567	3.00422
GJB4	0	3.44654	0	0	0.800807	0	0	0.700185	0	0	0	2.00874	0	0.811717	2.12017	1.15711	3.23801	1.80767	0.779575	1.10342	0	1.4467	0	0	0	9.40752	8.49638	5.04532	22.901	31.319	20.3396	37.6689	46.0847	29.1021	0	0	0	9.06624	8.36662	15.245	56.1369	59.8653	41.7552	53.1981	312.288	54.827
FAM209A	0	1.72327	0	0	0	0.809583	0	4.20111	0	0.688904	0	4.01748	0	2.43515	1.06009	1.15711	18.6186	8.13452	9.3549	7.72397	8.47342	6.51017	0	0	0	0	0	0	1.57938	0.569437	0	0	0	1.03936	14.509	11.7078	7.33978	0.75552	0.697218	0	6.37919	5.82024	0.695921	5.9109	6.6268	2.25316
TMC2	0	1.72327	0	0	0	2.42875	0.661253	0.700185	0	0	0	0	0	0	0	0	0	0	0	0	0	0.723352	0	0	0	0.940752	0	0	0.789691	0.569437	0.677985	0	0	0	0	0	2.44659	0	0	0	0	0	0	0	0	0
LIX1	0	1.72327	0	0	0	0.809583	0	0.700185	0	0	0	0	0	0	0	0	0	0	0	0	0	0	0	0	0	0	3.08959	0	1.57938	0	0	0	1.46301	1.03936	0	0	0	0	0.697218	0.896763	0	0.831463	1.39184	2.21659	7.45514	3.75527
MIR30C1	0	1.72327	0	0	0	1.61917	0	0.700185	0	0	0	0	0	0	1.06009	0	0	0	0.779575	0	0	0	0	0	0	0	0	0	0	0	1.35597	0	0	0	0	0	0	0	0	0	0	0	0	0.738863	0	0
SPATC1L	0	1.72327	0	0	0	0	1.32251	2.10055	0	0	0	6.02622	2.57775	0.811717	3.18026	1.15711	3.23801	3.61534	5.45702	2.20685	3.63147	2.17006	14.1687	20.4462	7.97692	10.3483	7.72398	7.56798	5.52784	4.5555	1.35597	0	1.46301	1.03936	0	0	0	0	0.697218	0	0	0	1.39184	0	0	0
TMEM145	0	1.72327	0	0	0	0	1.32251	2.10055	0	0	0	0	0	0.811717	0	1.15711	4.85702	8.13452	3.1183	5.51712	2.42098	9.40358	2.36145	0	5.31794	0	0	0	0	0	0.677985	0.991288	0	0	4.14543	4.68313	0	4.53312	0.697218	0	5.10335	5.82024	6.26329	0.738863	9.11184	3.75527
ABCC8	0	1.72327	0	0	0	0	0	1.40037	0	0	0	0	0	0	0	0	0	0	0	0	0	0	196	207.383	265.897	16.9335	16.9928	23.5448	20.532	40.9995	31.1873	35.6864	19.7506	38.4563	0	0	0	2.26656	5.57774	5.38058	0	2.49439	3.4796	0.738863	0	0.751055
CCN5	0	1.72327	0	0	0	0	0.661253	0.700185	0	0	0	0	0	0	0	0	1.61901	2.71151	0	0	1.21049	0	0	0	0	6.58526	4.63439	4.20444	142.144	140.651	166.106	508.531	377.455	440.688	2.07272	9.36626	12.233	0	0	0.896763	0	0	0	0	0	2.25316
CCDC27	0	3.44654	0	0.752404	0	0	1.98376	0.700185	0.884653	0	0	0	0	0	0	0	0.809504	0	0.779575	0	0	0.723352	0	0	7.97692	1.8815	0	0	1.57938	1.70831	1.35597	0	2.19451	2.07872	0	0	0	1.51104	0	2.69029	1.27584	4.98878	4.87144	4.43318	0	0
KCNJ9	0	3.44654	0	0.752404	0	0	1.32251	1.40037	0	0	0	4.01748	5.15549	4.05859	3.18026	6.94267	12.1426	11.7499	12.4732	6.62055	9.68391	9.40358	2.36145	5.84177	0	1.8815	3.08959	2.52266	10.266	7.97212	10.8478	21.8083	6.58352	10.3936	20.7272	11.7078	17.1262	0	0.697218	0	0	0.831463	0	1.47773	0	0
ALAS2	0	3.44654	0	0	0.800807	1.61917	1.32251	0.700185	0	1.37781	0	2.00874	5.15549	0	1.06009	1.15711	0.809504	3.61534	1.55915	0	4.84196	1.4467	7.08434	2.92089	0	0.940752	3.86199	0	1.57938	2.27775	2.03396	1.98258	5.12052	2.07872	6.21815	0	0	3.02208	3.48609	0.896763	6.37919	6.6517	2.78368	2.95545	6.6268	0
IRAG1	0	3.44654	0	0	0	1.61917	1.32251	0	0	0.688904	0	0	0	0	0	0	0.809504	0	1.55915	0	2.42098	0	2.36145	0	2.65897	0.940752	2.31719	0	0	0.569437	2.03396	0	0	0	0	2.34156	2.44659	0	0.697218	0	11.4825	9.14609	4.87144	11.0829	11.5969	7.51055
STMN3	0	3.44654	0	0.752404	0	0.809583	1.32251	0	0	0.688904	0	24.1049	30.933	15.4226	10.6009	9.2569	15.3806	20.7882	14.8119	13.2411	16.9468	15.1904	14.1687	20.4462	7.97692	0.940752	1.5448	0	3.94846	2.84718	10.8478	3.96515	4.38902	3.11808	0	4.68313	7.33978	0	0	0	0	0.831463	0.695921	0	0	3.00422
PCDH18	0	1.72327	3.80323	0	3.20323	0	1.98376	0.700185	1.76931	2.75561	0.742433	0	0	1.62343	0	0	4.04752	2.71151	0.779575	4.4137	4.84196	1.4467	59.0362	128.519	87.7461	297.278	289.649	293.47	1237.45	1106.42	1104.44	541.243	1010.2	699.489	4.14543	7.02469	4.89319	0	0	0	0	1.66293	2.08776	0	0	4.50633
PIK3R2	0	1.72327	5.70485	0	2.40242	0	0	0.700185	2.65396	0.688904	0.742433	118.516	134.043	168.025	149.472	150.425	368.324	397.688	461.508	333.234	352.252	371.08	408.53	397.24	420.118	423.338	454.942	386.808	608.852	636.061	593.237	601.712	505.468	491.617	250.799	255.231	300.931	87.6403	101.794	99.5407	172.238	210.36	213.648	229.786	223.654	242.591
SLC25A48	0	1.72327	3.80323	0	0.800807	0	0	0	0.884653	1.37781	0.742433	58.2535	36.0885	0	2.12017	0	4.04752	2.71151	3.1183	4.4137	6.05244	8.68023	325.88	332.981	327.054	6.58526	6.17918	11.7724	72.6516	44.4161	65.7646	74.3466	83.3913	90.4243	337.853	353.576	425.707	11.3328	9.06383	6.27734	5.10335	4.15731	6.26329	2.95545	0	3.75527
ASB15	0	5.16982	3.80323	0	1.60161	2.42875	0	0	0	2.06671	1.48487	0	0	0.811717	0	0	0.809504	0.903836	0.779575	1.10342	1.21049	0.723352	2.36145	0	2.65897	4.70376	0.772398	0	2.36907	1.13887	0.677985	0.991288	1.46301	0	167.89	140.494	122.33	33.2429	27.8887	27.7997	75.2745	45.7305	64.7206	90.8801	45.5592	50.3207
UNC5C	0	6.89309	3.80323	0	0.800807	1.61917	0	1.40037	0.884653	1.37781	0.742433	0	0	3.24687	0	1.15711	1.61901	0.903836	2.33872	0	1.21049	1.4467	0	0	0	0.940752	0	0	0.789691	0.569437	0	0.991288	1.46301	0	6.21815	4.68313	0	5.28864	9.06383	8.96763	8.93087	7.48317	9.74289	6.64976	6.6268	8.2616
GAD1	0	1.72327	1.90162	0.752404	0.800807	3.23833	0.661253	1.40037	2.65396	2.06671	0.742433	24.1049	5.15549	0	1.06009	0	0.809504	1.80767	1.55915	1.10342	2.42098	3.61676	0	0	0	0	0	0	0	0	0	0	0	0	0	0	0	10.5773	4.18331	3.58705	2.55168	24.9439	17.398	14.0384	12.4252	22.5316
OOEP	0	1.72327	3.80323	0	0.800807	1.61917	0	0.700185	2.65396	2.06671	1.48487	0	0	0	0	0	0.809504	0.903836	0	2.20685	0	0	2.36145	0	0	0.940752	2.31719	0.840887	0	0	0	0	0	0	120.218	107.712	127.223	120.128	99.7022	106.715	105.895	74.8317	80.7268	93.8356	101.059	90.8776
AK4P3	0	1.72327	1.90162	0	0	1.61917	0.661253	0.700185	0.884653	0	1.48487	2.00874	2.57775	0	0	0	1.61901	0.903836	1.55915	1.10342	0	1.4467	2968.34	2830.34	2547.3	1707.46	1843.71	1904.61	1428.55	1478.26	1625.13	1074.56	1418.38	1181.75	1227.05	1402.6	1289.35	3472.37	3053.12	3127.91	2739.22	2787.06	2826.83	2753.74	2653.2	2326.77
CXCR3	0	1.72327	3.80323	0	0	0.809583	0	1.40037	0.884653	1.37781	1.48487	6.02622	2.57775	0.811717	1.06009	1.15711	0.809504	0	2.33872	3.31027	3.63147	1.4467	0	0	0	1.8815	1.5448	0.840887	0.789691	1.70831	0.677985	0	1.46301	1.03936	4.14543	0	2.44659	2.26656	0	0	1.27584	0	0	0	0	0
HEATR9	0	1.72327	1.90162	0	0.800807	1.61917	0	2.10055	0.884653	0.688904	0.742433	0	2.57775	0	2.12017	0	1.61901	2.71151	3.1183	5.51712	2.42098	2.89341	0	0	2.65897	1.8815	1.5448	5.88621	3.94846	2.84718	4.7459	7.9303	1.46301	1.03936	4.14543	9.36626	4.89319	3.7776	0.697218	5.38058	1.27584	4.98878	4.17552	4.43318	12.4252	5.25738
LCT	0	1.72327	9.50808	0	0	0	0.661253	0.700185	0	1.37781	0.742433	0	0	0	1.06009	0	0	0	0.779575	1.10342	1.21049	0	0	0	0	2.82226	3.08959	1.68177	1.57938	1.13887	0	0	0	0	8.29087	4.68313	0	1.51104	6.27496	8.07087	8.93087	5.82024	4.87144	5.17204	9.94019	4.50633
B3GNT8	0	1.72327	5.70485	0.752404	0	0	0.661253	1.40037	0.884653	0.688904	0	0	0	0	0	0	0	0.903836	4.67745	1.10342	1.21049	2.89341	30.6988	11.6835	42.5436	2.82226	5.40678	3.36355	3.94846	6.83324	8.81381	1.98258	3.65751	4.15744	8.29087	4.68313	0	0	3.48609	5.38058	8.93087	2.49439	9.04697	10.3441	4.9701	5.25738
SH3TC2	0	1.72327	9.50808	1.50481	0.800807	0	0.661253	1.40037	0	0.688904	0	0	0	0.811717	0	0	0	2.71151	1.55915	0	0	2.17006	0	0	0	0	0	0	0	2.84718	0	0.991288	1.46301	9.35424	0	2.34156	0	244.033	235.66	282.48	530.749	582.855	585.269	911.018	791.902	765.325
CCL3	0	3.44654	7.60646	1.50481	0	0.809583	0.661253	0	0	0	0	6.02622	7.73324	8.92889	8.48069	3.47134	16.1901	13.5575	8.57532	12.1377	10.8944	18.0838	0	0	2.65897	0	0	2.52266	0	0	0	0	0	0	8.29087	14.0494	4.89319	0	0.697218	0	0	0	1.39184	0	0	0
PCDH7	0	3.44654	7.60646	1.50481	0.800807	1.61917	0.661253	0.700185	0.884653	0	0	0	0	0	0	0	0	0	0.779575	1.10342	0	3.61676	0	0	0	0.940752	0.772398	1.68177	4.73815	7.97212	5.42388	12.8867	6.58352	9.35424	0	2.34156	2.44659	0	2.09165	0	3.82751	1.66293	2.08776	2.95545	4.14175	0.751055
LGR6	0	3.44654	7.60646	2.25721	0.800807	0.809583	0	0	0	2.75561	0	0	0	0	0	0	0	0	0	0	0	0	0	2.92089	0	8.46677	3.86199	6.7271	7.10722	5.69437	10.1698	2.97386	5.12052	2.07872	0	0	0	0	0	0	0	0	0	0	0	0
CCL18	0	1.72327	3.80323	1.50481	0.800807	0	0	0	0	0.688904	0.742433	0	0	1.62343	0	0	0.809504	0	0	1.10342	0	1.4467	0	0	2.65897	0	0	2.52266	0	0	0	0	0	0	8.29087	14.0494	4.89319	0	0.697218	0	0	0	1.39184	0	0	0
VSX1	0	1.72327	9.50808	1.50481	0.800807	0	0.661253	0	0	1.37781	0.742433	0	0	3.24687	0	3.47134	4.04752	0.903836	5.45702	5.51712	2.42098	12.297	0	0	0	0	0	0	0	0	0	0.991288	0	1.03936	0	0	0	0.75552	0	0	0	0	0	0	0	0
ACOXL	0	1.72327	7.60646	1.50481	0	0	2.64501	0	0.884653	0	0.742433	0	0	0	2.12017	0	1.61901	0	3.1183	2.20685	3.63147	0.723352	0	0	0	0	0	1.68177	0	0	0.677985	0	0.731503	1.03936	0	0	0	83.1072	75.2995	78.9152	224.548	212.855	256.795	77.5806	116.797	111.156
BTLA	0	5.16982	9.50808	0	0	0	1.98376	0	1.76931	0	0	0	2.57775	0	1.06009	0	1.61901	0.903836	0	1.10342	0	0.723352	7.08434	0	0	0	0	0	0	0	0	0	0	0	0	2.34156	2.44659	2.26656	0.697218	1.79353	0	3.32585	0	0	0	0
CENPA	0	5.16982	3.80323	1.50481	2.40242	0	0.661253	0.700185	0.884653	0	0.742433	0	0	0.811717	0	0	4.04752	0.903836	1.55915	3.31027	1.21049	0.723352	11.8072	11.6835	18.6128	63.0304	53.2954	59.703	30.0083	22.7775	37.9672	11.8955	12.4355	4.15744	0	0	0	10.5773	23.7054	18.832	16.5859	13.3034	10.4388	2.95545	19.052	1.50211
WDR64	0	12.0629	5.70485	2.25721	1.60161	0	0.661253	1.40037	0.884653	0	0.742433	6.02622	0	0.811717	1.06009	5.78556	2.42851	0.903836	0.779575	0	3.63147	1.4467	0	0	0	0.940752	0	0.840887	0	0	0	0	0	0	12.4363	28.0988	12.233	14.3549	13.2471	6.27734	16.5859	14.9663	16.0062	30.2934	13.2536	15.7721
NME5	0	5.16982	3.80323	2.25721	0.800807	0	0	0	0.884653	0	0	4.01748	2.57775	7.30546	5.30043	5.78556	3.23801	2.71151	10.1345	5.51712	14.5259	14.467	2.36145	0	0	64.9119	50.2059	45.4079	38.6949	28.4718	43.3911	58.486	32.1861	50.9286	22.7999	16.391	12.233	26.4432	24.4026	26.0061	29.3443	26.6068	23.6613	19.2104	8.28349	30.7932
SNORA53	0	3.44654	5.70485	3.00962	1.60161	0.809583	0.661253	0	1.76931	0	0.742433	2.00874	0	2.43515	1.06009	1.15711	0	1.80767	1.55915	0	2.42098	0.723352	4.72289	2.92089	7.97692	2.82226	0.772398	1.68177	0	4.5555	2.03396	1.98258	2.19451	4.15744	4.14543	7.02469	7.33978	3.02208	9.76105	6.27734	8.93087	4.98878	4.87144	2.95545	2.48505	6.75949
TLCD3B	0	6.89309	5.70485	0	0	0	0	0	0	1.37781	0	0	0	0	0	0	0	0	0	0	0	0	0	0	2.65897	0	0.772398	2.52266	1.57938	1.70831	0.677985	1.98258	0	0	0	0	0	1.51104	0	0	0	0	0	0	0	0
FREM1	0	6.89309	3.80323	0	0.800807	0	0	0	0	0	0	0	0	0	0	0	0.809504	0	0	1.10342	0	0	0	0	0	0	0	0	0.789691	0.569437	0	16.8519	0.731503	9.35424	223.853	135.811	232.426	21.1546	20.2193	13.4514	89.3087	59.8653	82.1186	52.4592	38.1041	35.2996
H1-5	0	3.44654	3.80323	0	0.800807	0	0	0	0	0.688904	0	4.01748	2.57775	0	2.12017	2.31422	0.809504	0	0.779575	0	0	0	7.08434	0	0	0.940752	0	0	3.94846	5.69437	9.49179	6.93901	5.85202	4.15744	0	0	2.44659	0.75552	0	0	0	0.831463	0	0	0	0
SLC10A6	0	3.44654	1.90162	0.752404	0	0	0	0	0	0	0	0	2.57775	0	1.06009	0	0	0	0.779575	0	0	0	0	0	0	1.8815	0.772398	0	3.94846	1.13887	0	0	0	0	4.14543	0	2.44659	0	0.697218	1.79353	2.55168	0	0	0	0.828349	0
UBE2L5	0	6.89309	1.90162	0.752404	0	0	0	0	0	0	0	42.1836	48.9772	6.49374	6.36052	6.94267	5.66653	4.51918	3.1183	2.20685	1.21049	3.61676	2387.42	2398.05	2499.43	2940.79	2874.09	2954.04	2184.29	2192.33	2269.22	2486.15	2489.3	2447.69	0	0	0	0	0	0	0	0	0	0	2.48505	0
SIGLEC10	0	8.61636	1.90162	0	0	0	0	0.700185	0	0	0	0	0	0	0	0	0	0	0	0	0	1.4467	0	0	0	0.940752	3.08959	0.840887	1.57938	1.13887	1.35597	1.98258	0	3.11808	8.29087	0	4.89319	0	0	0	0	0	0	0	0	0
CTCFL	0	13.7862	3.80323	0	0	0	0	0	0	0	0	4.01748	2.57775	0	0	1.15711	0.809504	0	1.55915	0	0	0	11.8072	0	5.31794	0	0	0	0	0	0	0	0	0	8.29087	0	0	0	0	0.896763	5.10335	4.15731	0.695921	0.738863	8.28349	0
TAL1	0	6.89309	3.80323	0	0	0	0	0	0	0	0	0	0	0	0	0	0.809504	0	0.779575	0	0	0.723352	0	0	2.65897	0	0	0	0	0	0	0	0	0	6.21815	2.34156	9.78637	6.79968	5.57774	4.48382	5.10335	12.4719	9.74289	11.8218	5.79845	12.7679
NRN1	0	6.89309	3.80323	0	0	0	0	0	0	0	0.742433	26.1136	41.244	5.68202	3.18026	5.78556	10.5235	3.61534	5.45702	7.72397	7.26293	5.06347	0	0	0	0	0	0	0	0	0	0	0	0	0	0	0	0	0	0	0	0	0	0	0	0
OSM	0	6.89309	3.80323	0	0	0	0	0	0	0	0.742433	0	0	0	0	0	0	0	0	0	0	1.4467	0	0	0	0	0	0	0	0	1.35597	0.991288	0	0	2.07272	0	0	0	0	0	0	3.32585	0	0	0	0
RBFOX3	0	1.72327	1.90162	0	0	0	0	1.40037	0	0	0.742433	6.02622	0	0	0	0	0	2.71151	0	0	0	0	0	0	0	0	0	0	0.789691	0	0	0	0	0	0	0	0	0	0	0	0	0	1.39184	0	0	0
RBPJL	0	1.72327	1.90162	0	0	0	0	0.700185	0	0	0	12.0524	5.15549	10.5523	21.2017	8.09978	8.09504	4.51918	8.57532	2.20685	10.8944	5.78682	2.36145	5.84177	0	83.7269	81.1018	81.5661	183.998	162.29	180.344	235.926	266.998	239.053	2.07272	7.02469	2.44659	3.02208	0.697218	0.896763	3.82751	2.49439	6.26329	4.43318	6.6268	0
EXD1	0	1.72327	1.90162	0.752404	0	0	0	0.700185	0	0.688904	0	0	0	0	0	0	0	0	0.779575	0	0	1.4467	0	2.92089	0	2.82226	0	0.840887	3.15876	3.98606	2.03396	0.991288	2.19451	9.35424	109.854	114.737	163.922	55.1529	46.7136	50.2187	118.653	111.416	114.131	130.04	105.2	140.447
SAMD3	0	1.72327	1.90162	0	0	0	0	1.40037	0	1.37781	0	2.00874	0	0.811717	0	4.62845	4.85702	0.903836	1.55915	2.20685	0	1.4467	0	0	0	0	0	0	0	0	0	0	0	0	402.107	334.844	496.658	0	1.39444	0.896763	2.55168	0.831463	2.08776	0	0.828349	0
FSCN3	0	3.44654	3.80323	0	0.800807	0.809583	0.661253	0.700185	0	0.688904	0	0	0	0	0	1.15711	0	0	0	0	0	0	7.08434	17.5253	7.97692	5.64451	2.31719	6.7271	4.73815	4.5555	8.81381	3.96515	6.58352	1.03936	0	0	0	0	0	0	0	0.831463	1.39184	0	0	0
SNORD117	0	3.44654	3.80323	0.752404	0.800807	0	0.661253	1.40037	0	0.688904	0	0	0	0.811717	0	1.15711	0	0.903836	0.779575	0	0	0	0	0	0	0	0	0	0	0.569437	2.03396	0	0	0	10.3636	0	0	0.75552	3.48609	6.27734	2.55168	1.66293	2.08776	1.47773	8.28349	6.75949
ARL9	0	1.72327	1.90162	0.752404	1.60161	0	0	0	0	0	0	6.02622	10.311	5.68202	5.30043	10.414	2.42851	2.71151	4.67745	2.20685	4.84196	0.723352	0	0	0	0	0	0.840887	2.36907	1.13887	0	0.991288	0	0	273.599	283.329	217.747	96.7065	110.16	98.644	132.687	106.427	112.043	147.034	67.0963	154.717
ICAM5	0	1.72327	3.80323	0	1.60161	0.809583	0	0.700185	0.884653	0	0	0	0	0	0	0	0.809504	0.903836	0.779575	0	0	0	25.9759	49.655	26.5897	0.940752	1.5448	0.840887	3.94846	3.41662	2.71194	0.991288	2.19451	1.03936	26.9453	30.4403	46.4853	4.53312	3.48609	8.07087	12.7584	15.7978	11.1347	25.8602	24.0221	14.27
FBLN2	0	3.44654	1.90162	0	1.60161	0	0	0.700185	0.884653	0	0	0	0	1.62343	1.06009	0	7.28553	1.80767	7.79575	8.82739	3.63147	9.40358	0	0	0	0	0	0.840887	1.57938	2.84718	1.35597	1.98258	2.92601	4.15744	0	0	0	0	0.697218	0	8.93087	4.98878	9.04697	26.5991	6.6268	21.7806
SNORA12	0	1.72327	1.90162	0	1.60161	0	0	1.40037	0.884653	0	0	0	0	0.811717	1.06009	0	1.61901	0	0.779575	0	0	0.723352	4.72289	8.76266	7.97692	5.64451	3.86199	6.7271	5.52784	2.84718	6.10187	8.92159	5.85202	10.3936	2.07272	4.68313	0	0	0.697218	0	2.55168	3.32585	0	0.738863	3.3134	0.751055
AWAT2	0	1.72327	3.80323	0	0	0	0	0	0.884653	0	0.742433	0	0	0	0	0	0	0	0	0	0	0	0	0	0	0	0	0.840887	0	0	0.677985	0	0	0	2.07272	0	0	0	0	0	0	0	0	0	0	0
IL21R	0	3.44654	5.70485	0	0	0	0	0	0.884653	0	0.742433	2.00874	0	0	0	0	0.809504	0.903836	0	0	0	0	4.72289	0	0	0	0	0	0	0	0	0	0	0	2.07272	7.02469	0	0	0	0	0	0	0.695921	0	0	0
SNORA74C-2	0	3.44654	1.90162	0	0	0.809583	0	0	0	0	0	2.00874	0	0	1.06009	0	0.809504	0	3.89787	0	2.42098	0	0	2.92089	0	1.8815	1.5448	2.52266	4.73815	1.13887	1.35597	0	1.46301	2.07872	10.3636	9.36626	4.89319	2.26656	2.78887	0.896763	0	4.15731	5.56737	2.95545	4.9701	0
KIF19	0	3.44654	1.90162	0	0	0	0	0	0	0	0	8.03496	7.73324	8.92889	8.48069	9.2569	3.23801	12.6537	5.45702	4.4137	7.26293	7.23352	0	0	0	6.58526	1.5448	0.840887	3.15876	2.84718	2.03396	2.97386	5.85202	8.31488	0	0	0	0	0	0	0	0	0.695921	0.738863	0	0
NRGN	0	1.72327	1.90162	0	0	0	0	0	0	0	0	0	0	0	0	0	0	0	0	0	0	0.723352	11.8072	5.84177	7.97692	0.940752	0	0	0	0	0	0	1.46301	1.03936	2.07272	0	0	0.75552	0	2.69029	0	0.831463	0.695921	2.95545	0	0
MEFV	0	3.44654	1.90162	0	0	0	0	0.700185	0	0.688904	0.742433	62.271	77.3324	26.7867	20.1416	23.1422	25.0946	34.3458	26.5055	25.3788	24.2098	39.061	0	0	0	1.8815	2.31719	0.840887	0	0	0.677985	0	0	0	0	0	0	0.75552	2.78887	0	1.27584	1.66293	6.26329	0.738863	0	0
MAB21L1	0	1.72327	3.80323	0	0	0	0	0	0	0.688904	0.742433	0	0	0	1.06009	1.15711	0	0	0.779575	1.10342	0	0.723352	0	0	0	2.82226	0	0.840887	2.36907	0	2.03396	0	0.731503	4.15744	0	0	0	0	0	0	0	0	1.39184	0	0	0
SNORD15B	0	1.72327	1.90162	0	0	0	0	0	0	0	0.742433	2.00874	0	0	0	2.31422	0	0.903836	0	0	0	0.723352	0	8.76266	0	0.940752	0	2.52266	3.15876	3.98606	1.35597	1.98258	2.19451	1.03936	4.14543	2.34156	0	0.75552	2.09165	7.17411	2.55168	0	1.39184	1.47773	0	0.751055
OVOL3	0	3.44654	1.90162	0	0	1.61917	0.661253	0	0	0.688904	0.742433	0	0	0	0	0	0.809504	0.903836	5.45702	2.20685	0	0	16.5301	11.6835	2.65897	0	3.08959	0	3.15876	0.569437	1.35597	2.97386	0	1.03936	0	0	0	0.75552	0	0	0	1.66293	0	0	0	0
RSPH10B	0	1.72327	1.90162	0	0	1.61917	0	0	0	0.688904	0	10.0437	12.8887	19.4812	12.721	17.3567	6.47603	11.7499	12.4732	9.93082	6.05244	5.78682	7.08434	0	0	0.940752	0.772398	0	0.789691	2.84718	1.35597	3.96515	1.46301	0	37.3089	44.4897	34.2523	18.888	13.9444	13.4514	25.5168	18.2922	16.7021	32.51	21.5371	33.0464
PDZD9	0	1.72327	1.90162	1.50481	0	0.809583	0	0	0	0.688904	1.48487	16.0699	2.57775	0.811717	2.12017	2.31422	0	3.61534	3.89787	3.31027	7.26293	2.17006	0	8.76266	0	0.940752	2.31719	0	4.73815	1.70831	2.71194	3.96515	3.65751	1.03936	2.07272	0	0	0	1.39444	0	0	1.66293	0	1.47773	0	0.751055
PLK5	0	3.44654	1.90162	0.752404	0	0	0	0	0	1.37781	0	0	0	0	0	0	0	0	0	0	0	1.4467	0	0	0	11.289	6.17918	12.6133	15.7938	26.1941	22.3735	22.7996	18.2876	19.7478	0	0	0	0	0	0	0	2.49439	0	0	0	0
TREML1	0	3.44654	3.80323	1.50481	0	0.809583	0	0	0	1.37781	0	0	0	0	0	0	1.61901	0	0	0	1.21049	0	0	0	0	0	0	0	0	0	0.677985	0	0	0	0	0	0	0	2.78887	0	0	0	0	0	0	0
KCNH4	0	6.89309	1.90162	0	0.800807	2.42875	1.32251	1.40037	0	0.688904	0	0	0	0	0	0	0	0	0	1.10342	0	0	0	0	0	0	0	0	0.789691	0.569437	0	0	0	0	2.07272	0	0	2.26656	3.48609	0.896763	0	0.831463	0	0	0	0
ACSBG2	0	5.16982	1.90162	0	0	0.809583	1.32251	0.700185	0	0.688904	0	4.01748	2.57775	3.24687	6.36052	8.09978	15.3806	14.4614	17.1506	7.72397	18.1573	9.40358	0	0	0	0	0	0	0	0.569437	2.03396	0	2.19451	4.15744	0	0	0	0.75552	0	0.896763	5.10335	0	0.695921	0	0.828349	0
BCL11A	0	8.61636	1.90162	0	0.800807	0.809583	1.98376	0.700185	0	0	0	2.00874	0	0	2.12017	0	0	0.903836	0.779575	1.10342	0	0	4.72289	0	0	0	0	0	0	0	0	0	0	0	0	0	4.89319	0	0	0	0	7.48317	2.78368	0.738863	6.6268	0
H2BC1	0	5.16982	3.80323	0	0.800807	0.809583	0.661253	0	1.76931	0	0.742433	4.01748	7.73324	0	0	0	0	0	0.779575	0	0	0	0	2.92089	2.65897	1.8815	0.772398	0	1.57938	2.84718	6.10187	2.97386	1.46301	4.15744	0	0	2.44659	0.75552	0	0	3.82751	0.831463	2.78368	4.43318	0	8.2616
TMEM63C	0	3.44654	7.60646	0	0.800807	1.61917	1.32251	1.40037	1.76931	0	0	54.236	33.5107	43.021	42.4035	37.0276	69.6173	78.6337	71.7209	80.55	54.472	73.0586	2.36145	0	0	0	0.772398	0	0	0.569437	0	0	0	2.07872	10.3636	2.34156	0	30.2208	46.0164	36.7673	128.86	138.023	155.19	105.657	122.596	112.658
IL18RAP	1.75033	13.7862	3.80323	0	2.40242	0	0	0.700185	0	0	0	0	0	0	2.12017	0	0.809504	0	0	0	1.21049	1.4467	0	0	0	258.707	231.719	197.608	62.3856	100.221	87.4601	98.1375	128.744	100.818	4.14543	7.02469	14.6796	0	0	0	1.27584	1.66293	0.695921	0	0	0
ROBO4	1.75033	10.3396	3.80323	0	0.800807	0.809583	0	0	0.884653	0	0	0	2.57775	0.811717	0	0	0	0	0	0	2.42098	1.4467	0	0	0	0	0	0	1.57938	0	0	0	0	0	2.07272	0	0	0	0	0	0	0	0.695921	0	0	0
CD244	0	27.5724	5.70485	0.752404	0	0	0.661253	2.10055	0.884653	0	0	2.00874	0	0.811717	0	0	0	2.71151	0.779575	1.10342	0	0.723352	0	0	0	0	0	0	0	0	0	0	0	0	8.29087	16.391	26.9125	0	0	0	1.27584	5.82024	1.39184	0	0	0
SCN4A	0	10.3396	3.80323	1.50481	0	0.809583	1.32251	1.40037	0	0	0	0	0	0	0	0	0	0	0	1.10342	0	0	0	0	0	0.940752	0	2.52266	0	0	0.677985	1.98258	1.46301	1.03936	849.814	704.811	729.085	0	0	1.79353	3.82751	1.66293	2.08776	0	0	0
HSPB7	0	0	0	0.752404	1.60161	0.809583	1.32251	0	0	3.44452	0.742433	0	0	0.811717	0	0	1.61901	0	0	0	2.42098	0	0	0	0	0	0	0	1.57938	0	0.677985	0.991288	0	1.03936	0	0	0	0	0	0	1.27584	1.66293	0	0	1.6567	0
NAT8L	0	0	0	2.25721	2.40242	0.809583	1.32251	0.700185	0	2.75561	0.742433	0	0	0	1.06009	0	18.6186	13.5575	24.1668	13.2411	12.1049	16.6371	0	0	0	0	0	0	0	0.569437	0.677985	1.98258	1.46301	1.03936	0	0	0	0	0	0	2.55168	1.66293	2.08776	0	3.3134	0
OTOF	0	0	0	0.752404	2.40242	2.42875	0	0	0	1.37781	0	0	2.57775	343.356	294.704	299.692	163.52	202.459	182.42	79.4465	104.102	88.9723	0	0	0	0	0	0	0	0	0	0	0	0	0	0	0	0.75552	2.09165	3.58705	6.37919	7.48317	8.35105	0	0	3.00422
TMEM200A	0	0	0	1.50481	0.800807	0.809583	0	0	0.884653	1.37781	0	0	0	23.5398	6.36052	12.7282	5.66653	4.51918	5.45702	5.51712	1.21049	2.89341	0	0	0	2.82226	4.63439	3.36355	3.94846	8.54155	7.45784	28.7473	14.6301	17.6691	12.4363	9.36626	7.33978	139.016	161.755	159.624	71.4469	103.101	91.8615	69.4531	52.186	60.0844
UCP1	0	0	0	0.752404	0.800807	0.809583	0	0	0	0.688904	0	0	0	0	1.06009	1.15711	0	0	0	0	0	0	0	0	0	0	0	0	0	0	0	0	0	0	0	0	2.44659	7.5552	4.18331	7.17411	0	1.66293	1.39184	2.95545	2.48505	0
NWD2	0	0	0	0.752404	1.60161	0.809583	0.661253	0	0	0.688904	0	64.2797	48.9772	47.0796	53.0043	49.7558	35.6182	29.8266	41.3175	41.9301	55.6825	46.2945	4.72289	5.84177	7.97692	5.64451	6.95158	8.40887	13.4247	18.222	15.5937	9.91288	8.04653	10.3936	0	2.34156	0	1.51104	0	4.48382	0	0.831463	1.39184	0	0	0
RXRG	0	0	0	0.752404	0.800807	0.809583	0.661253	0	0	1.37781	0	10.0437	10.311	0.811717	0	1.15711	2.42851	1.80767	0.779575	5.51712	1.21049	3.61676	545.494	677.645	598.269	64.9119	84.1914	91.6567	34.7464	28.4718	24.4075	9.91288	15.3616	19.7478	0	2.34156	4.89319	0	0	2.69029	0	0	0	0	0	0
GGTLC1	0	0	0	2.25721	0.800807	1.61917	0.661253	0	0.884653	1.37781	0.742433	331.442	373.773	337.674	328.627	327.463	321.373	328.092	364.061	327.717	308.675	403.631	2.36145	5.84177	5.31794	408.286	441.812	390.172	642.019	696.421	600.017	1315.44	1243.55	1431.2	281.889	391.041	278.912	35.5094	47.4108	24.2126	52.3094	59.0339	58.4573	42.1152	407.548	74.3544
NECAB1	0	0	0	2.25721	0	0.809583	0.661253	0	0.884653	0.688904	0.742433	0	0	0	0	0	0	0	0	1.10342	0	0	0	0	0	0.940752	0.772398	0.840887	0	0.569437	0	0	0	0	12.4363	21.0741	7.33978	2.26656	4.88053	1.79353	5.10335	2.49439	0	1.47773	4.9701	0
KLHL10	0	0	0	0.752404	0.800807	2.42875	1.98376	0	0.884653	0.688904	2.2273	0	0	0	0	1.15711	0.809504	0	0	0	0	0	0	0	0	0	0.772398	0.840887	1.57938	0.569437	0.677985	1.98258	2.92601	0	2.07272	2.34156	2.44659	0.75552	0	0	0	1.66293	2.78368	0	0	3.75527
SLC6A4	0	0	0	0.752404	0.800807	1.61917	1.32251	0	0	0	2.2273	14.0612	15.4665	0	2.12017	2.31422	0.809504	3.61534	2.33872	2.20685	3.63147	0.723352	0	2.92089	5.31794	0	1.5448	0	0	0.569437	0	1.98258	0	1.03936	0	2.34156	0	0	0	0	0	1.66293	0.695921	2.95545	0	0
PRR5L	0	0	0	0.752404	1.60161	1.61917	0	1.40037	0	0.688904	1.48487	0	2.57775	3.24687	0	0	0	0.903836	4.67745	3.31027	4.84196	3.61676	0	0	0	3.76301	2.31719	4.20444	4.73815	9.11099	8.13582	13.878	16.0931	13.5117	0	2.34156	4.89319	5.28864	9.76105	7.17411	38.2751	40.7417	34.796	42.1152	95.2602	45.8143
AFF2	0	0	0	0.752404	0.800807	2.42875	0.661253	1.40037	0	0	0.742433	0	0	0	0	0	0	0	0	0	0	0	0	0	0	9.40752	11.586	10.9315	10.266	20.4997	18.9836	18.8345	23.4081	15.5904	6.21815	4.68313	4.89319	2.26656	0	2.69029	1.27584	2.49439	0.695921	0	0	3.00422
ZFR2	0	0	0	0.752404	1.60161	2.42875	1.32251	1.40037	0	0.688904	0.742433	2.00874	0	1.62343	2.12017	1.15711	8.09504	0.903836	3.1183	7.72397	4.84196	12.297	11.8072	2.92089	5.31794	29.1633	40.1647	21.0222	66.3341	63.7769	56.2728	85.2507	57.0572	83.1488	0	0	4.89319	4.53312	5.57774	5.38058	8.93087	14.1349	9.04697	16.255	31.4773	12.7679
MISP	0	0	0	3.00962	2.40242	2.42875	1.32251	0.700185	0	0	0.742433	48.2098	46.3995	245.139	213.077	271.921	56.6653	103.941	74.8392	37.5164	21.7888	36.1676	0	0	0	6.58526	13.9032	14.2951	14.2144	5.12493	4.06791	39.6515	33.6491	25.984	236.29	213.082	210.407	735.121	788.554	865.377	732.331	730.856	812.139	565.969	651.083	550.523
KCNK10	0	0	0	1.50481	1.60161	2.42875	0	0	0	0	1.48487	0	0	0	0	0	0	0	0	0	0	0	0	0	0	0	0	0.840887	0	1.13887	0	0.991288	0	0	4.14543	4.68313	17.1262	0.75552	5.57774	5.38058	5.10335	0.831463	2.08776	0	0	0
PIP5K1B	0	0	0	1.50481	1.60161	1.61917	0.661253	0	0	0	0.742433	4.01748	0	2.43515	4.24035	1.15711	11.3331	12.6537	10.1345	8.82739	8.47342	11.5736	0	0	0	13.1705	18.5375	14.2951	30.798	19.9303	12.2037	14.8693	21.9451	33.2595	0	0	0	3.7776	0.697218	0.896763	2.55168	2.49439	0.695921	2.95545	12.4252	2.25316
BNC2	0	0	0	3.76202	1.60161	0.809583	0.661253	0.700185	0.884653	0.688904	0	2.00874	0	0	0	0	0	0	0	0	0	0	0	0	0	0	0	0	0	0	0	0.991288	0	0	0	0	0	66.4857	67.6301	62.7734	85.4812	107.259	101.604	69.4531	30.6489	45.8143
SOX30	0	0	0	3.76202	3.20323	0.809583	0.661253	0.700185	1.76931	0.688904	0	38.1661	48.9772	4.05859	1.06009	4.62845	2.42851	9.03836	7.79575	11.0342	2.42098	6.51017	0	0	0	0	0	0.840887	0	0.569437	0	0	0.731503	0	0	0	0	0	2.09165	2.69029	0	0	0.695921	0	1.6567	0
ALPI	0	0	0	2.25721	3.20323	0	0	0	2.65396	0.688904	0	0	0	0	0	0	0	0	0	0	0	0	0	0	0	0.940752	1.5448	0	1.57938	3.98606	3.38993	0	0	0	0	0	0	6.04416	2.09165	4.48382	6.37919	13.3034	4.87144	6.64976	5.79845	9.76371
SHISA8	0	0	0	1.50481	0.800807	0	0	0	1.76931	0	0	0	2.57775	0	2.12017	2.31422	0.809504	0.903836	1.55915	1.10342	2.42098	2.17006	0	0	0	0	0.772398	0.840887	3.15876	4.5555	1.35597	0.991288	3.65751	0	0	0	0	0	0	0	0	2.49439	1.39184	0	0.828349	0
TRIM72	0	0	0	1.50481	0.800807	0	0	0	0.884653	0.688904	0	2.00874	0	1.62343	0	0	0.809504	0	0	0	1.21049	0.723352	2.36145	0	0	0.940752	2.31719	0.840887	1.57938	0.569437	2.71194	2.97386	2.19451	1.03936	2.07272	0	0	3.7776	1.39444	6.27734	5.10335	19.9551	8.35105	11.8218	19.8804	6.00844
NUDT11	0	0	0	0	2.40242	0	3.30627	0	3.53861	1.37781	0.742433	0	0	0.811717	0	0	4.04752	1.80767	4.67745	0	1.21049	1.4467	9.44579	8.76266	31.9077	125.12	97.3221	109.315	172.942	172.539	162.716	271.613	235.544	254.643	0	0	0	0	0	0	0	0.831463	0	0	0	0
UNC5A	0	0	0	0	2.40242	0.809583	1.98376	0	4.42326	2.06671	0	8.03496	10.311	19.4812	14.8412	24.2994	53.4272	54.2301	54.5702	69.5157	72.6293	81.0154	2.36145	0	2.65897	18.815	10.0412	4.20444	2.36907	3.41662	2.03396	4.95644	5.12052	2.07872	186.544	229.473	232.426	89.1513	89.2439	89.6763	146.721	139.686	144.751	106.396	72.0664	148.709
CD177	0	0	0	0.752404	4.80484	1.61917	1.98376	0	2.65396	0.688904	1.48487	0	2.57775	5.68202	3.18026	3.47134	14.5711	7.23069	7.79575	18.7582	13.3154	23.1473	0	0	0	0	0	0	0	0	0	0	0.731503	0	163.745	163.91	161.475	16.6214	11.1555	17.0385	16.5859	22.4495	23.6613	31.7711	24.8505	33.0464
TMEM119	0	0	0	0.752404	7.20726	0	1.98376	0	2.65396	2.06671	0.742433	2.00874	0	1.62343	2.12017	0	4.85702	1.80767	3.89787	0	0	2.17006	0	0	0	0	0	0.840887	0	0	1.35597	0	0	0	0	0	2.44659	0	0	0	0	0	0	0	0	0
IRX5	0	0	0	1.50481	1.60161	0	0.661253	0	6.19257	2.06671	0	0	0	8.11717	7.42061	5.78556	8.90454	9.03836	10.1345	7.72397	9.68391	3.61676	9.44579	14.6044	10.6359	7.52601	19.3099	16.8177	49.7505	45.555	35.2552	56.5034	44.6217	62.3616	0	0	0	10.5773	10.4583	13.4514	5.10335	12.4719	12.5266	8.86635	6.6268	12.0169
DUOXA1	0	0	0	0.752404	2.40242	0.809583	1.98376	0.700185	1.76931	3.44452	0	0	0	0	1.06009	0	0	1.80767	0	0	0	0	0	0	0	47.9783	54.8402	38.6808	12.6351	21.6386	21.0175	18.8345	14.6301	17.6691	0	0	0	2.26656	0	0	0	1.66293	0	0	0	0
SLC45A1	0	0	0	1.50481	1.60161	0.809583	1.32251	0	1.76931	1.37781	0	6.02622	5.15549	12.9875	14.8412	17.3567	1.61901	7.23069	3.1183	3.31027	2.42098	2.17006	0	0	2.65897	0.940752	1.5448	4.20444	6.31753	6.83324	8.81381	3.96515	1.46301	1.03936	0	0	0	0.75552	0	2.69029	1.27584	4.98878	1.39184	0.738863	7.45514	2.25316
CRYBA1	0	0	0	0.752404	0.800807	0.809583	0.661253	0.700185	1.76931	1.37781	0	2.00874	2.57775	3.24687	0	1.15711	2.42851	2.71151	0.779575	2.20685	0	4.34011	0	0	0	0	1.5448	0.840887	1.57938	2.84718	7.45784	3.96515	2.92601	3.11808	2.07272	0	0	1.51104	0.697218	3.58705	5.10335	5.82024	2.78368	1.47773	6.6268	1.50211
SLC35F3	0	0	0	1.50481	1.60161	0	0.661253	0.700185	1.76931	1.37781	0	0	0	0.811717	0	0	0	0	0	0	1.21049	0.723352	0	0	0	1.8815	1.5448	0	3.94846	4.5555	8.13582	6.93901	5.12052	8.31488	0	0	0	0	0	0	0	0	0	0	0	2.25316
PTX3	1.75033	0	0	6.01923	1.60161	0	1.32251	0.700185	2.65396	2.06671	0.742433	0	5.15549	57.6319	84.8069	63.6412	12.9521	13.5575	15.5915	6.62055	10.8944	6.51017	7.08434	2.92089	2.65897	2.82226	1.5448	1.68177	1.57938	1.13887	0.677985	0.991288	0	1.03936	0	0	0	0	0	0	2.55168	7.48317	4.17552	0	6.6268	0
SLC26A3	1.75033	0	0	3.76202	2.40242	0.809583	0	2.10055	0.884653	4.13342	0	0	0	2.43515	0	0	0	0.903836	0	0	0	0.723352	2.36145	0	0	0.940752	0	0	0.789691	0	0.677985	0.991288	0	0	0	0	0	0	0.697218	0	0	0	0.695921	0	0	0
NAV3	1.75033	0	0	3.76202	2.40242	0	3.30627	0	0	3.44452	0	0	0	0	0	0	0.809504	0	0	2.20685	3.63147	0.723352	82.6506	70.1012	66.4743	0.940752	2.31719	0.840887	0.789691	0	2.71194	0	1.46301	1.03936	238.362	264.597	266.679	177.547	151.296	146.172	114.825	142.18	116.915	94.5744	41.4175	91.6287
COL8A1	3.50065	0	0	3.76202	0	0.809583	1.32251	0	0.884653	4.13342	0	0	5.15549	0	1.06009	0	0	0	0	2.20685	1.21049	0.723352	0	0	0	0	0	0	0	0	0.677985	0	0	0	0	0	0	0	0	1.79353	0	9.97755	8.35105	0	9.11184	9.76371
MATN1	5.25098	0	0	1.50481	0	0	0.661253	0	0.884653	4.13342	0	0	0	4.05859	0	0	3.23801	4.51918	3.1183	0	2.42098	0.723352	0	0	0	0	1.5448	0	0	0	0	0	0	0	0	0	0	0.75552	0.697218	0	0	0.831463	0	0	0	0
MYH15	1.75033	0	0	0.752404	0	0	0.661253	0	0.884653	3.44452	0	0	0	0	0	0	0	0	0	0	0	0.723352	0	0	0	0	0	0	0	0	0	0	0	0	0	4.68313	0	0.75552	0	0	0	0	1.39184	0	0	0
TM4SF19	0	0	0	0	0	0	4.62877	1.40037	0	4.13342	1.48487	16.0699	48.9772	8.92889	14.8412	13.8853	11.3331	14.4614	5.45702	20.9651	8.47342	13.7437	0	11.6835	0	24.4595	16.2204	15.136	10.266	12.5276	6.77985	8.92159	15.3616	13.5117	0	2.34156	0	1.51104	3.48609	4.48382	12.7584	8.31463	9.04697	25.1213	9.11184	8.2616
ADORA1	1.75033	0	0	0	0.800807	0.809583	2.64501	1.40037	0	2.75561	0	136.594	139.198	64.9374	62.5451	63.6412	146.52	150.941	152.017	159.997	156.153	162.031	63.7591	96.3892	119.654	534.347	532.954	540.69	1142.68	1229.41	1209.53	1287.68	1262.57	1284.65	0	0	0	0	0	0	0	0	0	0.738863	1.6567	0
RGSL1	1.75033	0	0	0	1.60161	0.809583	3.30627	2.80074	0.884653	1.37781	0	2.00874	12.8887	0	0	0	0	0	0	0	0	0	2.36145	2.92089	7.97692	0	0	0	0.789691	0	0	0	1.46301	0	24.8726	35.1235	58.7182	2.26656	4.88053	0	3.82751	9.14609	4.17552	1.47773	0	1.50211
ATP13A4	3.50065	0	0	0	0.800807	0	2.64501	2.80074	0	0.688904	0.742433	180.787	144.354	12.9875	18.0215	18.5138	17.8091	14.4614	17.1506	35.3096	30.2622	36.1676	0	0	0	2.82226	2.31719	0	0	0	0	0	0	0	0	0	0	0	0	0	0	0	0	0	0	3.75527
SLC22A12	1.75033	0	0	0.752404	0.800807	0	1.98376	2.80074	0.884653	1.37781	1.48487	0	0	1.62343	0	0	9.71404	9.03836	9.3549	5.51712	12.1049	6.51017	0	0	0	0.940752	0	0.840887	0	0	0	0	1.46301	0	18.6544	11.7078	12.233	135.994	168.727	183.836	93.1362	98.9441	72.3757	100.485	214.542	131.435
TM6SF1	1.75033	0	0	0	0.800807	0.809583	1.32251	2.10055	0.884653	2.06671	1.48487	2.00874	0	0.811717	0	0	0.809504	1.80767	2.33872	5.51712	2.42098	3.61676	7.08434	0	2.65897	18.815	13.9032	7.56798	11.0557	6.26381	12.2037	11.8955	8.04653	18.7085	180.326	140.494	124.776	59.6861	56.4747	68.154	22.9651	37.4158	27.8368	31.7711	19.8804	56.3291
CA9	0	0	0	0	0	0	0	2.80074	0.884653	2.75561	0	2.00874	2.57775	1.62343	1.06009	1.15711	1.61901	2.71151	0	1.10342	2.42098	3.61676	0	0	0	13.1705	21.6271	12.6133	21.3217	14.8054	16.2716	26.7648	25.6026	16.6298	6.21815	11.7078	2.44659	1.51104	1.39444	0.896763	7.65503	6.6517	5.56737	0	28.1639	0.751055
PKNOX2	0	0	0	0	1.60161	0	0.661253	2.80074	0	2.06671	0	154.673	144.354	44.6444	64.6653	83.3121	135.187	127.441	123.173	97.1013	112.575	123.693	0	0	0	0	0	0	0	0	0	0.991288	0	0	0	0	2.44659	3.02208	7.6694	8.07087	30.6201	37.4158	23.6613	27.3379	14.9103	36.0506
SH2D7	0	0	0	0.752404	0.800807	0	0.661253	3.50092	0	2.75561	0	0	0	0.811717	0	0	0	0.903836	0	0	0	0	0	0	0	0	0	0	0	0.569437	0.677985	3.96515	0	2.07872	4.14543	2.34156	2.44659	0.75552	0	0.896763	5.10335	10.809	9.04697	2.95545	23.1938	6.75949
CASQ1	0	0	0	3.76202	0.800807	0	1.32251	1.40037	0	1.37781	0.742433	0	0	0	0	0	0.809504	0.903836	0.779575	0	0	2.89341	21.253	23.3671	37.2256	24.4595	16.9928	11.7724	37.1155	29.0413	29.1534	25.7735	36.5751	40.535	0	0	0	0	0	0	0	0	0.695921	0	0	0
MUSTN1	0	0	0	1.50481	0	0.809583	1.98376	2.10055	0	1.37781	0	4.01748	7.73324	13.7992	7.42061	12.7282	3.23801	4.51918	3.1183	2.20685	8.47342	7.23352	2.36145	8.76266	2.65897	9.40752	6.17918	6.7271	12.6351	7.40268	16.9496	9.91288	14.6301	12.4723	107.781	110.054	95.4171	60.4416	80.8773	74.4314	22.9651	12.4719	16.0062	11.0829	7.45514	12.7679
PIANP	0	0	0	1.50481	0	0	1.32251	1.40037	0	1.37781	0.742433	2.00874	10.311	0	0	5.78556	5.66653	7.23069	2.33872	1.10342	3.63147	2.17006	0	0	2.65897	0	1.5448	0.840887	3.94846	8.54155	8.81381	7.9303	11.704	8.31488	0	0	0	0	0	0	0	1.66293	1.39184	5.9109	0	4.50633
ACRV1	0	0	0	0.752404	0	0	0.661253	0.700185	0	1.37781	0	0	0	0	0	0	0	0	0.779575	0	0	0	0	0	0	0	0.772398	1.68177	0	0	0	0	0	0	0	2.34156	0	0	0	0	0	0.831463	0	0	0.828349	1.50211
TMPRSS7	0	0	0	0.752404	0	0	0.661253	1.40037	0	0.688904	0	0	0	0	0	0	5.66653	0	0.779575	0	1.21049	2.89341	0	0	0	0	0.772398	0	0	0	0	1.98258	0	0	0	0	0	0	0	0	0	3.32585	1.39184	0	0	0
PSD2	0	0	0	1.50481	0.800807	0	0.661253	1.40037	1.76931	0.688904	0.742433	8.03496	2.57775	108.77	97.528	122.654	148.949	165.402	141.883	115.86	179.152	159.861	0	0	0	0	0	0.840887	2.36907	1.13887	1.35597	1.98258	1.46301	1.03936	2.07272	7.02469	2.44659	12.0883	7.6694	8.96763	42.1027	42.4046	36.8838	29.5545	32.3056	40.5569
PTGER3	0	0	0	0.752404	0.800807	0	1.32251	2.10055	0.884653	0	2.2273	12.0524	28.3552	1.62343	2.12017	1.15711	2.42851	2.71151	1.55915	0	0	0	554.94	534.522	553.066	126.061	149.845	123.61	208.478	236.316	221.701	151.667	171.172	162.14	39.3816	70.2469	73.3978	1.51104	1.39444	1.79353	0	0.831463	0	0	0	0
PRRT4	0	0	0	0	1.60161	0	2.64501	1.40037	0.884653	0.688904	0	4.01748	0	7.30546	5.30043	4.62845	4.04752	6.32685	5.45702	4.4137	7.26293	4.34011	0	0	0	0	0.772398	1.68177	1.57938	0.569437	1.35597	0.991288	0	3.11808	0	2.34156	0	21.1546	32.7692	30.49	3.82751	25.7753	16.7021	14.0384	9.11184	9.76371
SSPN	0	0	0	0.752404	1.60161	0	1.32251	0.700185	1.76931	0	0	0	2.57775	0	0	1.15711	0	0	0.779575	0	2.42098	0.723352	0	0	2.65897	0.940752	1.5448	0	0	4.5555	3.38993	3.96515	2.92601	2.07872	0	0	0	1.51104	0	0.896763	8.93087	10.809	6.26329	17.7327	10.7685	23.2827
TRIM54	0	0	0	0.752404	0.800807	0	1.32251	1.40037	1.76931	0	0	0	0	6.49374	5.30043	4.62845	8.09504	18.0767	12.4732	12.1377	13.3154	13.7437	0	0	0	15.9928	19.3099	24.3857	5.52784	7.40268	4.06791	2.97386	5.12052	6.23616	0	0	0	24.9322	24.4026	15.245	2.55168	4.15731	3.4796	2.95545	6.6268	1.50211
MYBPC3	0	0	0	0	0.800807	0	0.661253	0.700185	0	0	0.742433	0	0	12.9875	14.8412	6.94267	4.04752	5.42301	7.79575	4.4137	2.42098	1.4467	0	0	0	5.64451	3.86199	3.36355	4.73815	6.26381	5.42388	4.95644	6.58352	7.27552	2.07272	0	0	0.75552	2.09165	0	1.27584	0	3.4796	2.95545	1.6567	0
C1orf74	0	0	0	0	0.800807	0	1.32251	1.40037	0	0	0.742433	26.1136	61.8659	43.021	51.9442	49.7558	60.7128	36.1534	41.3175	36.413	44.7881	39.7844	68.4819	93.4683	130.29	95.0159	80.3294	95.0203	66.3341	60.3603	63.0526	53.5295	67.2982	69.6371	275.671	288.012	320.504	247.055	228.687	259.165	355.959	291.843	325.691	337.66	292.407	368.017
COLEC12	0	0	0	0	0.800807	0	1.32251	1.40037	0	0	0.742433	2.00874	0	0	0	0	0.809504	0	0.779575	0	1.21049	0	0	0	0	0	0	0	0.789691	0.569437	2.03396	0	0	2.07872	47.6725	56.1976	70.9512	52.1309	56.4747	38.5608	19.1376	16.6293	14.6143	7.38863	16.567	7.51055
TEX11	0	0	0	0.752404	2.40242	0	1.32251	1.40037	0	0	0	0	2.57775	0	0	2.31422	0	0	0	0	0	0	0	0	0	0	0	0	0	0	0	0.991288	0	0	4.14543	2.34156	2.44659	0	0	0	1.27584	2.49439	2.08776	2.21659	4.9701	8.2616
RUNDC3A	0	0	0	0.752404	0.800807	0	1.32251	1.40037	0	0	0.742433	0	0	2.43515	0	1.15711	2.42851	6.32685	9.3549	3.31027	1.21049	5.06347	11.8072	20.4462	10.6359	52.6821	64.8814	41.2035	36.3258	39.8606	36.6112	38.6602	24.8711	29.1021	0	0	0	6.04416	18.1277	8.96763	22.9651	20.7866	25.0531	28.0768	10.7685	9.01265
STMND1	0	0	0	1.50481	0.800807	0	1.32251	1.40037	0	0	0	4.01748	0	2.43515	2.12017	2.31422	7.28553	0	0.779575	3.31027	0	1.4467	2.36145	2.92089	5.31794	1.8815	3.08959	1.68177	1.57938	1.70831	0.677985	1.98258	0	7.27552	0	0	0	0	0	0	0	0	0	0	0	0
FA2H	0	3.44654	0	4.51443	8.00807	0	2.64501	0	0.884653	1.37781	1.48487	26.1136	20.622	107.958	101.768	98.3545	55.0463	78.6337	76.3983	52.9644	67.7874	64.3783	0	0	0	1.8815	0.772398	0.840887	3.15876	2.84718	3.38993	0	4.38902	3.11808	0	0	0	0	0	0.896763	0	0.831463	0.695921	0	21.5371	3.00422
TMEM88	0	3.44654	0	4.51443	5.60565	0	0	2.10055	0.884653	0.688904	2.2273	130.568	61.8659	99.0295	82.6868	92.569	95.5214	84.0567	99.7856	62.8952	71.4188	83.9089	4.72289	8.76266	2.65897	2.82226	0.772398	1.68177	0	2.84718	0.677985	1.98258	1.46301	3.11808	2.07272	2.34156	4.89319	1.51104	1.39444	0	0	3.32585	4.17552	0.738863	7.45514	2.25316
TCTE1	0	5.16982	0	0.752404	2.40242	0.809583	0	0	0.884653	0.688904	0.742433	0	0	5.68202	2.12017	2.31422	8.09504	9.03836	7.79575	5.51712	6.05244	4.34011	0	0	0	0	0	0	0	1.13887	0	0	0	0	0	0	0	0.75552	0	0.896763	0	0.831463	2.08776	2.21659	0	0.751055
TTLL6	0	1.72327	0	0.752404	2.40242	0	0	0	0.884653	0.688904	0	0	0	0	1.06009	0	0	0.903836	0.779575	0	0	0	0	0	0	0.940752	3.86199	0	1.57938	0.569437	2.03396	3.96515	2.92601	1.03936	0	0	0	0	0.697218	0.896763	1.27584	0	3.4796	2.21659	0	0.751055
C11orf86	0	1.72327	0	3.00962	5.60565	0	0.661253	0.700185	0	0.688904	0	0	0	0.811717	1.06009	1.15711	0	0	0	0	0	0	40.1446	35.0506	47.8615	33.8671	26.2615	26.0675	15.7938	14.2359	21.6955	10.9042	10.241	14.551	0	0	0	89.1513	85.0606	66.3605	82.9295	48.2248	49.4104	96.791	84.4916	90.8776
SERPINB2	0	1.72327	0	2.25721	4.80484	0	0.661253	0.700185	0.884653	0	0	12.0524	10.311	6.49374	2.12017	5.78556	9.71404	0.903836	3.89787	14.3445	2.42098	8.68023	0	0	0	1.8815	2.31719	0	0	0	0	0	0	0	2.07272	0	2.44659	0.75552	2.09165	2.69029	0	0	0	0	0	0
KCNK3	0	1.72327	0	0.752404	3.20323	0	0	1.40037	0	0	0	0	0	0	0	0	0	1.80767	0.779575	0	0	0	0	0	0	0	0	0	0.789691	0.569437	0	0	1.46301	0	0	0	0	0.75552	2.78887	5.38058	0	0	0	0	0	0
ID4	0	3.44654	0	1.50481	1.60161	0.809583	0	1.40037	0	0.688904	0.742433	6.02622	5.15549	12.1758	15.9013	5.78556	33.1897	37.9611	24.1668	46.3438	81.1027	52.8047	1013.06	1016.47	904.05	240.832	255.664	231.244	408.27	437.328	447.47	272.604	344.538	254.643	12.4363	14.0494	9.78637	6.79968	1.39444	6.27734	5.10335	0.831463	1.39184	2.95545	0	3.75527
PLA2G4A	0	1.72327	0	1.50481	0.800807	0	0	1.40037	0	0.688904	0	80.3496	72.1769	70.6194	66.7855	62.484	97.95	95.8066	88.8715	75.0328	91.9971	96.9292	2.36145	2.92089	0	10.3483	8.49638	11.7724	10.266	9.11099	14.9157	31.7212	10.9725	41.5744	10.3636	4.68313	4.89319	843.916	941.244	849.235	1324.32	1294.59	1231.78	955.349	1081.82	868.219
KLHL35	1.75033	1.72327	0	2.25721	1.60161	2.42875	1.98376	4.20111	1.76931	2.06671	4.4546	0	0	7.30546	0	1.15711	0.809504	1.80767	1.55915	1.10342	2.42098	0.723352	4.72289	0	0	1.8815	3.86199	3.36355	3.15876	5.69437	4.7459	5.94773	1.46301	3.11808	2.07272	2.34156	0	6.79968	11.8527	8.96763	7.65503	23.281	18.0939	16.255	24.0221	17.2743
CPAMD8	1.75033	1.72327	0	1.50481	0.800807	0.809583	0.661253	3.50092	1.76931	0.688904	2.96973	0	0	0	0	0	1.61901	0	0	0	0	0.723352	416942	441901	433750	5589.95	6780.11	5929.1	5318.57	5515	6051.02	6778.43	8404.96	6788.06	221.781	128.786	217.747	5.28864	8.36662	8.96763	10.2067	3.32585	3.4796	2.95545	41.4175	4.50633
PRKAG3	1.75033	1.72327	0	1.50481	0.800807	1.61917	1.32251	2.80074	0.884653	2.06671	1.48487	0	0	0	0	0	0	0	0	0	0	0	11.8072	2.92089	7.97692	5.64451	12.3584	14.2951	23.6907	22.208	29.8314	21.8083	22.6766	20.7872	4.14543	2.34156	14.6796	1.51104	1.39444	0	1.27584	2.49439	0	1.47773	2.48505	2.25316
ATP6V1G2	3.50065	3.44654	0	3.00962	1.60161	0	0	2.80074	3.53861	0.688904	1.48487	0	0	0	0	0	1.61901	0	0.779575	2.20685	0	0.723352	0	0	0	0.940752	0	0	1.57938	2.27775	0.677985	0.991288	0	0	31.0907	32.7819	63.6114	9.06624	9.76105	16.1417	10.2067	11.6405	9.74289	8.86635	18.2237	17.2743
SLC10A4	1.75033	3.44654	0	3.00962	0.800807	0	0.661253	4.20111	3.53861	0	1.48487	0	0	1.62343	1.06009	3.47134	8.09504	3.61534	3.1183	4.4137	19.3678	2.89341	0	0	0	2.82226	2.31719	0	0	0	1.35597	0.991288	0	0	0	0	0	0	0	1.79353	0	1.66293	0.695921	0	0	0
DISC1	1.75033	5.16982	0	3.00962	1.60161	1.61917	1.32251	4.20111	5.30792	1.37781	2.96973	14.0612	0	17.8578	12.721	18.5138	25.9041	27.1151	23.3872	19.8616	21.7888	28.2107	2.36145	2.92089	0	2.82226	2.31719	1.68177	3.94846	3.98606	4.7459	1.98258	2.92601	6.23616	8.29087	0	2.44659	201.724	180.579	182.043	228.375	214.517	190.682	140.384	106.029	244.844
EPN3	1.75033	3.44654	0	3.76202	2.40242	0	0.661253	5.60148	1.76931	2.06671	2.96973	703.059	652.17	189.942	157.953	194.395	199.947	195.229	191.775	259.305	237.256	289.341	0	0	0	12.2298	24.7167	13.4542	6.31753	11.9582	8.81381	8.92159	4.38902	8.31488	0	0	0	0	0	0.896763	8.93087	3.32585	5.56737	0.738863	120.111	39.0548
HGF	0	3.44654	0	2.25721	0.800807	0	3.96752	0	5.30792	2.06671	2.96973	2.00874	0	6.49374	0	1.15711	1.61901	5.42301	0.779575	4.4137	2.42098	5.06347	7.08434	0	0	0	0	0	0	0	0	0	0	0	14.509	2.34156	31.8057	3.7776	9.06383	5.38058	10.2067	13.3034	16.0062	6.64976	14.0819	13.519
ABCA12	0	3.44654	0	3.00962	2.40242	0.809583	1.98376	1.40037	2.65396	0	0.742433	0	0	0	0	0	0	0	0	0	0	0	0	0	0	0.940752	0.772398	0	0	0	0	0.991288	0	0	4.14543	2.34156	0	3.02208	7.6694	5.38058	15.3101	14.1349	10.4388	4.43318	5.79845	4.50633
FFAR4	0	5.16982	0	1.50481	1.60161	0.809583	2.64501	1.40037	1.76931	0.688904	0.742433	4.01748	2.57775	0.811717	0	0	1.61901	0	0.779575	0	0	0	30.6988	14.6044	23.9307	3.76301	10.0412	13.4542	11.0557	14.8054	18.9836	10.9042	17.5561	9.35424	10.3636	23.4156	12.233	0	1.39444	0.896763	1.27584	0.831463	0	3.69431	4.9701	0.751055
CNRIP1	0	1.72327	0	0.752404	0.800807	2.42875	1.32251	1.40037	2.65396	0	1.48487	6.02622	2.57775	1.62343	0	0	5.66653	2.71151	1.55915	3.31027	8.47342	7.23352	2.36145	0	2.65897	0	0	0	1.57938	0	1.35597	2.97386	0	3.11808	2.07272	0	0	0	0	0	1.27584	0	0.695921	0.738863	0	0
KLF8	0	1.72327	0	1.50481	1.60161	0.809583	1.98376	1.40037	4.42326	0	1.48487	0	0	0.811717	0	0	0	3.61534	1.55915	0	1.21049	0.723352	0	0	0	1.8815	0.772398	3.36355	0	1.70831	2.71194	0	0	0	0	0	0	0	0	0	3.82751	0	0	0	0	0
MEI1	1.75033	1.72327	0	0.752404	0	0	3.96752	3.50092	0.884653	1.37781	0.742433	54.236	41.244	24.3515	29.6824	30.0849	63.9508	48.8071	63.9251	52.9644	35.1042	84.6322	0	2.92089	0	0	0	1.68177	1.57938	0	0.677985	0.991288	0.731503	2.07872	72.5451	53.856	34.2523	0.75552	3.48609	1.79353	8.93087	7.48317	4.87144	4.43318	5.79845	12.0169
USHBP1	1.75033	3.44654	0	1.50481	0.800807	0	1.98376	1.40037	1.76931	0.688904	0.742433	2.00874	0	0	0	0	1.61901	0	0	0	0	0.723352	7.08434	11.6835	10.6359	0.940752	0	0.840887	8.6866	3.41662	4.06791	2.97386	1.46301	2.07872	2.07272	2.34156	0	0	0	0	0	1.66293	0.695921	0	0.828349	0
PCDHB16	1.75033	1.72327	0	0	0.800807	1.61917	2.64501	2.10055	1.76931	2.06671	0	16.0699	18.0442	40.5859	30.7425	31.242	42.9037	37.0573	43.6562	50.7575	65.3664	43.4011	0	0	0	0.940752	0	1.68177	1.57938	0.569437	0.677985	4.95644	1.46301	0	4.14543	0	0	0	0.697218	0.896763	0	0.831463	0	0	0	0
ADGRB2	0	1.72327	0	0	0.800807	0.809583	3.30627	1.40037	1.76931	2.75561	0.742433	0	0	10.5523	5.30043	5.78556	25.0946	30.7304	30.4034	22.0685	36.3147	41.9544	0	0	0	0	0	0	0.789691	0	0	0.991288	0	0	0	0	0	0.75552	0.697218	0	1.27584	0	1.39184	2.21659	0	0
SULT4A1	0	1.72327	0	0	0.800807	0.809583	3.96752	2.80074	2.65396	0.688904	0.742433	14.0612	23.1997	0.811717	1.06009	2.31422	5.66653	6.32685	7.01617	8.82739	15.7364	17.3605	0	0	0	0.940752	2.31719	0	5.52784	6.83324	7.45784	16.8519	11.704	17.6691	0	0	0	3.02208	2.09165	1.79353	20.4134	19.1236	23.6613	40.6374	24.8505	70.5991
PDE6A	1.75033	3.44654	0	0	0	4.8575	3.30627	4.20111	3.53861	0	1.48487	2.00874	0	0.811717	1.06009	0	0.809504	0	0	1.10342	0	0.723352	0	0	0	0	0	0.840887	0	0	1.35597	0	0	0	0	0	0	0	0	0	0	1.66293	0	0	2.48505	0
NIPAL4	5.25098	1.72327	0	0	0.800807	0.809583	1.32251	1.40037	4.42326	0	0	0	0	0	1.06009	0	0	0	0	0	0	0	0	0	0	0	0	0	0.789691	0	0	1.98258	0	1.03936	0	0	0	6.04416	1.39444	1.79353	2.55168	0.831463	2.08776	0	0	0
SLC22A2	1.75033	3.44654	0	0	1.60161	1.61917	0.661253	2.80074	3.53861	0	0.742433	2.00874	0	0	0	0	2.42851	2.71151	0	0	1.21049	0	0	0	0	0	0	0	0	0	0	0	0	0	111.927	86.6379	73.3978	38.5315	46.7136	56.4961	31.896	25.7753	24.3572	20.6882	3.3134	24.0337
SLC46A2	1.75033	1.72327	0	0	1.60161	2.42875	0	3.50092	1.76931	0	0.742433	0	0	0	0	0	0	0.903836	0.779575	0	1.21049	0	2.36145	0	2.65897	0	1.5448	5.04532	1.57938	2.84718	2.03396	5.94773	2.19451	1.03936	8.29087	7.02469	2.44659	184.347	194.524	160.521	113.55	93.9553	91.1656	61.3256	97.7452	51.8228
EPCIP	1.75033	6.89309	0	0	0	4.8575	5.29002	1.40037	0	1.37781	2.2273	4.01748	2.57775	1.62343	1.06009	0	1.61901	0.903836	1.55915	0	0	1.4467	0	0	0	0	0	0.840887	0	0.569437	0	0	0.731503	0	0	0	0	0	0	0	0	0	0	0	24.0221	5.25738
SCUBE2	0	3.44654	0	0	0	0.809583	2.64501	2.10055	0	1.37781	4.4546	12.0524	12.8887	4.8703	0	1.15711	5.66653	2.71151	1.55915	15.4479	15.7364	15.1904	0	0	0	0.940752	0	0	3.94846	2.84718	4.7459	3.96515	8.04653	3.11808	2.07272	0	2.44659	3.7776	11.1555	11.6579	21.6892	9.97755	16.7021	8.86635	4.14175	7.51055
SKOR1	0	8.61636	0	0	0	0.809583	1.32251	1.40037	0	1.37781	2.2273	0	0	0	0	0	0	0.903836	0.779575	0	1.21049	0	0	0	0	0	0	0	0	0.569437	0.677985	0	1.46301	0	0	0	0	1.51104	0	0.896763	0	0	0.695921	0	0	0
CD28	0	6.89309	0	0.752404	0	3.23833	2.64501	1.40037	0	0	1.48487	152.664	128.887	2.43515	2.12017	0	0.809504	1.80767	0.779575	1.10342	0	2.17006	2.36145	2.92089	0	128.883	126.673	105.111	44.2227	53.5271	44.069	47.5818	51.9367	60.2829	80.8359	65.5638	61.1648	0.75552	0	3.58705	38.2751	30.7641	22.2695	35.4654	22.3654	21.0295
PDE4C	0	8.61636	0	0.752404	0.800807	1.61917	3.96752	2.80074	0	0.688904	1.48487	0	2.57775	25.1632	31.8026	27.7707	121.426	166.306	131.748	145.652	157.364	131.65	0	0	7.97692	1.8815	3.08959	10.0906	22.1114	15.9442	19.6616	16.8519	23.4081	10.3936	0	2.34156	0	3.7776	2.09165	2.69029	2.55168	8.31463	13.9184	0	0	1.50211
CHGA	0	3.44654	0	0.752404	0	0.809583	1.98376	1.40037	0	0.688904	0.742433	0	5.15549	0	0	0	2.42851	0	0	1.10342	0	2.17006	0	0	0	0	0	0	0	0.569437	0	0.991288	0	0	157.526	140.494	114.99	135.238	133.169	133.618	228.375	268.563	289.503	131.518	279.154	261.367
DENND2A	0	5.16982	0	1.50481	0	1.61917	1.98376	1.40037	0.884653	2.06671	1.48487	0	0	0	0	0	0	0	0	0	0	0	181.831	268.721	239.307	351.841	397.785	332.991	559.101	511.354	525.439	428.236	379.65	400.153	319.198	273.963	281.358	53.6419	61.3552	52.0123	77.8261	67.3485	72.3757	50.2427	31.4773	35.2996
MOV10L1	0	3.44654	1.90162	0	3.20323	0.809583	1.32251	0	0.884653	3.44452	4.4546	92.4021	74.7547	31.657	27.5623	34.7134	36.4277	31.6343	31.183	44.137	41.1566	52.8047	0	0	0	0.940752	0	0	0.789691	1.13887	0.677985	2.97386	2.19451	2.07872	0	0	0	0	0	0	0	0	0	0	0	0
GALNT16	0	1.72327	0	0.752404	1.60161	1.61917	0.661253	1.40037	2.65396	4.82233	3.71217	0	0	6.49374	7.42061	9.2569	14.5711	22.5959	16.3711	7.72397	6.05244	12.297	0	0	0	0	0	0	0	0	0	0.991288	0	0	2.07272	2.34156	14.6796	2.26656	0	1.79353	3.82751	1.66293	3.4796	1.47773	4.9701	3.00422
CRABP2	0	3.44654	0	1.50481	4.00403	2.42875	1.98376	1.40037	1.76931	2.75561	4.4546	0	0	9.74061	16.9614	16.1996	2.42851	9.03836	3.89787	8.82739	3.63147	9.40358	0	0	5.31794	0	3.86199	1.68177	10.266	5.69437	8.13582	6.93901	3.65751	11.433	0	0	0	0.75552	0.697218	0.896763	7.65503	4.98878	5.56737	3.69431	0	15.7721
SNORA65	0	3.44654	0	0	2.40242	2.42875	2.64501	0.700185	2.65396	2.06671	3.71217	0	0	1.62343	0	1.15711	1.61901	0	1.55915	0	1.21049	2.17006	2.36145	2.92089	5.31794	1.8815	1.5448	2.52266	3.94846	5.12493	6.77985	5.94773	3.65751	7.27552	0	0	0	0	0	0	1.27584	0	0	0	1.6567	8.2616
TNNT2	0	1.72327	0	0	3.20323	1.61917	1.98376	2.10055	2.65396	2.75561	3.71217	2.00874	0	1.62343	1.06009	3.47134	2.42851	3.61534	3.1183	3.31027	2.42098	0	0	0	0	0	0	0	0	0.569437	0	3.96515	0.731503	5.1968	0	0	0	0.75552	1.39444	0	5.10335	4.98878	2.78368	0.738863	0	0
MSH4	0	1.72327	0	0.752404	0.800807	0	0.661253	1.40037	0	2.75561	2.96973	0	0	0	0	0	0	0	0	0	0	0	0	0	0	0.940752	1.5448	0	0	0.569437	0	0	1.46301	0	0	0	0	0	0	0	2.55168	0	2.78368	0	0	3.00422
TRIM67	0	5.16982	0	0.752404	0	0	1.32251	2.10055	0	4.82233	2.2273	2.00874	5.15549	1.62343	2.12017	4.62845	2.42851	1.80767	1.55915	0	1.21049	2.17006	0	0	0	0	0	0	0.789691	0	0	0	0	2.07872	0	0	0	0	0	0	0	3.32585	2.08776	0	0.828349	0.751055
CHRDL1	0	6.89309	0	0	0	0.809583	0	0	0.884653	2.06671	1.48487	0	0	0	0	1.15711	0	0	0	0	0	0	37.7831	46.7342	26.5897	0.940752	0.772398	0.840887	3.15876	2.27775	1.35597	2.97386	1.46301	2.07872	0	0	0	1.51104	2.09165	1.79353	3.82751	0.831463	4.87144	10.3441	4.14175	36.0506
AGAP2	0	5.16982	0	0	1.60161	0	1.32251	0	0.884653	2.06671	0.742433	0	2.57775	0.811717	0	0	0.809504	0	0.779575	0	1.21049	0	37.7831	58.4177	61.1564	4.70376	2.31719	3.36355	8.6866	3.98606	7.45784	4.95644	0.731503	3.11808	8.29087	2.34156	7.33978	7.5552	5.57774	6.27734	15.3101	26.6068	21.5735	9.60521	12.4252	14.27
SV2C	0	5.16982	0	0	1.60161	0.809583	0.661253	0.700185	0.884653	1.37781	2.2273	0	0	0.811717	0	0	0	0.903836	0	1.10342	0	0	0	0	0	0	0	0.840887	0	0	0	0	0	1.03936	2.07272	0	4.89319	0	2.09165	0	0	0	0	0.738863	0	0
WNT8B	0	5.16982	0	0	1.60161	2.42875	1.32251	0	0.884653	2.75561	1.48487	4.01748	7.73324	3.24687	4.24035	0	0.809504	0	5.45702	5.51712	2.42098	2.89341	0	0	0	0	0	0	1.57938	0	0	0	0	0	2.07272	0	2.44659	0	0.697218	3.58705	1.27584	0	4.17552	1.47773	0	0
MPIG6B	0	6.89309	0	0	2.40242	0.809583	0.661253	2.80074	1.76931	2.06671	0	2.00874	0	0.811717	0	0	0.809504	0	1.55915	0	0	0.723352	0	0	2.65897	2.82226	2.31719	0.840887	0	6.26381	2.03396	2.97386	1.46301	1.03936	0	0	7.33978	3.7776	7.6694	7.17411	2.55168	7.48317	10.4388	4.43318	5.79845	4.50633
ASPHD2	0	3.44654	0	1.50481	2.40242	2.42875	0.661253	2.10055	0.884653	3.44452	0	0	0	0	0	1.15711	0.809504	1.80767	0	4.4137	2.42098	2.89341	0	0	0	0	0	2.52266	3.94846	0.569437	2.71194	0.991288	3.65751	1.03936	0	0	9.78637	3.7776	0	0.896763	5.10335	2.49439	0.695921	3.69431	0	0
VANGL2	0	3.44654	0	0	0.800807	1.61917	1.32251	2.10055	0.884653	5.51123	0	4.01748	0	0	1.06009	0	6.47603	9.03836	8.57532	3.31027	9.68391	7.95687	0	0	0	0	0	0	2.36907	6.26381	4.7459	17.8432	10.9725	12.4723	0	0	0	0.75552	0	0	1.27584	0.831463	1.39184	0	4.14175	0
PALM	0	5.16982	0	0	0	1.61917	1.98376	2.10055	3.53861	2.75561	2.96973	6.02622	7.73324	21.9164	20.1416	16.1996	69.6173	78.6337	68.6026	49.6541	42.3671	75.952	129.88	108.073	146.243	35.7486	40.1647	39.5217	94.7629	97.9431	93.562	210.153	283.823	217.226	2.07272	0	4.89319	3.7776	2.09165	6.27734	36.9993	53.2136	59.1533	48.7649	43.9025	32.2953
FHOD3	0	3.44654	0	0	1.60161	3.23833	0.661253	1.40037	1.76931	2.06671	0	0	2.57775	2.43515	4.24035	3.47134	8.09504	5.42301	5.45702	1.10342	2.42098	1.4467	2.36145	2.92089	0	6.58526	14.6756	4.20444	28.4289	39.2911	23.7295	16.8519	20.4821	23.9053	2.07272	0	14.6796	4.53312	2.78887	5.38058	0	4.15731	5.56737	0	2.48505	0
PINLYP	0	1.72327	0	0	0.800807	2.42875	0.661253	1.40037	3.53861	1.37781	0.742433	0	0	0	0	0	0.809504	0	0	0	1.21049	0	0	0	0	3.76301	3.86199	2.52266	2.36907	1.70831	1.35597	0.991288	1.46301	0	0	0	0	0	0	0	6.37919	0.831463	0	0	1.6567	0
C11orf16	0	1.72327	0	0	0.800807	4.8575	1.98376	1.40037	1.76931	2.75561	1.48487	0	0	0.811717	0	0	2.42851	0	0	0	0	0	0	0	0	0	0.772398	0	0	0	0	0.991288	0	2.07872	12.4363	7.02469	12.233	3.02208	6.27496	9.8644	39.551	48.2248	51.4981	35.4654	36.4474	70.5991
IL12RB1	0	5.16982	0	0	0.800807	3.23833	1.32251	1.40037	0.884653	1.37781	1.48487	0	2.57775	0	0	0	0.809504	0.903836	0	0	0	0.723352	2.36145	0	0	0	0	0.840887	0.789691	0	0.677985	0.991288	1.46301	0	0	4.68313	9.78637	0	0.697218	0	0	0.831463	0	0	0	0
TSPAN11	0	5.16982	0	0.752404	0.800807	3.23833	1.98376	1.40037	1.76931	2.06671	1.48487	0	2.57775	31.657	37.103	26.6136	135.997	128.345	110.7	169.927	130.733	172.881	0	0	0	0.940752	5.40678	0	7.10722	2.27775	0.677985	1.98258	2.19451	1.03936	246.653	276.305	291.145	149.593	161.755	145.276	190.1	264.405	240.093	231.264	189.692	194.523
ZIC2	0	0	0	1.50481	0	5.66708	0	6.30166	3.53861	0.688904	1.48487	0	0	0.811717	1.06009	0	1.61901	2.71151	0.779575	3.31027	0	2.17006	0	0	0	0	0	0	0	0	0	0	0	0	0	0	0	7.5552	3.48609	9.8644	7.65503	0	0.695921	0	0	0
C10orf67	0	0	0	0.752404	0	1.61917	0	4.20111	0.884653	0	0	0	2.57775	0	0	0	0	0	0	0	0	0	0	0	0	0	1.5448	1.68177	1.57938	0.569437	0.677985	0.991288	0.731503	3.11808	4.14543	0	4.89319	3.02208	4.18331	4.48382	2.55168	2.49439	3.4796	0.738863	0	10.5148
MDFI	0	0	0	0	0	2.42875	1.32251	4.90129	2.65396	0	0	0	0	8.11717	3.18026	3.47134	1.61901	0	0	0	0	0.723352	0	0	0	0	1.5448	0	3.15876	1.13887	1.35597	4.95644	2.92601	4.15744	0	0	0	28.7098	28.5859	24.2126	98.2395	113.079	108.564	73.1474	110.17	33.0464
ACTN2	0	0	0	0.752404	4.00403	4.04792	0.661253	6.30166	0	0.688904	0	44.1923	25.7775	27.5984	36.0429	40.4989	13.7616	10.846	15.5915	13.2411	10.8944	5.78682	44.8675	52.5759	21.2718	24.4595	20.0823	16.8177	16.5835	11.9582	14.9157	4.95644	16.8246	13.5117	24.8726	42.1482	34.2523	30.9763	26.4943	17.0385	30.6201	17.4607	22.2695	28.8156	32.3056	32.2953
INKA1	0	0	0	0.752404	1.60161	7.28625	1.98376	2.80074	0	2.06671	0.742433	2.00874	0	2.43515	4.24035	5.78556	1.61901	5.42301	4.67745	6.62055	1.21049	0.723352	0	0	2.65897	0	0	0	0	1.13887	0.677985	0.991288	0	0	4.14543	0	2.44659	7.5552	13.2471	13.4514	19.1376	18.2922	14.6143	8.12749	18.2237	11.2658
MYRFL	0	0	0	1.50481	1.60161	4.04792	0	4.20111	0	2.75561	0.742433	0	0	0	0	1.15711	0	0	0	0	0	0	0	0	0	0	0	0	0	0	0	0	0.731503	0	0	2.34156	0	0	0	0.896763	0	0.831463	0	0	0	0
ANXA8L1	1.75033	1.72327	0	3.76202	2.40242	4.04792	1.32251	3.50092	0.884653	0.688904	0	8.03496	7.73324	452.938	409.193	495.244	382.086	362.438	350.029	197.513	123.47	188.795	2.36145	0	5.31794	55.5044	50.2059	56.3394	41.0639	48.4021	31.1873	75.3379	62.1777	53.0073	0	0	0	235.722	270.521	269.029	865.018	1178.18	1111.39	978.993	1540.73	893.755
MACC1	1.75033	0	0	2.25721	2.40242	1.61917	0.661253	1.40037	0	0.688904	0	0	5.15549	4.8703	6.36052	5.78556	1.61901	4.51918	3.89787	0	1.21049	2.17006	0	0	0	10.3483	5.40678	9.24976	4.73815	6.83324	4.7459	12.8867	10.241	11.433	0	0	0	0	0.697218	0	2.55168	0.831463	0.695921	0	85.32	15.7721
PRDM12	1.75033	0	0	3.00962	1.60161	3.23833	0.661253	3.50092	0	0	0.742433	0	0	0	1.06009	0	0.809504	0	0.779575	2.20685	0	2.17006	0	0	0	0	0	0	0	0	0	0	0	0	2.07272	7.02469	0	0	1.39444	1.79353	3.82751	7.48317	2.08776	8.12749	1.6567	7.51055
LRRC63	0	0	0	0.752404	0.800807	0.809583	0.661253	2.10055	3.53861	0	0	0	0	0	0	0	0	0	0	0	0	2.17006	0	0	0	0	0	0	1.57938	0	0	0.991288	0	0	2.07272	4.68313	0	0.75552	0.697218	0	2.55168	5.82024	4.87144	3.69431	8.28349	8.2616
ERC2	0	0	0	1.50481	0.800807	0.809583	0	2.10055	1.76931	0	0	0	0	0	0	0	0	0	0	0	1.21049	0	35.4217	20.4462	21.2718	194.736	240.216	217.79	131.878	153.748	134.919	67.4076	59.9832	72.7552	16.5817	16.391	26.9125	30.9763	31.3748	28.6964	43.3785	44.0675	43.1471	31.7711	9.11184	23.2827
KCNS1	0	0	0	1.50481	1.60161	1.61917	0	2.10055	1.76931	0	0.742433	0	0	0	0	1.15711	0	0	0	1.10342	0	2.17006	0	0	0	0	0.772398	0	0	0	0.677985	0	0.731503	0	0	2.34156	0	0	0	0.896763	0	1.66293	1.39184	0	0	0
TIMP4	0	0	0	1.50481	0.800807	2.42875	3.30627	2.10055	1.76931	0	0	0	0	7.30546	8.48069	6.94267	8.90454	7.23069	9.3549	5.51712	6.05244	7.23352	0	0	2.65897	0.940752	0	0.840887	4.73815	8.54155	10.1698	10.9042	6.58352	6.23616	0	0	9.78637	1.51104	1.39444	1.79353	0	6.6517	6.26329	1.47773	0.828349	6.75949
CHRNA5	0	0	0	3.00962	0.800807	0.809583	1.98376	1.40037	2.65396	0	0.742433	0	0	10.5523	16.9614	12.7282	8.09504	4.51918	10.914	14.3445	20.5783	7.95687	0	0	0	3.76301	0	0.840887	0	2.27775	0.677985	0.991288	2.19451	1.03936	0	0	0	0.75552	1.39444	0	7.65503	6.6517	4.87144	8.12749	4.9701	3.00422
MAPK15	0	0	0	2.25721	2.40242	0.809583	1.98376	0.700185	1.76931	0	0	0	2.57775	0	0	0	0	0	0.779575	2.20685	1.21049	1.4467	4.72289	0	2.65897	8.46677	10.0412	4.20444	37.1155	37.0134	46.781	62.4511	43.8902	51.968	33.1635	35.1235	51.3785	10.5773	10.4583	3.58705	11.4825	12.4719	18.7899	7.38863	9.11184	24.0337
LURAP1	0	0	0	0	0	1.61917	0.661253	1.40037	0.884653	0.688904	0	2.00874	0	0	1.06009	0	1.61901	1.80767	0	3.31027	0	0	30.6988	23.3671	47.8615	36.6893	32.4407	31.9537	66.3341	56.9437	48.137	46.5905	43.8902	46.7712	0	0	0	3.02208	4.88053	3.58705	21.6892	9.97755	12.5266	10.3441	11.5969	19.5274
RNU1-124P	0	0	0	0	0	2.42875	0.661253	1.40037	0.884653	0.688904	0.742433	0	0	0.811717	0	0	0	1.80767	1.55915	0	1.21049	0.723352	2.36145	5.84177	2.65897	0.940752	0.772398	0	1.57938	3.98606	4.06791	3.96515	2.92601	0	4.14543	2.34156	2.44659	0	0.697218	1.79353	0	0	0	0	0	3.00422
FGF11	0	0	0	0.752404	0	1.61917	0.661253	0.700185	0.884653	1.37781	0.742433	0	0	10.5523	4.24035	10.414	44.5227	50.6148	46.7745	17.6548	38.7356	36.1676	35.4217	26.288	26.5897	5.64451	1.5448	1.68177	12.6351	13.097	10.8478	12.8867	13.167	9.35424	4.14543	9.36626	14.6796	20.399	11.8527	15.245	39.551	39.9102	41.7552	48.0261	51.3577	57.8312
PDIA2	0	0	0	0.752404	0	1.61917	0.661253	0.700185	0.884653	0.688904	0	2.00874	5.15549	5.68202	3.18026	2.31422	8.90454	9.94219	10.1345	9.93082	8.47342	12.297	0	0	0	0	0	0	0.789691	1.13887	3.38993	3.96515	2.19451	1.03936	0	4.68313	17.1262	1.51104	2.09165	0.896763	0	1.66293	0.695921	2.95545	1.6567	1.50211
DOK5	0	0	0	0.752404	0	4.04792	1.32251	2.10055	0.884653	2.06671	0	0	0	0	0	0	0	0	0	0	0	0	0	0	0	0	0.772398	0	0	0.569437	0	0.991288	0	3.11808	0	0	0	0	0	0	0	0	0	0	0	1.50211
HS3ST2	0	0	0	0.752404	0	4.8575	2.64501	0.700185	0.884653	1.37781	0.742433	0	0	0	0	0	0	0	0	0	0	0	0	0	0	224.84	221.678	180.791	582.002	529.007	472.556	526.374	597.638	548.782	2.07272	0	0	0	0	0	0	0	0	0	0	0
IGDCC4	0	0	0	0	0.800807	2.42875	2.64501	2.10055	3.53861	1.37781	0	307.337	286.13	206.176	171.734	208.28	649.222	571.224	583.901	407.164	398.251	441.245	0	0	0	14.1113	13.9032	14.2951	48.9608	35.3051	40.6791	20.817	21.2136	27.0233	0	4.68313	4.89319	75.552	64.1441	81.6055	170.962	197.057	235.221	172.155	182.237	208.042
TMEM108	0	0	0	0	1.60161	3.23833	1.98376	1.40037	2.65396	1.37781	0	0	0	0.811717	0	0	0.809504	0	1.55915	2.20685	2.42098	1.4467	0	0	2.65897	0.940752	0.772398	0	0.789691	1.13887	0.677985	5.94773	2.19451	6.23616	2.07272	7.02469	0	58.175	60.658	54.7026	119.929	128.045	119.698	91.619	66.268	120.169
CELF3	0	0	0	0	0.800807	4.8575	2.64501	2.80074	1.76931	3.44452	0	0	0	0	0	0	2.42851	0	1.55915	1.10342	2.42098	1.4467	0	0	0	0	0	0	3.94846	1.70831	2.71194	2.97386	3.65751	2.07872	24.8726	28.0988	26.9125	0	0	0.896763	0	0	2.78368	3.69431	3.3134	3.00422
SLAMF8	0	0	0	0.752404	0.800807	4.04792	1.98376	2.10055	1.76931	4.13342	0.742433	0	0	0	0	0	1.61901	0	0	0	1.21049	0	4.72289	2.92089	0	0	0	0	0	0	0	0	0	0	0	7.02469	9.78637	0	0.697218	0.896763	0	0	0	2.95545	0	0
SUSD5	0	0	0	0	3.20323	1.61917	0.661253	0.700185	0.884653	2.06671	0	0	0	3.24687	3.18026	1.15711	0.809504	4.51918	5.45702	9.93082	8.47342	10.8503	0	0	0	0	2.31719	0	1.57938	2.27775	0	0	0	2.07872	4.14543	0	0	1.51104	0.697218	3.58705	1.27584	7.48317	2.08776	0	14.0819	0
WNT7B	0	0	0	0	2.40242	2.42875	0.661253	2.10055	0.884653	1.37781	0	2.00874	0	0	0	0	0	1.80767	0	0	0	0	0	0	0	0	0	5.88621	0	2.27775	1.35597	3.96515	1.46301	2.07872	0	0	0	0	0	0.896763	6.37919	2.49439	2.08776	2.21659	53.0144	8.2616
GGTLC2	0	0	0	0.752404	0.800807	4.04792	0	0.700185	1.76931	2.06671	0.742433	331.442	373.773	337.674	328.627	327.463	321.373	328.092	364.061	327.717	308.675	403.631	2.36145	5.84177	5.31794	408.286	441.812	390.172	642.019	696.421	600.017	1315.44	1243.55	1431.2	281.889	391.041	278.912	35.5094	47.4108	24.2126	52.3094	59.0339	58.4573	42.1152	407.548	74.3544
LOXL1	0	0	0	1.50481	0.800807	1.61917	0.661253	1.40037	1.76931	2.75561	0.742433	0	0	4.05859	2.12017	3.47134	12.1426	9.94219	8.57532	12.1377	10.8944	31.8275	16.5301	26.288	7.97692	13.1705	13.9032	10.0906	31.5876	41.5689	27.7974	118.955	27.0656	80.0307	6.21815	7.02469	4.89319	3.02208	4.18331	6.27734	14.0342	6.6517	3.4796	5.9109	117.626	18.0253
NKPD1	0	0	0	1.50481	1.60161	3.23833	0.661253	1.40037	0.884653	1.37781	0.742433	140.612	167.554	107.958	83.7468	94.8832	68.8078	60.557	84.1941	94.8945	90.7867	94.0358	0	0	2.65897	8.46677	13.1308	6.7271	12.6351	11.9582	10.1698	8.92159	9.50953	9.35424	0	0	0	1.51104	0	0	0	0	2.78368	1.47773	3.3134	0
HTR2A	0	1.72327	0	0.752404	1.60161	1.61917	0	1.40037	0	0	2.96973	0	0	0.811717	0	0	0	0	0.779575	0	1.21049	0.723352	0	0	0	0	0	0	0	0	0	0.991288	0	0	76.6905	81.9548	78.291	1.51104	2.09165	5.38058	5.10335	0.831463	8.35105	0	3.3134	5.25738
CPT1C	0	1.72327	0	2.25721	2.40242	0	1.32251	1.40037	0	0.688904	2.96973	14.0612	5.15549	20.2929	29.6824	19.6709	33.9992	40.6726	35.8604	30.8959	39.9461	28.2107	30.6988	35.0506	21.2718	23.5188	22.3995	18.4995	47.3815	47.8327	43.3911	82.2769	48.2792	64.4403	4.14543	0	0	0.75552	5.57774	4.48382	11.4825	25.7753	13.2225	7.38863	10.7685	5.25738
REG4	0	1.72327	0	3.00962	0.800807	0	0	0.700185	0	0	2.2273	0	2.57775	8.92889	7.42061	9.2569	3.23801	0.903836	4.67745	2.20685	4.84196	1.4467	144.048	204.462	186.128	40.4523	40.1647	59.703	14.2144	21.0692	18.3056	11.8955	13.8985	15.5904	0	2.34156	2.44659	0	1.39444	0	1.27584	0.831463	0	0	4.14175	2.25316
RLBP1	0	0	0	1.50481	0	0	0	0	0.884653	0	4.4546	0	0	0.811717	1.06009	0	0	0	2.33872	0	0	0	0	0	0	9.40752	7.72398	9.24976	7.10722	7.40268	11.5258	3.96515	0.731503	1.03936	14.509	18.7325	17.1262	1.51104	0.697218	0	1.27584	9.14609	8.35105	11.8218	5.79845	3.75527
CTRB2	0	0	0	0.752404	2.40242	0	0.661253	0	0.884653	0	1.48487	0	0	0	0	0	0	0.903836	1.55915	0	1.21049	0	0	0	0	0	0	0	0	0	0	1.98258	0.731503	0	24.8726	18.7325	22.0193	3.7776	0.697218	0	0	0.831463	0	0	0.828349	0.751055
GFPT2	0	0	0	2.25721	2.40242	0	1.32251	0.700185	0	0	2.2273	22.0961	7.73324	30.0335	51.9442	53.2272	65.5698	97.6143	69.3821	68.4123	56.893	62.2083	2.36145	0	2.65897	15.052	7.72398	10.0906	6.31753	10.2499	5.42388	12.8867	6.58352	6.23616	124.363	142.835	146.796	1636.46	1669.14	1691.3	1888.24	1916.52	1835.84	2537.25	1979.76	2446.94
VSIG1	0	0	0	2.25721	1.60161	0.809583	0.661253	0.700185	0.884653	0	2.2273	16.0699	20.622	3.24687	4.24035	5.78556	2.42851	2.71151	3.1183	7.72397	8.47342	3.61676	0	0	0	1.8815	2.31719	3.36355	0.789691	0.569437	3.38993	2.97386	0.731503	0	0	0	0	0	0	0.896763	0	0	1.39184	0	1.6567	0
NPPA	0	1.72327	0	0.752404	0	1.61917	1.32251	1.40037	1.76931	1.37781	2.96973	0	0	0	0	0	1.61901	0	0	0	0	0	0	0	0	1.8815	0	2.52266	0	0	0	0.991288	0	0	0	0	0	7.5552	10.4583	9.8644	99.5154	81.4834	75.8553	18.4716	38.1041	15.7721
SV2A	0	1.72327	0	0.752404	0	2.42875	1.32251	1.40037	0.884653	1.37781	0.742433	0	0	0	0	1.15711	0	0	0	0	0	0	0	0	0	3.76301	0	1.68177	0.789691	1.70831	2.03396	8.92159	2.92601	3.11808	153.381	131.128	178.601	24.9322	30.6776	33.1802	44.6543	83.9778	66.8084	35.4654	32.3056	31.5443
BVES	0	1.72327	0	2.25721	0.800807	3.23833	0.661253	1.40037	0.884653	0.688904	3.71217	0	0	0.811717	1.06009	0	0.809504	0	1.55915	1.10342	0	1.4467	0	0	0	3.76301	2.31719	2.52266	7.89691	5.12493	8.81381	11.8955	9.50953	16.6298	0	0	0	0	0	0	0	0	0	0	0	0
KCNV2	0	1.72327	0	1.50481	0.800807	1.61917	1.98376	2.10055	0	1.37781	3.71217	2.00874	2.57775	0.811717	1.06009	2.31422	1.61901	0	0.779575	0	0	0.723352	0	0	0	0	0	0	0	0.569437	0	2.97386	0	1.03936	0	0	0	0	0	0	0	0	0	0	0	0
DGKI	0	0	0	1.50481	0	0.809583	0.661253	1.40037	0	0	2.2273	0	0	0	0	0	2.42851	0	0	0	0	0	0	0	0	0.940752	0	0	1.57938	0	1.35597	0	0.731503	0	0	0	0	0.75552	0	0.896763	3.82751	5.82024	2.08776	0	1.6567	3.00422
PPP2R2B	0	0	0	0.752404	0	1.61917	0.661253	0.700185	0	0	1.48487	632.753	621.237	119.322	92.2275	120.34	140.044	112.076	125.512	79.4465	117.417	84.6322	28.3374	11.6835	31.9077	4.70376	4.63439	2.52266	0.789691	6.83324	2.71194	0	0.731503	0	0	0	0	0.75552	1.39444	0	0	0	0	0	9.94019	0
AANAT	0	0	0	2.25721	0	1.61917	2.64501	2.10055	0.884653	0	2.96973	0	0	0.811717	0	0	0.809504	0	0	0	0	0	0	0	0	0.940752	0	0.840887	1.57938	2.84718	5.42388	1.98258	2.92601	4.15744	0	0	0	0.75552	0.697218	0.896763	2.55168	0.831463	0.695921	0	0	0
TMEM240	0	0	0	1.50481	0	0.809583	2.64501	0.700185	0	0	3.71217	0	0	0.811717	1.06009	1.15711	0.809504	0.903836	1.55915	0	1.21049	0.723352	0	0	0	4.70376	0	2.52266	3.15876	5.12493	7.45784	10.9042	11.704	4.15744	0	0	0	0	0.697218	0	1.27584	0.831463	2.78368	2.95545	0	0
BATF3	0	0	0	0.752404	0	0.809583	1.32251	1.40037	0.884653	0.688904	2.96973	0	2.57775	0	2.12017	1.15711	4.85702	6.32685	0.779575	1.10342	4.84196	2.17006	0	0	0	0	0	0	0.789691	0	0	1.98258	0	1.03936	0	0	0	0.75552	0.697218	3.58705	1.27584	0.831463	0	0	1.6567	2.25316
SPEG	0	0	0	0.752404	0	0.809583	1.98376	2.10055	1.76931	2.75561	2.2273	0	0	0	0	0	3.23801	1.80767	2.33872	1.10342	0	0.723352	0	0	0	1.8815	0	0.840887	8.6866	3.41662	6.10187	6.93901	5.85202	10.3936	153.381	107.712	107.65	214.568	170.121	225.088	112.274	131.371	158.67	99.0076	135.021	117.916
TMEM61	0	0	0	0.752404	0	1.61917	1.98376	0.700185	0.884653	2.75561	2.96973	443.932	474.306	81.9834	63.6052	70.5838	101.997	105.749	107.581	116.963	66.5769	101.993	0	0	0	0	0	0	0	0.569437	0	0	0.731503	0	0	0	0	0	0	1.79353	0	0	0	0	0	0
IL4I1	0	0	0	2.25721	0.800807	0.809583	1.98376	0.700185	0	2.06671	2.2273	150.656	177.865	107.958	100.708	113.397	41.2847	37.0573	38.1992	47.4472	41.1566	60.7616	7.08434	2.92089	10.6359	8.46677	7.72398	15.136	12.6351	11.9582	8.81381	6.93901	5.12052	10.3936	29.018	35.1235	61.1648	22.6656	21.6138	39.4576	24.2409	32.4271	36.8838	18.4716	38.1041	44.3122
HPGDS	0	0	0	1.50481	0	1.61917	1.98376	0.700185	0	1.37781	2.2273	54.236	46.3995	10.5523	7.42061	10.414	2.42851	0	1.55915	3.31027	1.21049	2.89341	0	0	0	0	0	0	0	0.569437	0	0	0	1.03936	0	0	0	0	0	0	0	0	0	0	0	0
SLC7A10	0	0	0	2.25721	0	1.61917	1.98376	1.40037	0.884653	1.37781	2.2273	2.00874	0	20.2929	31.8026	13.8853	101.997	113.883	112.259	89.3774	140.417	106.333	170.024	210.304	135.608	5.64451	0	6.7271	8.6866	13.097	10.8478	6.93901	3.65751	10.3936	0	0	0	0	0	1.79353	0	0	0	0	8.28349	0
RNF112	0	0	1.90162	0	0.800807	0.809583	0.661253	0.700185	0	2.75561	1.48487	64.2797	46.3995	2.43515	6.36052	4.62845	4.85702	5.42301	10.1345	5.51712	8.47342	14.467	0	0	0	0	0	0	0	0	0	0	0	0	0	0	0	0	0	0	0	0	0	0	0	0
ERAS	0	0	0	0	0	1.61917	0.661253	0.700185	0	2.06671	1.48487	2.00874	0	0	0	0	0	0	0	0	0	0	2.36145	2.92089	2.65897	0	0	0	0	0.569437	0.677985	0.991288	0.731503	0	8.29087	2.34156	2.44659	0	2.09165	0	0	2.49439	0.695921	0	0	2.25316
MMP23B	0	0	0	0	0.800807	1.61917	0.661253	0.700185	0	1.37781	0.742433	0	0	68.996	39.2232	64.7983	42.9037	59.6532	33.5217	25.3788	20.5783	20.2539	0	0	0	0.940752	1.5448	0	0.789691	2.27775	2.71194	2.97386	1.46301	0	4.14543	0	2.44659	6.04416	2.78887	0	6.37919	14.1349	11.1347	3.69431	4.9701	3.00422
KAZALD1	0	0	0	0	2.40242	0.809583	1.32251	1.40037	0	1.37781	4.4546	30.1311	18.0442	24.3515	15.9013	18.5138	17.8091	11.7499	15.5915	27.5856	21.7888	23.8706	2.36145	11.6835	5.31794	5.64451	4.63439	3.36355	10.266	10.2499	5.42388	4.95644	7.31503	8.31488	26.9453	18.7325	22.0193	5.28864	8.36662	5.38058	1.27584	2.49439	7.65513	6.64976	1.6567	1.50211
FNDC1	0	0	0	0	0.800807	0.809583	0	3.50092	0	2.06671	2.2273	0	0	1.62343	1.06009	0	0.809504	0	2.33872	1.10342	2.42098	0.723352	0	0	0	0.940752	1.5448	1.68177	3.94846	5.12493	4.7459	10.9042	9.50953	8.31488	6.21815	2.34156	7.33978	6.04416	8.36662	2.69029	10.2067	17.4607	9.74289	0.738863	0	0.751055
DNAAF4	0	0	0	0	0.800807	0	0	0.700185	0	0.688904	2.96973	4.01748	2.57775	15.4226	6.36052	11.5711	7.28553	11.7499	8.57532	8.82739	18.1573	7.23352	0	2.92089	5.31794	19.7558	21.6271	21.0222	7.89691	11.3887	7.45784	19.8258	12.4355	16.6298	0	2.34156	0	13.5994	10.4583	5.38058	12.7584	5.82024	7.65513	0.738863	5.79845	5.25738
KLK4	0	0	0	0	0.800807	0	0	1.40037	0.884653	1.37781	3.71217	16.0699	15.4665	0.811717	0	0	0.809504	1.80767	3.89787	2.20685	2.42098	2.89341	0	0	0	0	0	0	0	0	0	0	0	1.03936	0	0	0	0	0	0	1.27584	0	0	0	0	1.50211
FAM43B	0	0	0	0	0	2.42875	0	2.80074	0	0	5.19703	0	0	3.24687	0	3.47134	4.04752	8.13452	5.45702	5.51712	10.8944	4.34011	0	0	0	0	0	0	0	0	0	0	0	1.03936	0	0	0	0	0	0.896763	2.55168	0	0	0	0	0
MYBPC2	0	0	0	0	0.800807	0.809583	0	2.10055	0	0	2.2273	2.00874	2.57775	1.62343	1.06009	0	2.42851	0.903836	3.1183	3.31027	3.63147	2.17006	0	0	2.65897	0	2.31719	0	0.789691	0.569437	2.03396	0.991288	2.19451	2.07872	2.07272	2.34156	0	0	0	0.896763	1.27584	1.66293	0	0	0	0
VIPR2	0	0	0	0	0	0.809583	0.661253	1.40037	0	0	2.96973	0	2.57775	1944.06	1872.11	1902.29	1834.34	2040.86	1921.65	1531.55	1908.94	1696.98	9.44579	11.6835	18.6128	6.58526	3.08959	6.7271	4.73815	3.98606	5.42388	7.9303	2.19451	4.15744	0	0	0	0	0	0	0	0	0.695921	0	0	0
DSCAML1	1.75033	0	0	0.752404	0	2.42875	0	0.700185	0	1.37781	5.19703	0	0	0	0	0	1.61901	0	0	0	0	0	0	0	0	0	0	0.840887	0.789691	0	0.677985	3.96515	0	0	0	0	0	1.51104	0	1.79353	10.2067	4.98878	9.74289	7.38863	10.7685	6.00844
KLF14	0	0	0	0	0	0.809583	0	0	0	0.688904	2.96973	0	2.57775	0	5.30043	4.62845	6.47603	3.61534	10.1345	7.72397	6.05244	10.1269	0	0	0	0.940752	0	0	0	0	0	0	0	0	0	0	0	0	0	0	0	0.831463	0	0	0	0
CDX2	0	0	0	0.752404	0	1.61917	0	0.700185	0	0.688904	1.48487	10.0437	15.4665	0	2.12017	0	0	0	0	0	1.21049	0.723352	2.36145	0	0	13.1705	9.26877	13.4542	52.9093	47.2633	42.7131	92.1898	87.0488	91.4636	2.07272	4.68313	2.44659	3.02208	3.48609	4.48382	21.6892	14.1349	13.2225	16.9938	19.052	12.0169
GPR63	0	0	0	0.752404	0	1.61917	0.661253	0	0	1.37781	2.2273	8.03496	5.15549	4.8703	6.36052	5.78556	5.66653	7.23069	6.2366	7.72397	9.68391	10.1269	0	5.84177	5.31794	5.64451	10.8136	8.40887	13.4247	10.8193	11.5258	16.8519	16.0931	28.0627	2.07272	2.34156	0	0	5.57774	2.69029	14.0342	9.97755	8.35105	0.738863	15.7386	9.01265
EN2	0	0	0	0	0	0.809583	2.64501	0.700185	0.884653	0	2.96973	0	0	0.811717	0	1.15711	2.42851	3.61534	0.779575	3.31027	1.21049	1.4467	0	0	0	0	0.772398	0	0	0	0	0.991288	0	0	0	0	0	0	0	0	2.55168	0	1.39184	0	0	0
RANGRF	0	0	0	0	0	0	1.98376	1.40037	0.884653	0	3.71217	56.2447	69.5992	74.678	71.0258	76.3694	60.7128	69.5954	67.0434	58.4815	55.6825	54.9748	110.988	90.5474	95.723	155.224	142.121	177.427	147.672	145.776	149.835	121.928	133.865	112.251	4.14543	21.0741	12.233	28.7098	39.0442	33.1802	29.3443	14.1349	18.0939	19.2104	24.0221	20.2785
GPAT2	0	0	0	0	0	0.809583	1.98376	0	1.76931	0	1.48487	2.00874	0	0	0	0	0.809504	0	0	0	0	0.723352	0	0	5.31794	0.940752	0.772398	0.840887	0.789691	0	1.35597	0	0.731503	1.03936	10.3636	14.0494	24.4659	2.26656	0.697218	0	0	0.831463	0	0.738863	3.3134	9.01265
OTOA	0	0	0	0	0	0	1.32251	0	0.884653	0	1.48487	0	0	0.811717	0	0	0.809504	0	0	0	0	0	0	2.92089	0	0.940752	0	0.840887	0	0.569437	0	0.991288	0.731503	4.15744	4.14543	0	2.44659	16.6214	13.2471	19.7288	11.4825	10.809	15.3103	6.64976	4.14175	10.5148
AHRR	0	0	0	0	0	0	0.661253	1.40037	1.76931	0	2.2273	2.00874	0	5.68202	9.54078	8.09978	9.71404	17.1729	7.01617	4.4137	12.1049	2.89341	0	0	2.65897	147.698	98.0945	121.088	27.6392	35.8745	25.7634	29.7386	44.6217	37.4169	0	0	0	2.26656	2.78887	3.58705	1.27584	8.31463	5.56737	4.43318	6.6268	4.50633
ADRA1D	0	0	0	0.752404	0	0	0.661253	0.700185	1.76931	0	0.742433	0	0	3.24687	3.18026	6.94267	0	0.903836	3.1183	3.31027	1.21049	5.06347	0	0	0	0.940752	0.772398	0	2.36907	13.6665	8.81381	69.3901	19.7506	32.2201	0	0	0	0	0.697218	0	1.27584	0	0	0	0	0
GRPR	0	0	0	0.752404	0	0	0.661253	0.700185	2.65396	0.688904	1.48487	0	0	0	0	0	0.809504	0	0	4.4137	0	0	0	2.92089	0	0	0	0	0	0	0	0	0	0	0	0	0	0	0	0	0	0	0	0	1.6567	0
LSMEM2	0	0	0	0	0	0	0.661253	0.700185	2.65396	0.688904	0.742433	4.01748	5.15549	0.811717	2.12017	0	0	0.903836	2.33872	1.10342	2.42098	0.723352	2.36145	0	0	3.76301	2.31719	2.52266	11.8454	13.097	11.5258	10.9042	4.38902	6.23616	22.7999	21.0741	31.8057	8.31072	9.76105	7.17411	7.65503	12.4719	11.8307	11.0829	5.79845	6.00844
FNDC8	0	0	0	0	0	0	0	0.700185	0.884653	2.06671	0.742433	0	0	0	0	0	0	0	0.779575	0	0	2.17006	2.36145	0	2.65897	1.8815	0	1.68177	3.94846	6.26381	5.42388	6.93901	4.38902	1.03936	0	2.34156	7.33978	0.75552	0	0	3.82751	3.32585	3.4796	2.21659	3.3134	4.50633
GDF6	0	0	0	0	0	0	0	0.700185	0.884653	2.06671	1.48487	0	0	0.811717	1.06009	0	3.23801	0.903836	0	0	3.63147	2.89341	0	0	0	0	0	0	0	0	0	0	0	0	0	0	0	0	0	0	0	0.831463	1.39184	0	4.14175	0
CCR6	0	0	0	0	0	0	0.661253	0	0.884653	1.37781	0.742433	0	2.57775	0.811717	0	0	2.42851	1.80767	0	0	0	0	0	0	0	0	0	0.840887	0.789691	0	0	0	0	0	0	4.68313	0	0	0	0	0	0	0	0	0	0
DKK4	0	0	0	0	0	0	0.661253	0.700185	0.884653	0.688904	0.742433	0	0	1.62343	0	2.31422	0	1.80767	0	1.10342	0	0	0	0	2.65897	3.76301	5.40678	4.20444	1.57938	2.84718	5.42388	3.96515	3.65751	2.07872	2.07272	2.34156	7.33978	0	0	0	5.10335	0.831463	1.39184	0	0	1.50211
LZTS1	0	0	0	0	0	0	0.661253	0.700185	0.884653	0.688904	0.742433	0	0	0	0	0	0	0	0.779575	0	0	1.4467	80.2892	102.231	103.7	31.9856	40.1647	47.0897	34.7464	30.1802	30.5093	15.8606	21.9451	19.7478	2.07272	0	0	4.53312	4.18331	1.79353	2.55168	0.831463	9.74289	2.95545	0	13.519
RDH8	0	0	0	0	0	0	0.661253	0.700185	0.884653	1.37781	3.71217	0	0	0.811717	0	0	0	0	0.779575	3.31027	2.42098	0	0	0	0	1.8815	2.31719	0	0	0	0	0	0	0	0	0	0	0	1.39444	0	1.27584	0.831463	3.4796	0	0	0.751055
CIROP	0	0	0	0	0	0	0.661253	0.700185	0	1.37781	2.2273	4.01748	0	1.62343	0	3.47134	6.47603	13.5575	11.6936	5.51712	14.5259	5.78682	0	0	0	2.82226	2.31719	1.68177	3.15876	2.27775	1.35597	0.991288	2.92601	0	2.07272	0	0	0	1.39444	2.69029	15.3101	16.6293	5.56737	13.2995	34.7907	9.76371
PIRT	0	0	0	0	0	0	0.661253	1.40037	0	0.688904	1.48487	6.02622	0	0	0	0	0	0	0	1.10342	1.21049	0.723352	0	0	0	0	0	0	0	0.569437	0	0.991288	0.731503	0	0	0	0	0	0	0	0	0	0	0	0	0
CD8B	0	0	0	0.752404	0	0	0	0.700185	0	0	2.2273	0	0	0	1.06009	1.15711	0.809504	0	1.55915	0	0	1.4467	0	0	0	0	0	0	0	0.569437	0	0	0	0	8.29087	0	4.89319	2.26656	6.97218	4.48382	3.82751	2.49439	2.78368	6.64976	3.3134	2.25316
CASP12	0	0	0	0	0	0	0	0.700185	0	0	2.2273	253.101	260.352	137.18	142.052	130.754	93.0929	63.2685	84.1941	46.3438	53.2615	52.8047	139.325	113.915	122.313	907.825	1044.28	893.863	469.077	547.798	541.71	598.738	521.561	652.718	2.07272	2.34156	4.89319	0	0	0.896763	0	1.66293	2.78368	0	0.828349	1.50211
NPAS3	0	0	0	0	0	0	0	1.40037	0	0	2.2273	0	0	1.62343	0	1.15711	0	0	0.779575	0	0	1.4467	18.8916	2.92089	5.31794	0	4.63439	4.20444	15.0041	9.68043	7.45784	5.94773	16.8246	10.3936	0	0	0	0	0	0.896763	0	0	0.695921	0	0	0
TEX13B	0	0	0	0	0	0	0	0	0.884653	0	1.48487	0	0	0	0	0	1.61901	0	0.779575	0	2.42098	0	136.964	78.8639	98.382	9.40752	11.586	7.56798	7.89691	11.3887	6.77985	13.878	10.241	5.1968	0	4.68313	4.89319	6.04416	1.39444	2.69029	3.82751	0	4.87144	10.3441	5.79845	0
SYT3	0	0	0	0	0	0	0	0	0.884653	0	0.742433	2.00874	0	3.24687	8.48069	3.47134	18.6186	15.3652	8.57532	16.5514	13.3154	13.0203	96.8193	73.0221	127.631	26.341	24.7167	23.5448	51.3299	48.4021	43.3911	57.4947	51.2052	53.0073	0	0	0	0	0	0	0	0	0.695921	0	0	0
SPMIP11	0	0	0	0	0	0	0	0	0.884653	0	0.742433	26.1136	30.933	66.5608	87.9872	70.5838	121.426	138.287	125.512	110.342	121.049	118.63	11.8072	11.6835	7.97692	2.82226	3.08959	10.0906	6.31753	6.83324	2.03396	5.94773	5.85202	3.11808	10.3636	2.34156	0	9.06624	5.57774	5.38058	6.37919	10.809	12.5266	14.0384	5.79845	14.27
CCL19	0	0	0	0	0	0	0	0	0.884653	0	0.742433	0	0	0	0	0	0	0	0	0	0	0	0	0	0	0	0	0	0.789691	0.569437	0.677985	0	0	0	0	0	0	0	0	0	0	0	0	0	0	0
SCT	0	0	0	0	0	0	0	0	0.884653	0	0.742433	0	2.57775	0.811717	0	0	0	0.903836	0.779575	0	1.21049	2.89341	0	0	0	11.289	11.586	12.6133	11.8454	4.5555	7.45784	8.92159	5.85202	5.1968	4.14543	4.68313	2.44659	262.921	234.265	268.132	205.41	200.383	242.18	49.5038	87.805	41.308
TRPC6	0	0	0	0	0	0	0	0	0	0	0.742433	0	0	1.62343	0	0	0	0	0	0	0	0.723352	0	0	0	0.940752	0.772398	1.68177	0.789691	0.569437	0.677985	0.991288	0	0	0	0	0	0	0	0	0	0	0	0	0	0
TEX48	0	0	0	0	0	0	0	0	0	0	0.742433	0	0	0	0	0	0	1.80767	0	0	0	0	0	0	0	0	1.5448	0	0	0	0	0.991288	0	0	0	0	0	0	0	0	0	0	0	0	0.828349	0
RGS6	0	0	0	0	0	0	0	0	0	0	0.742433	2.00874	10.311	0.811717	0	0	0	0	0	1.10342	0	0	0	2.92089	10.6359	0	0	0	0.789691	0	0.677985	0	1.46301	0	0	0	0	0	0	0	0	0	0.695921	0	0	0
NKX6-2	0	0	0	0	0	0	0	0	0	0	0.742433	0	0	0	0	0	3.23801	1.80767	0.779575	0	1.21049	0.723352	0	0	0	0	0	0	0	0	0	1.98258	0	0	0	0	0	0	0	0	0	0	0	0	0	0
IRX2	0	0	0	0	0	0	0	0	0	0	0.742433	4.01748	0	0.811717	0	1.15711	1.61901	4.51918	3.1183	4.4137	7.26293	2.89341	4.72289	2.92089	5.31794	4.70376	2.31719	1.68177	17.3732	13.6665	18.3056	18.8345	18.2876	16.6298	0	2.34156	2.44659	0	0	0.896763	0	0	0.695921	8.12749	4.9701	8.2616
GPR85	0	0	0	0	0	0	0	0	0	0	0.742433	0	0	0	0	0	0	0	0	0	0	0	0	0	0	0.940752	0.772398	0.840887	0.789691	0	1.35597	0	0.731503	0	0	0	4.89319	0	0	0	0	3.32585	0	2.95545	0	0
CD300LG	0	0	0	0	0	0	0	0	0	0	0.742433	0	2.57775	0	0	0	0	0	0	0	0	0	4.72289	0	2.65897	0	0	0	0	0	0	0.991288	0	0	0	2.34156	4.89319	0	0	0	0	0	0	0	0	0
ARHGEF25	0	0	0	0	0	0	0	0	0	0	0.742433	2.00874	2.57775	1.62343	7.42061	1.15711	26.7136	18.0767	20.2689	12.1377	8.47342	8.68023	0	0	0	6.58526	7.72398	16.8177	24.4804	23.9163	26.4414	16.8519	24.1396	22.8659	93.2722	91.321	80.7376	17.377	18.1277	25.1094	20.4134	40.7417	32.7083	28.0768	27.3355	12.7679
ADAM33	0	0	0	0	0	0	0	0	0	0	0.742433	0	2.57775	1.62343	2.12017	2.31422	17.8091	17.1729	7.01617	23.1719	21.7888	40.5077	0	0	0	0	0	0	0	0	0	1.98258	0	0	2.07272	0	4.89319	4.53312	1.39444	3.58705	34.4476	44.899	57.0655	28.8156	20.7087	18.0253
ALPG	0	0	0	0	0	0	0	0	0	0	0.742433	0	0	0	0	0	0	0.903836	0	0	0	0	0	0	0	0.940752	1.5448	0	1.57938	3.98606	3.38993	0	0	0	0	0	0	6.04416	2.09165	4.48382	6.37919	13.3034	4.87144	6.64976	5.79845	9.76371
KCNJ12	0	0	0	0	0	0	0	0	0	0.688904	0.742433	0	0	2.43515	2.12017	1.15711	4.04752	3.61534	3.1183	1.10342	3.63147	4.34011	0	0	0	0.940752	0	0	0	0	0	0.991288	0.731503	2.07872	0	0	4.89319	117.106	124.802	120.166	34.4476	24.1124	45.2348	25.8602	14.0819	30.0422
SHOX2	0	0	0	0	0	0	0	0	0	0.688904	0.742433	0	0	0	0	0	0	0	0	0	0	0	4.72289	0	0	0.940752	0	0	0	0.569437	0	1.98258	0.731503	0	0	0	0	0	0	0	0	0.831463	0	0	0	0
CD19	0	0	0	0	0	0	0	0	0	0	2.2273	0	0	0	0	0	0	0	0	0	0	0	0	2.92089	2.65897	0	0	0	0	0	0	0	0	1.03936	20.7272	7.02469	22.0193	12.0883	11.8527	10.7612	11.4825	14.9663	16.7021	19.2104	27.3355	15.7721
PI16	0	0	0	0	0	0	0	0	0	0	1.48487	0	0	0	0	0	0	0.903836	0.779575	0	0	0	0	2.92089	2.65897	0.940752	1.5448	0.840887	15.0041	5.69437	7.45784	6.93901	8.04653	6.23616	4.14543	7.02469	2.44659	0.75552	0	0	2.55168	0	2.08776	0.738863	6.6268	5.25738
PCYT1B	0	0	0	0	0	0	0	0	0	0	1.48487	0	0	0	0	0	0.809504	0	0	0	0	0	0	0	0	0.940752	0	0	0	0	0	0	2.19451	2.07872	10.3636	2.34156	4.89319	1.51104	0.697218	2.69029	7.65503	10.809	2.78368	5.9109	18.2237	13.519
C16orf90	0	0	0	0	0	0	0	0	0	0	1.48487	6.02622	5.15549	2.43515	3.18026	0	2.42851	2.71151	1.55915	1.10342	3.63147	3.61676	14.1687	32.1297	23.9307	63.0304	43.2543	49.6123	30.798	22.208	17.6276	27.7561	26.3341	29.1021	2.07272	0	0	0	0	0	0	0	0	0	0	0
FAM187B	0	0	0	0	0	0	0	0	0	0	1.48487	34.1486	5.15549	0.811717	0	1.15711	0	0	1.55915	0	1.21049	1.4467	0	5.84177	5.31794	4.70376	5.40678	6.7271	2.36907	2.27775	2.71194	1.98258	5.12052	2.07872	0	0	0	0	0	0.896763	0	0	0	0	0	0
MALL	0	0	0	0	0	0	0.661253	0	0	0	1.48487	4.01748	0	0	0	0	0	0	0	0	0	0	0	0	0	0.940752	0	0	1.57938	0.569437	0.677985	1.98258	0	1.03936	0	0	0	30.2208	43.9247	29.5932	188.824	173.776	165.629	203.926	173.953	238.835
TRPC4	0	0	0	0	0	0	0.661253	0	0	0	0.742433	0	0	0	0	0	0	0	0	0	1.21049	0	2.36145	0	0	0	0	0	0	0	0	0.991288	0	0	0	0	0	0	0	0	1.27584	0.831463	0	8.12749	0	0
MIR148B	0	0	0	0	0	0	0.661253	0	0	0	0.742433	0	0	0	0	0	1.61901	0	0.779575	0	0	0	0	0	0	0.940752	0	0	0	0	0	0	0.731503	0	0	0	0	0	0	0.896763	0	0	0	0	0	0
PANX3	0	0	0	0	0	0	0.661253	0	0	0	0.742433	0	0	0	0	0	0.809504	0	0.779575	0	0	0	0	0	0	0	0	0.840887	2.36907	1.13887	4.7459	0	4.38902	3.11808	0	2.34156	2.44659	2.26656	1.39444	0.896763	3.82751	12.4719	3.4796	11.8218	0.828349	0
C3orf70	0	0	0	0.752404	0	3.23833	1.32251	0	1.76931	0	0.742433	0	0	0.811717	0	0	0.809504	0	0	0	0	1.4467	2.36145	2.92089	0	12.2298	14.6756	10.0906	37.9052	37.5828	31.8653	68.3989	34.3806	61.3222	26.9453	9.36626	24.4659	83.1072	75.2995	60.0831	85.4812	95.6182	107.868	87.9247	67.9247	60.8354
OVOL1	0	0	0	0.752404	0	2.42875	1.98376	0	2.65396	0	0.742433	0	2.57775	0.811717	0	1.15711	0	0	0	0	0	0	4.72289	8.76266	0	8.46677	3.08959	10.9315	17.3732	21.6386	16.2716	15.8606	19.0191	27.0233	0	0	0	0.75552	0.697218	1.79353	1.27584	5.82024	2.78368	1.47773	9.11184	6.00844
CACNG4	0	0	0	0	0	2.42875	2.64501	0	1.76931	0.688904	2.2273	2.00874	0	0.811717	2.12017	2.31422	0.809504	0.903836	0.779575	1.10342	0	0	0	0	0	0	0	0	0.789691	0	0	0	0	0	89.1268	91.321	75.8444	15.1104	16.036	7.17411	2.55168	4.98878	5.56737	1.47773	0	5.25738
SLC30A3	0	0	0	0	0.800807	3.23833	1.32251	0	2.65396	0	2.2273	0	0	1.62343	3.18026	2.31422	4.04752	2.71151	5.45702	3.31027	2.42098	2.89341	77.9277	67.1804	101.041	48.9191	56.385	71.4754	51.3299	54.6659	52.8829	37.6689	40.2326	31.1808	0	0	0	6.79968	9.06383	8.96763	0	0	0	0	0	0
C2orf78	0	0	0	2.25721	0	0.809583	2.64501	0	1.76931	0	0	0	0	0	0	0	0	0	0	0	0	0	0	0	0	0.940752	0	0	0	0	0	0.991288	0	0	0	0	0	0	0	0	0	0	0	0	0	0
SPRY3	0	0	0	2.25721	0	0.809583	0.661253	0	2.65396	0	0.742433	12.0524	7.73324	0.811717	2.12017	0	1.61901	2.71151	0.779575	6.62055	3.63147	0.723352	0	0	0	0.940752	0	0	0.789691	0	1.35597	1.98258	1.46301	3.11808	143.017	149.86	156.582	6.04416	6.27496	8.96763	26.7926	28.2697	23.6613	33.2488	14.9103	24.7848
DLX3	0	0	0	0	0	0	1.32251	0.700185	1.76931	0	0	0	0	0	0	0	0	0	0	0	0	0	0	0	0	0	0	0	0.789691	0.569437	0	0.991288	0.731503	0	0	0	0	0	0.697218	0.896763	3.82751	0	2.78368	0.738863	2.48505	0.751055
CELF6	0	0	0	0	0	0.809583	0.661253	0.700185	3.53861	0	0	2.00874	0	0.811717	0	0	0	0	0	0	0	0	0	0	0	0	0.772398	0	0	0	0.677985	0	0	0	0	0	0	6.04416	4.88053	2.69029	1.27584	0.831463	2.08776	0.738863	4.14175	1.50211
LPAR3	0	0	0	0	0	0.809583	0.661253	1.40037	1.76931	0	0.742433	0	0	0.811717	3.18026	1.15711	1.61901	4.51918	0.779575	1.10342	9.68391	2.89341	23.6145	43.8133	26.5897	28.2226	28.5787	29.4311	62.3856	44.4161	38.6452	21.8083	54.8627	56.1254	0	0	2.44659	188.88	207.074	202.669	61.2402	40.7417	50.1063	25.8602	33.134	57.0801
MIR326	0	0	0	0	0	1.61917	0.661253	0	2.65396	0.688904	0	0	0	0	0	0	0	2.71151	0.779575	0	1.21049	0	0	0	0	0	0	0	0	0	0	0	0	0	0	0	0	0	0	0	0	0	0	0.738863	0	0
SNORA2B	0	0	0	0.752404	0	0.809583	1.32251	0.700185	3.53861	0.688904	0	4.01748	0	0.811717	1.06009	0	1.61901	3.61534	0.779575	1.10342	2.42098	0.723352	4.72289	0	2.65897	3.76301	1.5448	1.68177	2.36907	5.69437	8.81381	3.96515	8.04653	8.31488	2.07272	2.34156	0	3.02208	2.09165	0.896763	1.27584	4.15731	0.695921	0	0	0
DNASE2B	0	0	0	0	0	0.809583	0.661253	0	0	1.37781	0.742433	287.25	371.196	12.9875	18.0215	16.1996	8.90454	9.03836	10.914	19.8616	21.7888	25.3173	87.3735	146.044	82.4281	1149.6	1031.15	1112.49	187.946	185.636	191.87	167.528	140.448	207.872	153.381	189.667	154.135	0	1.39444	0.896763	3.82751	0	0	0.738863	1.6567	0
KCNH8	0	0	0	0	0	0.809583	0	0	0	0.688904	0.742433	0	0	0	0	0	0	0	0	0	0	0	0	0	0	0	0	0	0	0	0.677985	1.98258	0.731503	2.07872	2.07272	0	0	0	0	0	0	0	0	0	0	0
PDE1C	0	0	0	0	0	1.61917	0	0	0	1.37781	0.742433	0	2.57775	0	2.12017	1.15711	0	0.903836	0	1.10342	2.42098	0.723352	0	0	0	0	0	0.840887	1.57938	0	2.03396	0.991288	0	2.07872	0	0	0	0	0	0	0	0.831463	0	0	0	0
STEAP1B	0	0	0	0	0	0.809583	0	0	0.884653	1.37781	0	134.586	157.243	113.64	114.489	113.397	87.4264	109.364	65.4843	61.7918	98.0496	71.6119	0	5.84177	0	29.1633	32.4407	34.4764	18.1629	23.9163	23.7295	29.7386	16.8246	19.7478	12.4363	11.7078	7.33978	97.4621	126.894	101.334	95.6879	88.1351	72.3757	83.4915	44.7309	72.1012
TAC3	0	0	0	0	0	0.809583	0	0	0.884653	0.688904	0	0	0	0	0	0	0	0	0	0	0	0	0	0	0	0	0	0	1.57938	0	0	0.991288	0	0	0	0	0	1.51104	0	0.896763	0	0	4.17552	3.69431	0	0
WSCD2	0	0	0	0	0	1.61917	0	0	0	0.688904	0	0	0	0	0	0	1.61901	1.80767	1.55915	3.31027	4.84196	1.4467	0	0	0	0.940752	0	0	0	0	0	0	0	0	0	2.34156	4.89319	0	0	0	0	0	0	0	0	0
S1PR4	0	0	0	0	0	0.809583	0	0	0	1.37781	0	4.01748	2.57775	0	0	0	0	0	0.779575	0	0	0	0	0	0	3.76301	0	0.840887	0	0	0	0.991288	2.19451	3.11808	0	9.36626	4.89319	0	0	0	3.82751	0	0.695921	3.69431	0	0
GNB3	0	0	0	0	0	0.809583	0	0	0	0.688904	0	0	0	4.05859	0	2.31422	1.61901	3.61534	0.779575	4.4137	4.84196	1.4467	0	0	0	0.940752	0.772398	0	0	1.13887	0	4.95644	0	2.07872	0	0	0	1.51104	0	0	0	0	0	2.95545	4.14175	3.00422
PNPLA1	0	0	0	0	0	0.809583	0	0	0	0.688904	0	12.0524	5.15549	0	0	0	0.809504	2.71151	0	0	0	0	0	0	2.65897	5.64451	8.49638	9.24976	7.10722	7.40268	6.77985	11.8955	10.9725	15.5904	8.29087	2.34156	2.44659	0	0	0	0	0.831463	1.39184	0	0	6.75949
SHISAL1	0	0	0	0	0	0.809583	0	0	0	3.44452	0.742433	0	0	0	0	0	0	2.71151	0.779575	6.62055	2.42098	5.78682	0	8.76266	0	0.940752	1.5448	0.840887	0	0.569437	0.677985	2.97386	0	1.03936	0	0	0	0	0	0	0	0	0	0	0	0
CDSN	0	0	0	0	0	0	0	0	0	2.75561	1.48487	0	0	3.24687	4.24035	4.62845	8.90454	5.42301	4.67745	5.51712	3.63147	1.4467	0	0	0	3.76301	0.772398	0	3.15876	4.5555	0.677985	5.94773	1.46301	5.1968	0	0	0	2.26656	5.57774	1.79353	7.65503	16.6293	8.35105	0.738863	6.6268	0.751055
DCLK1	0	0	0	0	0	0	0	0	0	2.06671	0.742433	0	0	0	0	0	1.61901	0.903836	0	0	0	0	0	0	0	0	0	3.36355	3.15876	6.26381	1.35597	33.7038	8.04653	28.0627	0	0	0	64.2192	57.1719	78.9152	77.8261	108.922	98.8207	28.8156	43.9025	26.2869
KCNJ1	0	0	0	0	0	0	0	0	0	1.37781	0.742433	10.0437	7.73324	9.74061	19.0816	11.5711	32.3801	27.1151	33.5217	20.9651	29.0517	28.2107	0	0	0	0	0	0	0	0	0	0	0	0	0	0	0	0	0	0	0	0	0	0	0	0
NUTM1	0	0	0	0	0	0	0	0	0.884653	2.06671	0	0	0	0	0	0	0	0.903836	0	1.10342	0	0	0	0	0	0	0	0	0.789691	0	0.677985	1.98258	0	0	0	0	0	3.7776	7.6694	5.38058	3.82751	9.14609	5.56737	5.17204	13.2536	7.51055
ROR2	0	0	0	0	0	0.809583	0	0	0.884653	2.75561	0	0	0	0	0	0	0	0	0.779575	0	0	0.723352	2.36145	0	0	3.76301	0	1.68177	0	0	0	0	0	0	4.14543	11.7078	2.44659	41.5536	55.0802	47.5285	100.791	73.1687	105.78	87.1858	107.685	112.658
CCDC8	0	0	0	0	0	0	0	0.700185	0	1.37781	0	0	2.57775	1.62343	4.24035	1.15711	19.4281	22.5959	13.2528	9.93082	7.26293	13.7437	0	0	2.65897	0	0	0	0	0	0	4.95644	0.731503	2.07872	0	2.34156	0	0	0	0	5.10335	0	0.695921	0	0	0
LEF1	0	0	0	0.752404	0	0	0	0.700185	0	1.37781	0	0	5.15549	2.43515	5.30043	1.15711	3.23801	0.903836	2.33872	8.82739	18.1573	9.40358	2.36145	0	0	3.76301	3.08959	2.52266	4.73815	2.84718	2.71194	1.98258	4.38902	1.03936	4.14543	0	12.233	1.51104	1.39444	2.69029	0	0.831463	0	0	0.828349	2.25316
ZP2	0	0	0	0	0	0	0	0	0	0.688904	0	2.00874	0	0	0	2.31422	0	0.903836	0	0	0	0.723352	0	0	0	0	1.5448	0	0	0	1.35597	0	0	0	68.3996	56.1976	58.7182	47.5977	46.0164	49.322	1.27584	7.48317	4.17552	11.0829	10.7685	15.0211
TRAV13-1	0	0	0	0	0	0	0	0	0	0.688904	0	0	0	0	0	0	0	0	0	0	0	0	0	0	0	0	0	0	0	0	0	0	0.731503	0	0	0	2.44659	0	0	0	0	0	0	0	0	0
TNS4	0	0	0	0	0	0	0	0	0	0.688904	0	2.00874	0	4.05859	5.30043	2.31422	1.61901	1.80767	0	0	0	0	0	5.84177	0	0	1.5448	0	0	0	0	0	0	0	0	4.68313	0	7.5552	4.88053	3.58705	19.1376	29.9327	23.6613	15.5161	79.5215	31.5443
TMEM89	0	0	0	0	0	0	0	0	0	0.688904	0	0	0	0	0	0	0	0.903836	0	1.10342	0	0.723352	0	0	0	0	0	0	0	1.13887	0	0	0	0	0	0	0	0	0	0	0	0	0	0	0	0
TMEM132E	0	0	0	0	0	0	0	0	0	0.688904	0	0	0	0	0	0	0	0	0	0	0	0.723352	0	0	0	0	0.772398	0.840887	0	0	0.677985	0	0	0	0	0	0	0	0	0	0	0	0	0	0	0
RGS22	0	0	0	0	0	0	0	0	0	0.688904	0	0	0	0	0	0	0.809504	1.80767	0.779575	0	1.21049	0	0	0	0	0	0	0	0	0.569437	0	0	0	1.03936	234.217	269.28	288.698	105.017	98.3077	104.025	178.617	116.405	128.745	126.346	58.8128	143.451
RAB33A	0	0	0	0	0	0	0	0	0	0.688904	0	0	0	1.62343	0	0	0.809504	3.61534	2.33872	0	0	1.4467	0	0	0	7.52601	3.86199	3.36355	0.789691	2.27775	2.71194	0.991288	0	1.03936	0	0	0	0	0	0	0	0.831463	0	0	0	0
NCR3	0	0	0	0	0	0	0	0	0	0.688904	0	0	5.15549	0	0	0	0	0	0	0	1.21049	0	11.8072	8.76266	2.65897	22.578	23.1719	16.8177	10.266	14.2359	3.38993	4.95644	8.04653	8.31488	2.07272	0	0	0	0	0	0	0	0	0	0	0
MYADML2	0	0	0	0	0	0	0	0	0	0.688904	0	0	0	0	0	0	0	0	0	0	0	0	0	0	0	0.940752	2.31719	0	0	0	0	0	0	0	0	0	0	0	0	0	2.55168	0	0	0	0	0.751055
MIR339	0	0	0	0	0	0	0	0	0	0.688904	0	0	0	0	0	0	0	0	1.55915	1.10342	0	0	0	0	0	0	0.772398	0	0	1.13887	1.35597	0	2.19451	1.03936	8.29087	0	2.44659	0	0	0	1.27584	1.66293	0	0	0	5.25738
LKAAEAR1	0	0	0	0	0	0	0	0	0	0.688904	0	0	0	0	0	0	0.809504	0	0	0	0	0.723352	0	0	0	0	0.772398	0	0	0	0	0	0	1.03936	0	0	0	0	0	0	0	0	0	2.21659	0	0
IL1A	0	0	0	0	0	0	0	0	0	0.688904	0	0	0	0	0	0	0	0	0	0	0	0	0	8.76266	0	0	2.31719	0	0	0	0	0	0	1.03936	0	0	0	0	0	0	0	0.831463	0	0	0	0
HIPK4	0	0	0	0	0	0	0	0	0	0.688904	0	0	0	0	0	0	0	0.903836	0	0	0	1.4467	4.72289	8.76266	0	0.940752	3.08959	1.68177	7.89691	10.2499	10.1698	18.8345	13.8985	6.23616	0	0	0	0	0	1.79353	0	0	0	0	0	0
GUCA1A	0	0	0	0	0	0	0	0	0	0.688904	0	6.02622	7.73324	0.811717	1.06009	1.15711	1.61901	0.903836	3.1183	1.10342	0	2.17006	0	0	0	0.940752	0	0	0	0	0	0	0	0	14.509	4.68313	9.78637	0	0	0	0	2.49439	0	0	0	3.00422
EBF1	0	0	0	0	0	0	0	0	0	0.688904	0	4.01748	2.57775	0	0	0	0	0.903836	2.33872	0	1.21049	0.723352	0	0	0	1.8815	2.31719	0.840887	0.789691	2.84718	1.35597	0.991288	0.731503	1.03936	2.07272	0	0	0	0.697218	0	3.82751	1.66293	0	0.738863	0	0
CNMD	0	0	0	0	0	0	0	0	0	0.688904	0	2.00874	0	0	1.06009	0	1.61901	0.903836	0	0	0	0.723352	0	0	0	0.940752	0	0	0	0	0	0	0	0	6.21815	2.34156	0	0	0	0	7.65503	8.31463	6.95921	7.38863	4.14175	3.00422
CADM3	0	0	0	0	0	0	0	0	0	0.688904	0	0	0	0	0	0	0	0	0.779575	1.10342	0	0.723352	0	0	0	0	0.772398	0	0	0	0	0	0	0	0	0	0	0	0	0	0	0	0	0	0	0
CAMKV	0	0	0	0	0	0	0	0	0	0.688904	0	0	0	0	0	0	0	0	0	0	0	0	0	0	0	0	0	0	0	0	0	0	0	0	0	0	0	1.51104	0	0	0	0.831463	0	0	3.3134	0.751055
MYOZ1	0	0	0	0	0	0	0	0	0	2.06671	0	0	0	1.62343	0	2.31422	1.61901	0	0	0	0	0	0	0	0	0.940752	0	0.840887	0.789691	1.13887	2.03396	0	1.46301	0	0	9.36626	0	7.5552	10.4583	8.07087	17.8617	10.809	11.1347	14.7773	19.052	12.0169
NPTX1	0	0	0	0	0	0	0	0	0	1.37781	0	2.00874	0	38.1507	38.1631	20.828	4.85702	9.94219	9.3549	1.10342	8.47342	2.89341	0	0	0	13.1705	9.26877	8.40887	42.6433	43.8466	50.1709	30.7299	32.1861	27.0233	0	0	0	6.79968	5.57774	3.58705	0	2.49439	2.08776	2.95545	5.79845	8.2616
NMBR	0	0	0	0	0	0	0	0	0	1.37781	0	0	5.15549	0.811717	1.06009	0	0	0	0	1.10342	0	0	0	0	0	0	0	0	0	0	0	0	0	1.03936	0	0	0	1.51104	0	0	0	0	0	0.738863	0	0
HES7	0	0	0	0	0	0	0	0	0	1.37781	0	0	0	0	0	1.15711	0	0.903836	0.779575	1.10342	0	0.723352	0	0	0	0	0.772398	0.840887	5.52784	2.84718	2.03396	1.98258	2.19451	4.15744	0	0	0	3.02208	2.09165	0	0	0	2.08776	0	2.48505	1.50211
GRK1	0	0	0	0	0	0	0	0	0	1.37781	0	0	0	0	0	0	0	0	0	0	0	0	0	0	0	0	0	0	0	0	0	0.991288	0	0	4.14543	0	0	1.51104	0.697218	1.79353	0	2.49439	1.39184	2.21659	3.3134	0
ADAMTS14	0	0	0	0	0	0	0	0	0	1.37781	0	0	7.73324	2.43515	9.54078	4.62845	12.1426	7.23069	13.2528	14.3445	6.05244	8.68023	0	2.92089	0	0.940752	3.08959	0	3.15876	5.69437	5.42388	2.97386	1.46301	1.03936	0	2.34156	2.44659	0.75552	0	0	2.55168	2.49439	4.87144	0	0	3.75527
FAM163B	0	0	0	0	0	0	0	0	0	1.37781	0	0	0	0	0	0	0	0.903836	0	2.20685	1.21049	0.723352	0	0	0	0	0	0	0	0.569437	0	0	1.46301	1.03936	0	0	0	0	0	0	0	0	0	0	0	0
NTS	0	0	0	0	1.60161	0	0	0	0	0	0	0	0	3.24687	2.12017	3.47134	4.85702	0	0	4.4137	1.21049	0.723352	0	0	0	0	0	0	0	0	0	12.8867	16.0931	13.5117	0	0	0	0	6.27496	8.07087	1.27584	0.831463	5.56737	1.47773	0	0
DLX1	0	0	0	0	1.60161	0	0	0	0	0	0	0	0	0	1.06009	0	0	0	1.55915	0	0	0	0	2.92089	0	0	0	0	0	0	0	0	0	0	0	0	0	0	1.39444	0.896763	0	0	0.695921	2.95545	0	0
GHSR	0	0	0	0	1.60161	0	0	0	0	0	0	0	0	0	0	0	0	0	0.779575	0	0	0	0	0	0	0	0	0	0	0	1.35597	0	0	0	0	0	0	0	0	0	0	0	0	0	0	0
NPY	0	0	0	0	2.40242	0	0	0	0	0	0	0	0	0	0	0	0	0	0	0	1.21049	0	0	0	0	12.2298	13.9032	27.7493	8.6866	12.5276	8.81381	5.94773	2.92601	5.1968	0	0	0	0	0	0	0	0	0	0	0	0
DLX2	0	0	0	0	2.40242	0	0	0	0	0	0	0	2.57775	0.811717	0	0	0	2.71151	0	0	0	0	0	0	0	0	0	0	0	0	0	0	0	0	0	0	0	0.75552	0	5.38058	1.27584	5.82024	6.95921	0.738863	4.9701	0.751055
FAM135B	0	0	0	0	2.40242	0	0	0	0	0	0	192.839	172.709	73.8663	71.0258	65.9554	2.42851	9.03836	3.1183	8.82739	3.63147	7.23352	0	0	0	0	0	0	0	0	0	0	0	0	0	0	0	0	0	0	0	0	0	0	0	0
TMEM233	0	0	0	0	0.800807	0.809583	0	0.700185	0	0	0	0	0	0	0	0	0	0	0	0	0	0	0	0	0	0	0	0	0.789691	0	0	0	0	0	0	0	0	0	0	0	1.27584	0	0	0	0	0
ARHGDIG	0	0	0	0	0.800807	0	0	1.40037	0	0	0	0	0	21.9164	10.6009	21.9851	29.9516	36.1534	45.9949	31.9993	38.7356	34.7209	0	0	0	2.82226	0.772398	0	0	0.569437	0	0	0	0	0	0	0	0	0.697218	0.896763	0	2.49439	2.08776	0	3.3134	1.50211
RAB44	0	0	0	0	0.800807	0	0	0.700185	0	0	0	0	0	12.1758	7.42061	8.09978	12.1426	18.9806	21.8281	12.1377	9.68391	18.8072	0	0	0	0	0	1.68177	1.57938	1.13887	0	0.991288	0	0	0	0	4.89319	5.28864	4.88053	8.07087	15.3101	27.4383	13.9184	2.21659	10.7685	15.0211
SYNGR4	0	0	0	0	0.800807	0	0	0.700185	0	0	0	0	0	0	0	0	0	0	0	1.10342	2.42098	0	7.08434	0	2.65897	3.76301	10.0412	3.36355	3.15876	6.26381	3.38993	2.97386	7.31503	4.15744	0	4.68313	0	3.02208	2.78887	2.69029	1.27584	0.831463	2.08776	0.738863	2.48505	0
C9orf50	0	0	0	0	0.800807	0.809583	0.661253	0	0	0	0	0	0	1.62343	1.06009	4.62845	6.47603	2.71151	0	3.31027	2.42098	1.4467	0	0	0	0	0	0	0	0	0.677985	0	0.731503	0	0	0	0	0	0	0	0	0	0.695921	0	0	0
RHBDL3	0	0	0	0	0.800807	0.809583	0	0	0	0	0	12.0524	12.8887	1.62343	2.12017	5.78556	2.42851	2.71151	1.55915	2.20685	3.63147	2.17006	2.36145	0	0	0	0.772398	1.68177	33.167	31.319	37.2892	59.4773	46.8162	46.7712	4.14543	0	2.44659	18.1325	21.6138	10.7612	38.2751	28.2697	41.0593	73.8863	62.1262	42.0591
DNAI7	0	0	0	0.752404	0.800807	0.809583	0.661253	0	0	0	0	10.0437	12.8887	3.24687	2.12017	9.2569	3.23801	4.51918	3.1183	3.31027	3.63147	4.34011	14.1687	17.5253	13.2949	78.0824	88.0533	89.9749	95.5526	100.221	93.562	115.981	98.0213	90.4243	8.29087	9.36626	2.44659	28.7098	46.7136	28.6964	22.9651	19.9551	33.4042	13.2995	15.7386	14.27
KLHL38	0	0	0	0.752404	0.800807	0.809583	0	0	0	0	0	0	0	0	2.12017	0	16.1901	9.03836	10.914	14.3445	12.1049	26.0407	0	0	0	0.940752	0	5.04532	0	0	0	0.991288	0	0	0	0	0	0	0	0.896763	2.55168	3.32585	0.695921	0	0.828349	0
ZNF804B	0	0	0	0	0	0	0	0	0	0	0	92.4021	97.9544	0	0	0	0.809504	0	0	0	0	0	0	0	0	0	0	0	0	0	0	0	0	0	0	0	0	1.51104	0	0	1.27584	1.66293	0	0	0	0
ZNF365	0	0	0	0	0	0	0	0	0	0	0	0	0	0	0	0	0	0	0	0	0	0	0	0	5.31794	38.5708	35.5303	25.2266	45.0124	53.5271	56.2728	108.05	89.2433	82.1094	0	2.34156	2.44659	36.2649	29.2832	52.909	45.9302	49.0563	65.4165	70.9308	34.7907	46.5654
ZMAT4	0	0	0	0	0	0	0	0	0	0	0	6.02622	10.311	6.49374	3.18026	5.78556	6.47603	1.80767	2.33872	3.31027	4.84196	2.17006	0	0	0	0	0	1.68177	0	0.569437	0	0	0	0	6.21815	0	0	6.79968	7.6694	8.96763	0	2.49439	4.17552	1.47773	0	2.25316
ZIC3	0	0	0	0	0	0	0	0	0	0	0	70.3059	82.4879	22.7281	24.382	30.0849	35.6182	37.9611	46.7745	38.6198	24.2098	23.1473	0	0	0	0	0	0	0	0	0	0	0	0	4.14543	4.68313	0	0	0.697218	0	0	0.831463	1.39184	1.47773	0	0
XIRP2	0	0	0	0	0	0	0	0	0	0	0	6.02622	5.15549	1.62343	1.06009	0	0.809504	0	0.779575	1.10342	1.21049	1.4467	0	0	0	417.694	413.233	300.197	69.4928	106.485	67.7985	58.486	27.0656	38.4563	0	0	0	0	0	0	0	0	0	0	0	0
WFIKKN2	0	0	0	0	0	0	0	0	0	0	0	0	0	0	0	0	1.61901	0	0.779575	0	0	0.723352	2.36145	0	0	7.52601	8.49638	12.6133	7.10722	12.5276	10.8478	6.93901	9.50953	16.6298	2.07272	0	2.44659	0.75552	0	0.896763	0	0.831463	3.4796	0	0	0
WDR38	0	0	0	0	0	0	0	0	0	0	0	0	0	0	0	0	0.809504	3.61534	0.779575	1.10342	1.21049	1.4467	0	0	0	0	0	0	0.789691	0	0.677985	1.98258	0	0	6.21815	7.02469	19.5727	8.31072	8.36662	8.96763	14.0342	24.1124	15.3103	26.5991	36.4474	12.7679
VSX2	0	0	0	0	0	0	0	0	0	0	0	2.00874	2.57775	0	0	1.15711	0	0.903836	0.779575	0	0	0	2.36145	2.92089	0	3.76301	0.772398	5.88621	0	0	1.35597	4.95644	2.19451	2.07872	0	0	0	0	1.39444	0.896763	3.82751	0.831463	6.26329	2.21659	1.6567	1.50211
VIT	0	0	0	0	0	0	0	0	0	0	0	0	0	0	0	0	0	0	0	0	0	0.723352	0	0	0	0	0.772398	0	0	0	2.03396	0	0	0	0	0	0	3.02208	2.78887	6.27734	11.4825	4.98878	3.4796	3.69431	0	4.50633
UTY	0	0	0	0	0	0	0	0	0	0	0	546.378	631.548	274.36	280.923	266.136	334.325	320.862	309.491	326.614	363.147	353.719	311.711	175.253	196.764	250.24	241.761	231.244	326.932	307.496	315.263	333.073	328.445	354.422	505.743	391.041	430.6	228.922	218.926	206.256	317.684	343.394	322.907	393.075	356.19	402.565
UNC45B	0	0	0	0	0	0	0	0	0	0	0	0	0	0	0	0	0	0	0	0	0	0	0	0	0	0	0	0	0	0	0	0	0	0	0	0	0	308.252	288.648	317.454	29.3443	36.5844	18.7899	9.60521	10.7685	30.7932
TXNDC2	0	0	0	0	0	0	0	0	0	0	0	0	0	0.811717	0	0	0	0	0	0	0	0	0	0	0	0	0	0	0	0.569437	0	0	0	0	0	0	0	0	0	0.896763	1.27584	4.15731	1.39184	0	1.6567	2.25316
TWIST1	0	0	0	0	0	0	0	0	0	0	0	0	0	0	0	0	0	0	0	0	0	0	4.72289	0	2.65897	6.58526	7.72398	4.20444	7.10722	5.12493	4.06791	4.95644	2.92601	8.31488	0	0	4.89319	0.75552	0.697218	0	1.27584	0.831463	0	0	0	0
TTLL10	0	0	0	0	0	0	0	0	0	0	0	0	0	0	0	1.15711	0	0	0	0	0	0	47.2289	58.4177	34.5666	100.66	101.957	102.588	385.369	377.537	405.435	441.123	452.8	332.595	4.14543	7.02469	4.89319	8.31072	5.57774	21.5223	34.4476	49.8878	47.3226	70.9308	193.005	72.8523
TSKS	0	0	0	0	0	0	0	0	0	0	0	0	0	0	0	0	0	0	0	0	0	2.17006	0	2.92089	2.65897	4.70376	0.772398	0.840887	3.15876	2.84718	4.7459	1.98258	5.12052	1.03936	0	0	2.44659	1.51104	0	0	0	1.66293	0	3.69431	0	0
TRIM63	0	0	0	0	0	0	0	0	0	0	0	120.524	67.0214	20.2929	6.36052	6.94267	14.5711	9.94219	15.5915	19.8616	18.1573	15.9137	2.36145	0	0	0	0	0	0	0	0	1.98258	0	0	58.0361	79.6132	63.6114	22.6656	23.7054	16.1417	25.5168	17.4607	16.0062	20.6882	23.1938	21.7806
TRHDE	0	0	0	0	0	0	0	0	0	0	0	0	0	0	3.18026	0	0	0	0.779575	0	0	0.723352	455.759	420.607	441.389	6.58526	14.6756	10.0906	11.0557	10.8193	14.9157	0	0.731503	0	10.3636	16.391	7.33978	9.06624	7.6694	1.79353	8.93087	7.48317	5.56737	8.12749	9.11184	0
TRH	0	0	0	0	0	0	0	0	0	0	0	0	0	1.62343	1.06009	0	0.809504	0.903836	1.55915	2.20685	0	2.89341	0	0	0	0	0	0	0	0	0	0	0	0	0	2.34156	0	0	1.39444	1.79353	8.93087	6.6517	6.26329	2.95545	0	0
TREML2	0	0	0	0	0	0	0	0	0	0	0	0	2.57775	0	0	0	0	0	0	0	0	0	0	0	0	0	0	0	0	0	0	0	0	0	0	0	2.44659	47.5977	27.1915	35.8705	31.896	18.2922	17.398	6.64976	14.9103	15.7721
TRDN	0	0	0	0	0	0	0	0	0	0	0	0	0	0	0	1.15711	0	0	0.779575	0	0	0	0	0	0	0	0	0	0	0.569437	0	0	0	0	0	0	0	1.51104	0	0	2.55168	1.66293	1.39184	0	0	3.00422
TRAPPC3L	0	0	0	0	0	0	0	0	0	0	0	0	0	0	0	0	1.61901	0	0	0	0	0	0	2.92089	0	0	0.772398	0	0.789691	2.84718	1.35597	1.98258	2.19451	3.11808	4.14543	9.36626	4.89319	7.5552	4.18331	5.38058	8.93087	2.49439	2.78368	2.21659	5.79845	8.2616
TMIGD1	0	0	0	0	0	0	0	0	0	0	0	0	0	0	1.06009	0	1.61901	0	0	0	1.21049	0	0	0	0	0.940752	1.5448	1.68177	3.15876	0	0.677985	0.991288	0.731503	6.23616	0	0	0	0	0	0	1.27584	0	0	0	0	0
TMEM151B	0	0	0	0	0	0	0	0	0	0	0	0	0	0.811717	1.06009	2.31422	3.23801	9.03836	3.1183	0	3.63147	0.723352	0	0	0	0	0	0	2.36907	0.569437	0	0	3.65751	0	136.799	88.9795	134.563	20.399	19.5221	22.4191	34.4476	39.0788	66.8084	22.1659	19.052	27.789
TMEM132C	0	0	0	0	0	0	0	0	0	0	0	0	0	0	0	0	0	0	0.779575	0	0	0	0	0	0	0	0	0	0	0	0	0	0.731503	0	0	0	0	0	0	0	0	0	0	0	0	0
TLX3	0	0	0	0	0	0	0	0	0	0	0	0	0	0	0	1.15711	0	0.903836	1.55915	0	2.42098	1.4467	0	0	2.65897	0.940752	0	0.840887	0	0	0	0	0	0	0	0	0	0	0	0	0	0.831463	0	0	0	0
TKTL1	0	0	0	0	0	0	0	0	0	0	0	0	0	0	0	0	0	0	0	0	0	0	4.72289	0	0	3.76301	4.63439	1.68177	0.789691	0.569437	0	0.991288	0.731503	0	157.526	154.543	198.174	188.88	221.715	205.359	81.6536	70.6743	55.6737	103.441	56.3278	112.658
TGM5	0	0	0	0	0	0	0	0	0	0	0	0	0	0	0	0	0	0	0	2.20685	0	0	0	0	0	0	0	0	0	0	0	0	0	0	2.07272	0	4.89319	3.02208	2.09165	4.48382	0	14.9663	3.4796	6.64976	8.28349	2.25316
TFAP2C	0	0	0	0	0	0	0	0	0	0	0	0	0	1.62343	0	0	0	0.903836	0	1.10342	0	0	0	0	0	0	0	0	0	0	0	0	0	0	0	0	0	21.1546	13.2471	8.07087	6.37919	11.6405	7.65513	6.64976	9.94019	2.25316
TERT	0	0	0	0	0	0	0	0	0	0	0	0	0	0.811717	0	0	0	0	0	0	0	0	356.578	382.636	337.689	50.8006	39.3923	26.0675	75.0207	83.7072	86.7821	84.2595	78.2708	75.8733	176.181	100.687	183.494	32.4874	25.0998	26.0061	22.9651	9.97755	15.3103	4.43318	5.79845	8.2616
TERB2	0	0	0	0	0	0	0	0	0	0	0	8.03496	5.15549	1.62343	0	1.15711	0.809504	0.903836	0	1.10342	0	1.4467	0	0	0	0	0	0	0	0	0	0	0	0	0	0	0	0	0	0	0	0	0	0	0	0
TCAF2C	0	0	0	0	0	0	0	0	0	0	0	345.503	402.129	192.377	230.039	201.337	202.376	232.286	249.464	300.131	353.463	311.765	134.602	137.282	106.359	340.552	316.683	270.766	331.67	347.926	318.653	410.393	329.176	350.264	180.326	194.35	139.456	571.928	568.93	572.135	575.403	623.597	620.065	540.109	491.211	457.392
TBX4	0	0	0	0	0	0	0	0	0	0	0	0	0	0	0	0	0	0	0	0	0	0	0	0	0	0	0.772398	0	0	0	0	0	0	0	0	0	0	0	0	0	0	0	0	0	0	0
TBX20	0	0	0	0	0	0	0	0	0	0	0	0	0	0.811717	0	1.15711	3.23801	1.80767	3.1183	6.62055	2.42098	2.89341	2.36145	0	2.65897	0	0	0	0	0	0	0	0	0	6.21815	2.34156	0	7.5552	9.76105	8.07087	10.2067	4.98878	7.65513	13.2995	4.14175	3.00422
TBX18	0	0	0	0	0	0	0	0	0	0	0	0	0	0	0	0	0	0	0	0	0	0.723352	0	0	0	0	0	0	0	0	0	0	0	0	0	0	0	0	0	0	0	0	0	0	0	0
TAS1R2	0	0	0	0	0	0	0	0	0	0	0	0	0	0	0	0	0	0	0	0	0	0	12031.6	11739	11938.8	4391.43	4547.11	3921.9	4330.67	4412	4114.69	4314.08	4374.39	4382.98	0	0	0	0	0	1.79353	0	0.831463	0.695921	0	0	0
TAF1L	0	0	0	0	0	0	0	0	0	0	0	0	2.57775	0	0	0	0.809504	0	0.779575	0	1.21049	0	703.711	738.984	587.633	950.159	943.87	971.225	1082.67	1083.64	1139.69	1141.96	1166.75	1043.52	903.704	831.256	773.123	692.056	632.377	613.386	733.607	717.552	619.369	698.225	836.633	705.24
SYT14	0	0	0	0	0	0	0	0	0	0	0	0	0	0	0	0	0	0	0	5.51712	1.21049	5.06347	0	2.92089	0	0	0	0	3.15876	1.70831	0	9.91288	0.731503	6.23616	0	0	0	0	0	0	0	0	0	0	0	0
SULT1C3	0	0	0	0	0	0	0	0	0	0	0	0	0	0	0	0	0	0	0	0	0	0	13635	14215.9	14278.7	2.82226	3.86199	5.88621	0	0.569437	0	0	0.731503	0	0	0	0	3.02208	0	0.896763	1.27584	0.831463	0.695921	0	0	0
STARD6	0	0	0	0	0	0	0	0	0	0	0	0	0	0.811717	0	0	0	0	0	0	0	0	0	2.92089	7.97692	56.4451	51.7507	34.4764	25.2701	26.1941	27.7974	38.6602	27.0656	30.1414	143.017	105.37	156.582	40.0425	36.2553	43.0446	67.6194	69.8429	64.0247	82.7526	64.6113	87.1223
STAP1	0	0	0	0	0	0	0	0	0	0	0	2.00874	0	0	3.18026	0	0	0.903836	0.779575	3.31027	0	0	0	0	0	1.8815	0	0	0	0	2.03396	1.98258	0	2.07872	62.1815	30.4403	34.2523	15.8659	21.6138	24.2126	21.6892	65.6856	33.4042	25.1213	53.0144	42.0591
ST8SIA2	0	0	0	0	0	0	0	0	0	0	0	0	0	0	0	0	0	0	0	0	0	0	0	0	0	0	0	0	0	0	0.677985	3.96515	1.46301	5.1968	0	0	0	0	0	0	0	0	0	0	0	0
SPMIP5	0	0	0	0	0	0	0	0	0	0	0	0	0	0	0	0	0	0	0	1.10342	0	0	0	0	0	0.940752	0	0.840887	0	1.13887	0	0	0	0	0	0	0	0	0	0	2.55168	0	0	0	0	0
SPMAP2L	0	0	0	0	0	0	0	0	0	0	0	0	0	0	1.06009	0	1.61901	0	0	0	0	0	0	0	0	7.52601	2.31719	0.840887	2.36907	3.41662	1.35597	2.97386	4.38902	3.11808	0	0	0	0.75552	0	0	2.55168	0	1.39184	2.21659	3.3134	0
SPINK8	0	0	0	0	0	0	0	0	0	0	0	0	0	0	0	0	0	0	0	0	0	0	0	0	0	0	0	0	0	0	0	0	0	2.07872	4.14543	2.34156	0	3.7776	6.97218	3.58705	10.2067	15.7978	13.2225	16.255	16.567	7.51055
SPIB	0	0	0	0	0	0	0	0	0	0	0	2.00874	0	0	0	0	0	0	0	0	0	0	0	2.92089	2.65897	0	0	0	0	0	0.677985	0	0	0	0	7.02469	0	0	0	0	0	0	1.39184	0	5.79845	0.751055
SNORD53	0	0	0	0	0	0	0	0	0	0	0	6.02622	2.57775	2.43515	2.12017	5.78556	4.04752	0.903836	3.89787	3.31027	0	4.34011	0	0	0	0	0.772398	0	1.57938	3.41662	0	0.991288	0.731503	1.03936	10.3636	0	7.33978	2.26656	2.09165	1.79353	1.27584	2.49439	0	5.17204	0	3.75527
SNORD12B	0	0	0	0	0	0	0	0	0	0	0	2.00874	2.57775	1.62343	0	0	0.809504	0	1.55915	0	2.42098	0.723352	0	2.92089	0	0.940752	0	0	3.15876	1.70831	3.38993	0	7.31503	4.15744	37.3089	21.0741	26.9125	24.1766	32.072	21.5223	29.3443	25.7753	23.6613	42.1152	50.5293	40.5569
SNORA2C	0	0	0	0	0	0	0	0	0	0	0	4.01748	0	0.811717	1.06009	1.15711	2.42851	2.71151	4.67745	2.20685	1.21049	2.89341	18.8916	5.84177	7.97692	11.289	3.08959	6.7271	10.266	9.11099	7.45784	10.9042	5.12052	11.433	0	0	2.44659	0	0	0	0	0	0	0	0	0
SNCB	0	0	0	0	0	0	0	0	0	0	0	0	0	0	0	0	0	0.903836	0	0	0	0.723352	0	0	0	0	0	0	1.57938	0	0	0	0	1.03936	4.14543	0	0	6.04416	0	1.79353	5.10335	4.15731	0	0.738863	0	3.00422
SNAP91	0	0	0	0	0	0	0	0	0	0	0	0	0	0	0	0	0	0	0.779575	0	4.84196	2.17006	0	0	0	23.5188	38.6199	26.9084	38.6949	31.8885	31.1873	47.5818	41.6956	35.3382	0	0	0	17.377	30.6776	23.3158	57.4127	47.3934	41.7552	66.4976	48.0443	48.0675
SMYD1	0	0	0	0	0	0	0	0	0	0	0	0	0	0	0	1.15711	0	0	0	0	0	0.723352	0	0	0	0	0.772398	0.840887	1.57938	0.569437	0	0	0.731503	2.07872	0	0	0	13.5994	13.9444	12.5547	6.37919	5.82024	6.26329	3.69431	0	0.751055
SMTNL2	0	0	0	0	0	0	0	0	0	0	0	2.00874	0	0.811717	0	0	0	0	0.779575	0	0	0	18.8916	20.4462	23.9307	22.578	16.2204	18.4995	30.798	31.8885	51.5269	28.7473	29.2601	21.8266	39.3816	37.465	36.6989	3.7776	4.88053	1.79353	11.4825	2.49439	3.4796	4.43318	5.79845	2.25316
SMOC2	0	0	0	0	0	0	0	0	0	0	0	0	2.57775	0.811717	0	0	0	0	0	0	0	0	0	5.84177	0	0	0	0	0	0	0	0	0	0	4.14543	9.36626	2.44659	0	0.697218	0.896763	0	0.831463	1.39184	0	1.6567	1.50211
SMCO1	0	0	0	0	0	0	0	0	0	0	0	0	0	0	1.06009	0	0.809504	0.903836	0	1.10342	1.21049	0	0	0	0	0	0	0	0	0	0	0	0	1.03936	4.14543	0	2.44659	1.51104	0.697218	1.79353	5.10335	9.97755	4.87144	5.9109	7.45514	4.50633
SLC7A4	0	0	0	0	0	0	0	0	0	0	0	0	0	0.811717	0	0	0.809504	0.903836	0.779575	0	0	1.4467	42.506	52.5759	71.7922	79.0231	61.7918	95.0203	92.3939	121.859	111.19	163.562	143.374	178.77	14.509	11.7078	4.89319	33.9984	50.8969	53.8058	53.5852	64.8541	71.6798	42.854	52.186	30.0422
SLC6A5	0	0	0	0	0	0	0	0	0	0	0	0	0	0	0	0	0	0	0	0	0	0	0	0	0	0	0.772398	4.20444	0	0.569437	0.677985	0	0	0	0	0	2.44659	0	0	0	0	0	0.695921	0	0	0
SLC6A17	0	0	0	0	0	0	0	0	0	0	0	0	0	0.811717	1.06009	0	0	0.903836	0	1.10342	0	2.89341	0	0	0	29.1633	40.1647	31.9537	98.7114	80.86	80.6803	134.815	115.577	117.448	0	0	0	201.724	194.524	224.191	146.721	192.899	194.162	100.485	85.32	87.1223
SLC26A9	0	0	0	0	0	0	0	0	0	0	0	0	0	0	0	0	0	0	0	0	0	0	0	0	0	20.6965	21.6271	29.4311	3.15876	3.98606	6.10187	1.98258	7.31503	1.03936	0	0	0	0	0	0	0	0	0	0	0	0
SLC12A3	0	0	0	0	0	0	0	0	0	0	0	0	0	0.811717	1.06009	1.15711	2.42851	0	1.55915	1.10342	0	0.723352	92.0964	99.3101	82.4281	11.289	17.7651	7.56798	15.0041	11.3887	11.5258	10.9042	11.704	8.31488	53.8906	70.2469	48.9319	4.53312	2.09165	0.896763	2.55168	2.49439	6.26329	0	6.6268	0
SIX3	0	0	0	0	0	0	0	0	0	0	0	0	0	0	0	0	0.809504	0.903836	1.55915	0	0	0	0	0	0	0	0	0	0	0	0	1.98258	0	0	0	0	0	0	0	0	0	0	0	0	0	0
SIRPG	0	0	0	0	0	0	0	0	0	0	0	4.01748	2.57775	1.62343	0	2.31422	0	0	0	0	0	1.4467	155.855	154.807	244.625	571.977	663.49	504.532	1769.7	1792.59	1798.02	1350.13	1261.84	1254.51	1459.19	1477.53	1362.75	3713.38	4244.66	4309.84	4607.05	5058.62	5046.12	3815.49	3585.1	3638.11
SHISA6	0	0	0	0	0	0	0	0	0	0	0	2.00874	2.57775	0.811717	0	0	0.809504	0	0.779575	0	0	1.4467	0	0	0	0.940752	0	0	0	3.98606	1.35597	5.94773	7.31503	3.11808	0	4.68313	0	0	1.39444	0	0	0.831463	0	0	0	0
SERPINB5	0	0	0	0	0	0	0	0	0	0	0	0	0	2.43515	3.18026	2.31422	1.61901	6.32685	2.33872	5.51712	1.21049	0	2.36145	2.92089	0	2.82226	4.63439	2.52266	1.57938	0.569437	0.677985	0.991288	1.46301	0	58.0361	86.6379	70.9512	2036.13	1967.55	2094.84	557.541	499.709	457.916	446.273	562.449	530.244
SERPINA2	0	0	0	0	0	0	0	0	0	0	0	28.1224	18.0442	0	1.06009	1.15711	0	0	0	0	0	0	276.289	306.693	271.215	118.535	133.625	132.019	209.268	171.97	234.583	151.667	185.802	146.55	0	4.68313	2.44659	0	0	0	0	0.831463	0	0	0	0
SEPTIN12	0	0	0	0	0	0	0	0	0	0	0	0	0	0	0	1.15711	0	1.80767	0	0	0	0	0	0	0	0.940752	2.31719	0.840887	0	0	0.677985	0	1.46301	0	0	0	0	0	0	0	0	0	0.695921	0	2.48505	0
SDR16C5	0	0	0	0	0	0	0	0	0	0	0	0	0	0	0	0	0	0	0	0	0	0	0	0	0	70.5564	70.2882	29.4311	46.5918	86.5544	65.7646	188.345	103.142	182.927	2427.15	2636.6	2441.7	895.291	893.136	837.577	590.713	600.316	527.508	790.583	838.29	910.278
SCGB1C1	0	0	0	0	0	0	0	0	0	0	0	0	2.57775	0	1.06009	0	0.809504	1.80767	0.779575	1.10342	0	0	0	0	0	4.70376	0.772398	5.04532	0.789691	0	0.677985	0	0	0	0	0	0	0	0	0	0	0	0.695921	0	0	0
SCEL	0	0	0	0	0	0	0	0	0	0	0	0	0	0	4.24035	3.47134	4.04752	18.9806	2.33872	4.4137	0	5.78682	0	0	0	2.82226	3.08959	4.20444	7.10722	7.40268	4.7459	6.93901	10.241	13.5117	35.2362	14.0494	34.2523	75.552	70.419	87.8828	288.339	228.652	260.97	118.957	188.864	145.705
SBSN	0	0	0	0	0	0	0	0	0	0	0	6.02622	0	1.62343	1.06009	0	4.85702	2.71151	3.1183	2.20685	1.21049	3.61676	11.8072	20.4462	18.6128	0.940752	1.5448	2.52266	7.89691	15.9442	10.1698	9.91288	13.8985	6.23616	0	0	0	82.3517	98.3077	104.921	63.7919	32.4271	50.8022	11.0829	17.3953	21.7806
S100A5	0	0	0	0	0	0	0	0	0	0	0	0	0	0	0	0	0	0	0	0	0	0	0	0	0	15.052	27.0339	18.4995	15.0041	13.097	14.9157	14.8693	18.2876	10.3936	0	0	0	2.26656	0.697218	2.69029	0	0	3.4796	2.21659	3.3134	2.25316
RXFP1	0	0	0	0	0	0	0	0	0	0	0	0	2.57775	0	0	0	0	0	0	0	0	0	0	0	0	0.940752	0	0	0	0	0	0.991288	0	0	0	0	2.44659	0	0	0	0	0	0	0	0	4.50633
RPEL1	0	0	0	0	0	0	0	0	0	0	0	257.119	229.42	746.78	805.666	827.335	458.989	533.263	512.181	485.507	418.829	395.674	578.554	592.94	574.338	778.002	766.991	800.525	544.887	568.867	602.051	496.635	541.312	517.601	296.398	234.156	300.931	309.763	310.959	307.59	322.787	237.798	238.701	288.156	270.042	286.903
RORB	0	0	0	0	0	0	0	0	0	0	0	0	0	0	1.06009	0	4.04752	0.903836	2.33872	0	0	2.89341	0	0	0	0	0.772398	0.840887	0.789691	0	0.677985	0	0	2.07872	0	0	0	0	0	0.896763	1.27584	2.49439	2.78368	1.47773	0	1.50211
ROPN1L	0	0	0	0	0	0	0	0	0	0	0	0	0	0.811717	0	0	1.61901	0	3.89787	0	1.21049	1.4467	2.36145	8.76266	13.2949	49.8598	52.523	52.135	35.5361	41.5689	45.425	39.6515	27.7971	36.3776	49.7452	51.5144	58.7182	31.7318	42.5303	43.0446	62.5161	110.585	82.8146	65.0199	56.3278	96.886
RNU6-264P	0	0	0	0	0	0	0	0	0	0	0	0	2.57775	0	0	0	0	0	0	0	1.21049	0	0	0	0	0	0.772398	0	0	0	0	0	0	0	2.07272	2.34156	4.89319	0.75552	0	0.896763	0	0.831463	0	4.43318	0	0
RNU2-22P	0	0	0	0	0	0	0	0	0	0	0	0	0	0	1.06009	1.15711	0	0.903836	0	0	0	0	0	0	0	0	0	0	0.789691	0	1.35597	0	0.731503	0	2.07272	0	0	0	0	0	0	0	0	0	0	0
RNF182	0	0	0	0	0	0	0	0	0	0	0	0	0	0.811717	0	0	0	0	0.779575	1.10342	0	0	0	0	0	0	0	0	0	1.13887	0	2.97386	1.46301	5.1968	0	0	0	1.51104	0	0	1.27584	0	0	0	0	1.50211
RNASE10	0	0	0	0	0	0	0	0	0	0	0	30.1311	30.933	25.1632	22.2618	20.828	2.42851	0.903836	0	5.51712	4.84196	3.61676	0	0	0	0	1.5448	0.840887	0	0	0	0	0.731503	0	0	0	0	0.75552	0	0.896763	3.82751	0	0	0	0	0.751055
RIMS4	0	0	0	0	0	0	0	0	0	0	0	0	0	0	0	0	0	0	0	0	0	0	0	0	0	0	0.772398	0	2.36907	1.13887	0	0.991288	0	0	0	0	0	0	0	0	0	0	1.39184	1.47773	0	0
RGS8	0	0	0	0	0	0	0	0	0	0	0	0	0	0.811717	3.18026	0	0	0	0	1.10342	0	0	0	0	0	5.64451	3.08959	1.68177	2.36907	4.5555	11.5258	7.9303	6.58352	12.4723	122.29	84.2963	146.796	0.75552	0	0	0	0	0.695921	1.47773	0	0
RFX8	0	0	0	0	0	0	0	0	0	0	0	0	0	0.811717	0	0	0	0	0	0	0	0	0	0	0	14.1113	18.5375	17.6586	7.89691	9.68043	7.45784	5.94773	8.77803	7.27552	4.14543	4.68313	4.89319	8.31072	8.36662	5.38058	2.55168	9.97755	4.87144	11.0829	10.7685	8.2616
REM1	0	0	0	0	0	0	0	0	0	0	0	0	0	0.811717	0	0	0	0	0	0	0	0.723352	0	0	0	0	0	0	0	0	0	0	0	0	0	0	0	1.51104	0	0	0	0.831463	2.78368	4.43318	3.3134	0
RASL11B	0	0	0	0	0	0	0	0	0	0	0	4.01748	2.57775	0.811717	2.12017	0	0.809504	0	0.779575	0	1.21049	0	2.36145	0	0	62.0896	54.8402	64.7483	99.5011	98.5126	86.7821	66.4163	102.41	76.9126	0	2.34156	0	3.7776	6.97218	8.96763	10.2067	5.82024	11.1347	2.21659	8.28349	4.50633
RAD21L1	0	0	0	0	0	0	0	0	0	0	0	2.00874	5.15549	4.8703	4.24035	1.15711	21.0471	39.7688	31.9626	22.0685	44.7881	30.3808	0	0	0	1.8815	1.5448	1.68177	0	0	0	0	0	1.03936	0	0	0	3.7776	1.39444	2.69029	14.0342	29.9327	28.5327	10.3441	41.4175	15.0211
PVALB	0	0	0	0	0	0	0	0	0	0	0	0	0	0	0	0	0	0	0.779575	0	0	1.4467	0	0	0	0	0	0	0	0	0	0	0.731503	0	0	0	0	0	0	0	0	0	0	0	0	0
PURG	0	0	0	0	0	0	0	0	0	0	0	0	2.57775	0.811717	2.12017	0	3.23801	3.61534	7.01617	3.31027	12.1049	2.89341	7.08434	11.6835	7.97692	11.289	20.0823	15.9769	40.2742	40.9995	35.9332	35.6864	26.3341	31.1808	6.21815	7.02469	14.6796	29.4653	26.4943	15.245	39.551	58.2024	57.0655	76.8417	69.5813	63.0886
PTPRQ	0	0	0	0	0	0	0	0	0	0	0	0	0	0	0	0	0	0	0	0	0	0	2.36145	5.84177	0	0	0	0	0	0	0	0.991288	0	0	0	0	0	0	0	0	0	0	0	2.95545	0	0
PTF1A	0	0	0	0	0	0	0	0	0	0	0	0	0	0	0	0	0	0	0.779575	0	3.63147	0	0	0	0	0.940752	0.772398	0	0.789691	0.569437	0	0	0.731503	0	31.0907	35.1235	56.2716	0.75552	2.09165	1.79353	0	0	0	0	0	0
PRSS54	0	0	0	0	0	0	0	0	0	0	0	4.01748	0	4.05859	2.12017	2.31422	5.66653	10.846	5.45702	12.1377	9.68391	10.1269	0	0	0	0	0	0	0	0	0	0	0	0	8.29087	16.391	9.78637	51.3753	34.8609	34.9738	53.5852	41.5731	45.2348	60.5867	59.6412	45.0633
PRR35	0	0	0	0	0	0	0	0	0	0	0	0	0	0	1.06009	0	0	0	0	1.10342	0	0	0	0	0	0	0	0	0	0	0	0	0	0	0	0	0	0	0	0	0	0	0	0	0	0
PRPH	0	0	0	0	0	0	0	0	0	0	0	0	0	0	0	0	1.61901	0	0	0	1.21049	0	2.36145	0	0	0.940752	0	0	0	0	0	0	0	0	0	0	0	14.3549	13.9444	8.96763	10.2067	14.1349	19.4858	11.0829	14.9103	13.519
PROKR2	0	0	0	0	0	0	0	0	0	0	0	0	0	0	0	0	0	0	0	0	0	0.723352	0	0	0	0	0	0	0	0	0	1.98258	0.731503	0	2.07272	0	2.44659	0	4.18331	0	0	0.831463	0	0	2.48505	0
PRODH	0	0	0	0	0	0	0	0	0	0	0	1486.47	1727.09	25.975	37.103	33.5562	64.7603	61.4608	67.0434	38.6198	21.7888	35.4443	4151.42	4098	4554.82	67.7341	73.3778	67.271	125.561	129.262	157.971	121.928	125.087	123.684	514.034	639.247	574.949	37.0205	49.5025	48.4252	16.5859	6.6517	14.6143	1.47773	18.2237	0.751055
PRIMA1	0	0	0	0	0	0	0	0	0	0	0	0	0	0.811717	0	2.31422	0.809504	1.80767	2.33872	2.20685	0	2.17006	0	0	0	3.76301	1.5448	3.36355	1.57938	3.98606	2.71194	0.991288	2.19451	2.07872	8.29087	4.68313	12.233	2.26656	1.39444	1.79353	0	1.66293	4.87144	0	2.48505	3.00422
PNCK	0	0	0	0	0	0	0	0	0	0	0	0	0	0	2.12017	1.15711	0.809504	0.903836	0.779575	1.10342	0	1.4467	18.8916	8.76266	7.97692	0	0	0	0	0	0	0	0	0	0	0	0	0	0	0	0	0	0	0	0	0
PLCB4	0	0	0	0	0	0	0	0	0	0	0	0	0	0	0	0	0	0	0	0	2.42098	1.4467	0	0	0	46.0968	55.6126	35.3173	69.4928	84.2767	92.884	122.92	98.0213	98.7392	6.21815	14.0494	2.44659	0	1.39444	0	5.10335	4.98878	4.17552	0.738863	9.11184	7.51055
PLA2G4D	0	0	0	0	0	0	0	0	0	0	0	2.00874	0	0	0	0	0.809504	0.903836	0	3.31027	1.21049	1.4467	0	0	0	0	0	0.840887	0	0	0	0	0	0	0	2.34156	0	0	0	0.896763	0	0	0	0	0	0
PLA2G3	0	0	0	0	0	0	0	0	0	0	0	0	0	0.811717	0	0	0	0.903836	1.55915	1.10342	0	0	0	0	0	0.940752	0	0	2.36907	0	0	1.98258	0	0	0	0	0	0	0	0.896763	1.27584	0	0	0	0	0
PITX3	0	0	0	0	0	0	0	0	0	0	0	0	0	0	0	0	1.61901	1.80767	0	0	0	0	0	0	0	0	3.86199	0	0	0.569437	0	0	0	0	0	0	0	9.06624	4.88053	6.27734	15.3101	16.6293	14.6143	7.38863	11.5969	18.0253
PASD1	0	0	0	0	0	0	0	0	0	0	0	2.00874	0	0	0	0	0	0	0	0	0	0	4.72289	2.92089	23.9307	11.289	9.26877	11.7724	11.8454	6.83324	10.8478	10.9042	10.241	22.8659	0	0	0	0	0	0	0	0.831463	0	0	0	0
PABPC4L	0	0	0	0	0	0	0	0	0	0	0	0	0	0	0	0	0	0	0	0	0	0	0	0	0	4.70376	2.31719	5.88621	5.52784	6.83324	8.13582	3.96515	1.46301	4.15744	18.6544	14.0494	17.1262	3.7776	0	2.69029	3.82751	4.15731	0.695921	1.47773	1.6567	0
OTOP3	0	0	0	0	0	0	0	0	0	0	0	0	0	0	0	1.15711	1.61901	0	0	0	0	0.723352	0	0	0	0	0	0	0.789691	1.13887	0.677985	0.991288	0.731503	0	0	0	0	0	0	0	0	0	0.695921	1.47773	2.48505	0
OTOP1	0	0	0	0	0	0	0	0	0	0	0	4.01748	0	0	0	0	0	0	0.779575	0	0	0	0	0	0	0.940752	0	0	0	0.569437	0	0	0	0	0	0	0	0	0.697218	0.896763	0	0	0	0	0	0
OTOGL	0	0	0	0	0	0	0	0	0	0	0	0	0	0	0	0	0	0	0	0	0	0	4.72289	0	2.65897	0	0.772398	0	0.789691	2.27775	1.35597	13.878	2.19451	3.11808	0	0	0	0	0	0	0	0	0	0	0	0
NPY4R2	0	0	0	0	0	0	0	0	0	0	0	0	0	0	0	0	0	0	0	0	0	0	0	0	0	2.82226	1.5448	0	3.15876	5.69437	5.42388	2.97386	5.12052	6.23616	0	0	0	0.75552	0	0	0	0	0	0	0	0
NOXO1	0	0	0	0	0	0	0	0	0	0	0	62.271	54.1327	17.8578	11.661	17.3567	22.6661	27.1151	20.2689	25.3788	27.8412	21.7006	11.8072	2.92089	2.65897	0	0	0	0	0	0	0	0	0	4.14543	2.34156	4.89319	0	0	0.896763	0	0.831463	0.695921	0	9.94019	3.00422
NKX1-2	0	0	0	0	0	0	0	0	0	0	0	0	0	0.811717	1.06009	0	2.42851	0.903836	0.779575	2.20685	0	0.723352	42.506	49.655	50.5205	0	1.5448	0	0	0	0	0	0.731503	0	0	0	0	0	0	0	0	0.831463	0	0	0	0
NHLH2	0	0	0	0	0	0	0	0	0	0	0	0	0	0	0	0	0	0.903836	0	0	0	0	0	0	0	0	0	0	0	0	0	0	0	0	0	0	0	0	0	0	0	0	0	0	0	0
NGF	0	0	0	0	0	0	0	0	0	0	0	0	0	26.7867	23.3219	21.9851	13.7616	29.8266	21.0485	35.3096	10.8944	18.0838	0	0	0	201.321	240.216	149.678	401.953	405.439	355.942	528.356	483.523	495.775	0	0	0	35.5094	25.0998	20.6256	3.82751	3.32585	7.65513	0.738863	1.6567	0
NDNF	0	0	0	0	0	0	0	0	0	0	0	0	0	0	0	0	0	0	0.779575	0	0	0	0	0	0	31.0448	23.9443	38.6808	37.1155	29.6107	31.1873	58.486	41.6956	50.9286	0	0	2.44659	3.7776	4.18331	5.38058	17.8617	10.809	23.6613	9.60521	19.8804	21.0295
MYOG	0	0	0	0	0	0	0	0	0	0	0	0	0	0	0	0	0	0	0	0	0	0	0	0	0	0	0	0	0	0	0	0	0	0	0	0	0	0	0	0	0	0	0	0	0	0
MOG	0	0	0	0	0	0	0	0	0	0	0	0	0	0	0	0	0	0	0	1.10342	0	0	0	0	0	0.940752	1.5448	1.68177	7.89691	3.41662	2.71194	6.93901	2.19451	6.23616	0	0	0	0	0	0	0	0	0	0	0	0
MNX1	0	0	0	0	0	0	0	0	0	0	0	0	0	0	0	0	2.42851	0.903836	2.33872	1.10342	1.21049	2.89341	0	0	0	0	0	0	0	0	0	0	0	0	62.1815	23.4156	24.4659	9.06624	6.27496	14.3482	14.0342	10.809	9.04697	13.2995	12.4252	3.75527
MMP16	0	0	0	0	0	0	0	0	0	0	0	0	0	0	0	0	0.809504	0	0	0	0	0	7.08434	2.92089	0	0	0	0	0	0	0.677985	0	0	2.07872	0	0	0	0.75552	0	0	1.27584	2.49439	6.26329	0	2.48505	0.751055
MIR342	0	0	0	0	0	0	0	0	0	0	0	2.00874	0	0	1.06009	0	0.809504	0.903836	0	0	0	0	0	0	0	0	0	0	0	0	0.677985	0	0	0	0	0	0	0	0	0	0	0	0.695921	0	0	0
MIR33A	0	0	0	0	0	0	0	0	0	0	0	0	0	0	0	0	0	0	0.779575	0	0	0	0	0	0	0	0	0	1.57938	0	0	0	0	1.03936	0	0	0	0	0	0	0	0	0	0	0	3.75527
MIR191	0	0	0	0	0	0	0	0	0	0	0	0	0	0	0	0	1.61901	1.80767	1.55915	0	0	0	0	0	0	0	0	0	0	0	0	0	0	1.03936	0	0	0	0	0	0	0	0	0	0	0	0
MIR126	0	0	0	0	0	0	0	0	0	0	0	0	0	0	0	0	0	0	0	0	0	0	0	0	0	0.940752	0	0	0	1.70831	0.677985	0.991288	0.731503	0	0	0	0	0	0	0	0	0	0	0.738863	0	0
MARCHF10	0	0	0	0	0	0	0	0	0	0	0	0	0	0.811717	0	0	0	0	0	0	1.21049	0.723352	0	0	0	0	0	0	0	0.569437	0	1.98258	2.92601	1.03936	0	0	0	0	0	0	2.55168	0	2.08776	0.738863	1.6567	2.25316
MAGEE2	0	0	0	0	0	0	0	0	0	0	0	2.00874	0	3.24687	3.18026	9.2569	6.47603	4.51918	5.45702	4.4137	1.21049	6.51017	0	0	0	0	0	0	1.57938	1.13887	0	2.97386	0	0	4.14543	7.02469	4.89319	3.02208	2.78887	4.48382	2.55168	0.831463	2.08776	1.47773	1.6567	2.25316
LUZP2	0	0	0	0	0	0	0	0	0	0	0	6.02622	5.15549	0	0	0	1.61901	0	0.779575	0	0	1.4467	0	0	0	0	0	0	0	0	0	0	0.731503	0	2.07272	4.68313	4.89319	0	0	0	0	0	0	0	0	0
LRTM1	0	0	0	0	0	0	0	0	0	0	0	0	2.57775	0	0	0	0	0	0	0	0	0	2.36145	0	0	0	0	0	0	0	0	0	0	0	0	2.34156	7.33978	0	0	0	0	0	0	0	0	0
LRRTM1	0	0	0	0	0	0	0	0	0	0	0	0	0	0	0	1.15711	1.61901	0	0	0	1.21049	0	0	0	0	0	0	0	0	0	0.677985	0	0	0	0	0	0	0	0	0	0	0	0	0	0	0
LRRD1	0	0	0	0	0	0	0	0	0	0	0	2.00874	0	0	1.06009	0	0	0	3.89787	1.10342	3.63147	0.723352	0	0	2.65897	3.76301	5.40678	2.52266	2.36907	2.84718	3.38993	0.991288	2.92601	0	0	0	0	0.75552	0.697218	0	0	2.49439	0.695921	0	0.828349	0
LHX1	0	0	0	0	0	0	0	0	0	0	0	0	0	0	0	0	0	0	0	0	0	0	14.1687	2.92089	2.65897	0	0	0	0	0	0	0	0	0	0	0	0	0	0	0.896763	0	0	0	0	0	0
KLRK1	0	0	0	0	0	0	0	0	0	0	0	2.00874	2.57775	0.811717	1.06009	2.31422	0	3.61534	3.1183	1.10342	2.42098	1.4467	2.36145	0	2.65897	0	0	0	0	0	0	0	0	0	8.29087	16.391	12.233	0.75552	0	0	1.27584	0	0	0	0	0
KLRC3	0	0	0	0	0	0	0	0	0	0	0	2.00874	2.57775	3.24687	2.12017	2.31422	6.47603	1.80767	0	0	2.42098	1.4467	2.36145	0	0	0	0	0	0.789691	0	0	0	0	0	0	0	0	0	0	0	0	1.66293	0	0	0	0
KLHL14	0	0	0	0	0	0	0	0	0	0	0	168.734	175.287	21.9164	25.4421	18.5138	19.4281	24.4036	17.9302	12.1377	16.9468	13.0203	0	0	0	0	0	0	0	0	0	0	0.731503	1.03936	0	0	0	0	0	0	0	0	0	0	0	0
KCNV1	0	0	0	0	0	0	0	0	0	0	0	0	0	3.24687	7.42061	4.62845	5.66653	5.42301	8.57532	9.93082	14.5259	10.1269	0	0	0	0	0	0	0	0	0	0	0	0	0	0	0	0	0	0	0	0	0.695921	0	0	0
KCNMB1	0	0	0	0	0	0	0	0	0	0	0	0	0	0.811717	0	2.31422	1.61901	0	0	0	3.63147	0.723352	0	0	0	0	0	0	0	0	0	0.991288	0	0	0	2.34156	0	15.1104	21.6138	13.4514	5.10335	1.66293	4.87144	0.738863	3.3134	0
KCNIP1	0	0	0	0	0	0	0	0	0	0	0	0	0	0	0	0	1.61901	0	0	0	0	0	0	0	0	0	0	0	0	0	0	0	0	0	0	0	0	6.04416	4.88053	2.69029	30.6201	49.8878	35.492	30.2934	39.7608	24.7848
ISM2	0	0	0	0	0	0	0	0	0	0	0	0	0	0.811717	0	0	1.61901	0.903836	0	0	0	0.723352	0	0	0	3.76301	2.31719	2.52266	2.36907	1.70831	2.71194	0.991288	3.65751	1.03936	0	0	0	1.51104	2.09165	0.896763	0	0	0.695921	2.21659	0	0
IRGC	0	0	0	0	0	0	0	0	0	0	0	6.02622	23.1997	1.62343	2.12017	1.15711	4.04752	0.903836	3.1183	1.10342	4.84196	1.4467	0	0	0	4.70376	3.86199	0.840887	3.15876	4.5555	4.7459	0.991288	3.65751	4.15744	14.509	0	9.78637	7.5552	2.78887	5.38058	12.7584	15.7978	14.6143	10.3441	4.14175	12.0169
IQCF1	0	0	0	0	0	0	0	0	0	0	0	4.01748	0	0	0	0	0	0	1.55915	0	0	0	0	0	2.65897	0	0	0	1.57938	0.569437	2.03396	4.95644	0.731503	3.11808	0	0	0	0	0	0.896763	2.55168	3.32585	1.39184	2.95545	0	5.25738
IL31	0	0	0	0	0	0	0	0	0	0	0	0	0	0	0	0	0	0	0	0	0	0	0	0	0	0	0	0	0.789691	0	0	0	0	0	0	0	0	0	0	0	0	3.32585	0	0	0	0
HTR5A	0	0	0	0	0	0	0	0	0	0	0	82.3584	43.8217	11.364	7.42061	4.62845	7.28553	2.71151	5.45702	11.0342	15.7364	20.9772	0	0	0	0	0	0	0	0	0	0	0	0	0	0	0	0	0	0	2.55168	0	1.39184	0	0	4.50633
HPCAL4	0	0	0	0	0	0	0	0	0	0	0	18.0787	7.73324	860.42	859.73	772.951	682.412	692.338	780.354	450.197	433.355	383.377	0	0	0	0.940752	0.772398	0.840887	0.789691	2.27775	1.35597	2.97386	2.92601	2.07872	2.07272	0	2.44659	5.28864	2.09165	0.896763	2.55168	4.98878	5.56737	2.21659	4.14175	0.751055
HOXB5	0	0	0	0	0	0	0	0	0	0	0	0	0	0	0	0	0	0.903836	0	0	0	0	2.36145	0	2.65897	0	0	0	0	0	0	0	0	0	0	0	2.44659	0	0	0	0	0	0	0	0	1.50211
HOXB2	0	0	0	0	0	0	0	0	0	0	0	0	0	0	0	0	0	0	0	0	0	0.723352	0	0	2.65897	0	0	0	0	0	0	0	0	0	2.07272	0	0	0	0	0	0	0	0	1.47773	0	0
HNRNPCL1	0	0	0	0	0	0	0	0	0	0	0	8.03496	7.73324	12.9875	19.0816	9.2569	7.28553	8.13452	5.45702	11.0342	8.47342	7.23352	2706.22	2795.29	2962.09	3748.9	3481.2	3846.22	2298	2336.97	2429.22	2574.37	2632.68	2763.66	6.21815	7.02469	2.44659	21.1546	20.2193	27.7997	26.7926	16.6293	18.7899	22.9047	29.8206	20.2785
HAS1	0	0	0	0	0	0	0	0	0	0	0	0	0	1.62343	0	0	0	0	0	0	0	0	0	0	0	0	0	1.68177	3.15876	1.13887	3.38993	1.98258	5.12052	4.15744	0	0	0	0	0	0	0	2.49439	0.695921	0	1.6567	1.50211
GSX2	0	0	0	0	0	0	0	0	0	0	0	0	0	3.24687	3.18026	1.15711	0	1.80767	0.779575	1.10342	0	0	0	0	0	0	0	0	0	0	0	0	0	0	0	0	0	0	0	0	0	0	0	0	0	0
GRM2	0	0	0	0	0	0	0	0	0	0	0	279.215	309.33	18.6695	15.9013	34.7134	7.28553	5.42301	7.79575	15.4479	2.42098	7.23352	0	0	0	0	0	0	0	0	0	0	0	0	0	0	9.78637	0	0.697218	3.58705	3.82751	5.82024	11.1347	0.738863	1.6567	0
GRIA1	0	0	0	0	0	0	0	0	0	0	0	0	0	0	0	0	0	0	0	0	0	1.4467	0	0	0	0	0	0	0	0	0	0	0	1.03936	0	0	0	0.75552	0	0	2.55168	0	0	0	0	0
GPA33	0	0	0	0	0	0	0	0	0	0	0	0	0	0.811717	0	0	0	0.903836	0.779575	0	0	0	75.5663	52.5759	50.5205	4.70376	4.63439	3.36355	7.10722	3.41662	6.10187	0	1.46301	4.15744	20.7272	11.7078	22.0193	2.26656	2.78887	0	0	1.66293	2.08776	0	0	0
GFRA3	0	0	0	0	0	0	0	0	0	0	0	285.241	278.397	55.1968	38.1631	45.1274	42.9037	49.711	63.1455	50.7575	66.5769	57.1448	127.518	110.994	82.4281	98.7789	97.3221	115.202	33.9567	54.6659	46.103	8.92159	8.77803	9.35424	143.017	154.543	105.204	421.58	423.211	406.234	384.027	404.922	396.675	440.362	416.66	488.936
GATA5	0	0	0	0	0	0	0	0	0	0	0	2.00874	0	0	0	0	0	1.80767	0	1.10342	0	0.723352	0	0	0	0	0	0	0	0	0	0	0	0	0	2.34156	0	0	0	0	1.27584	0.831463	0	0	9.94019	0
GALNTL5	0	0	0	0	0	0	0	0	0	0	0	0	0	0	0	0	0	0	0	0	0	0	0	0	0	0	0	0	0	0	0	0	0	0	0	0	2.44659	0	0	0	0	0.831463	0	0	0	0
GABRQ	0	0	0	0	0	0	0	0	0	0	0	0	0	0	0	0	0	0	0	2.20685	0	0.723352	0	0	0	0	0	0	0	0	0	0	0	1.03936	0	0	0	0	0.697218	0	0	0	0	0	0	0
FXYD6	0	0	0	0	0	0	0	0	0	0	0	6.02622	5.15549	0.811717	1.06009	1.15711	5.66653	5.42301	7.01617	4.4137	4.84196	2.17006	9.44579	8.76266	23.9307	31.0448	27.8063	15.136	7.10722	11.3887	10.8478	6.93901	4.38902	4.15744	16.5817	28.0988	29.3591	95.951	82.9689	100.437	58.6886	82.3148	73.0717	67.9754	221.169	86.3713
FOXF2	0	0	0	0	0	0	0	0	0	0	0	0	0	0	0	0	0	0	0	0	1.21049	0	0	0	0	0	0	0	0	0	0	0	0	0	0	0	0	0	0	0	0	0	0.695921	0	0	0
FOXC2	0	0	0	0	0	0	0	0	0	0	0	0	0	0	0	0	0.809504	0	0	0	0	0	0	0	0	0	0	0	0	0	0	0.991288	0	0	0	0	0	0	0	0	0	0	0	0	0	0
FGF16	0	0	0	0	0	0	0	0	0	0	0	0	0	0	0	0	0	0	0	0	0	0	0	0	0	0	0	0	0	0	0	0	0	1.03936	0	0	0	0	0	0	0	0	0	0	0	0
FDX2	0	0	0	0	0	0	0	0	0	0	0	54.236	46.3995	105.523	114.489	112.24	135.997	152.748	148.899	134.618	139.206	143.224	373.109	335.902	462.661	370.656	394.695	409.512	208.478	251.122	223.057	199.249	198.237	273.352	95.345	98.3457	88.0774	130.705	137.352	147.069	116.101	103.933	134.313	113.046	118.454	144.202
FCGR3B	0	0	0	0	0	0	0	0	0	0	0	2.00874	2.57775	0	0	2.31422	0.809504	0.903836	0.779575	1.10342	0	0.723352	0	2.92089	2.65897	0.940752	1.5448	0	4.73815	0.569437	0	0	0	0	53.8906	53.856	41.5921	6.79968	2.09165	5.38058	0	0	5.56737	1.47773	0	0
FCER2	0	0	0	0	0	0	0	0	0	0	0	14.0612	7.73324	0	0	0	0	0	0.779575	0	0	0	0	0	0	83.7269	79.557	66.4301	27.6392	29.6107	36.6112	15.8606	28.5286	25.984	2.07272	11.7078	4.89319	1.51104	0	0	0	0.831463	1.39184	0	0	0
EPB42	0	0	0	0	0	0	0	0	0	0	0	0	0	0.811717	1.06009	0	0	0	0.779575	2.20685	0	0	2.36145	20.4462	0	4.70376	3.86199	1.68177	2.36907	2.84718	4.7459	0	2.19451	1.03936	16.5817	11.7078	24.4659	3.02208	1.39444	4.48382	3.82751	5.82024	0.695921	1.47773	1.6567	1.50211
EGFLAM	0	0	0	0	0	0	0	0	0	0	0	0	0	6.49374	6.36052	10.414	8.90454	7.23069	4.67745	5.51712	3.63147	7.23352	0	0	0	0.940752	1.5448	1.68177	0	0	0.677985	2.97386	1.46301	2.07872	0	0	4.89319	0	0.697218	0	0	0	0.695921	1.47773	0	0
EFCAB3	0	0	0	0	0	0	0	0	0	0	0	0	0	0	0	0	0	0	0	1.10342	0	0	14.1687	17.5253	5.31794	0.940752	0	0	0	0	0.677985	0	2.19451	0	136.799	93.6626	176.155	26.4432	28.5859	38.5608	58.6886	69.8429	59.8492	65.0199	37.2757	84.8692
DUSP13B	0	0	0	0	0	0	0	0	0	0	0	0	0	1.62343	0	0	0.809504	0	0	0	0	0.723352	7.08434	11.6835	13.2949	15.9928	25.4891	26.0675	22.901	26.7635	34.5773	20.817	28.5286	33.2595	0	0	0	0	0	0	0	0.831463	0.695921	2.21659	0	0
DPYSL5	0	0	0	0	0	0	0	0	0	0	0	0	0	0.811717	0	0	2.42851	4.51918	0.779575	2.20685	0	4.34011	11.8072	5.84177	5.31794	47.9783	47.8887	56.3394	63.965	74.0268	66.4426	117.963	84.8543	84.1881	0	0	0	4.53312	2.09165	1.79353	1.27584	0.831463	2.78368	2.21659	8.28349	2.25316
DPPA2	0	0	0	0	0	0	0	0	0	0	0	0	0	0	0	0	0	0	0	0	0	0	0	0	0	0	0	0	0	0	0	0	0	0	4.14543	7.02469	9.78637	2.26656	0.697218	0	0	0	2.78368	0	3.3134	12.0169
DPEP3	0	0	0	0	0	0	0	0	0	0	0	18.0787	2.57775	5.68202	2.12017	13.8853	6.47603	6.32685	14.0323	18.7582	12.1049	19.5305	0	0	0	0	0	0	0.789691	0	0	0	0	0	0	0	0	0.75552	0	0.896763	0	0.831463	0.695921	0	0	2.25316
DNTT	0	0	0	0	0	0	0	0	0	0	0	2.00874	0	0	0	0	0	0	0	0	0	0.723352	0	0	0	0	0	0	0	0	0	0	0	0	0	0	0	0	0	0	0	0	0	0	0	0
DNAI2	0	0	0	0	0	0	0	0	0	0	0	0	0	0	0	0	0	0	0	0	0	0	0	0	0	0	0	0	0	0.569437	0.677985	0.991288	0	0	2.07272	0	0	0	1.39444	0.896763	0	0	0	0	0	0
DMRTA2	0	0	0	0	0	0	0	0	0	0	0	0	0	0.811717	0	0	0	0	1.55915	1.10342	0	0	2.36145	0	0	1.8815	1.5448	2.52266	1.57938	0.569437	3.38993	3.96515	1.46301	4.15744	0	0	0	2.26656	0	1.79353	0	0	0.695921	0	0	0
DMRT2	0	0	0	0	0	0	0	0	0	0	0	0	0	0	0	0	0	0	0	0	0	0	0	0	0	1.8815	1.5448	0	11.8454	14.8054	11.5258	34.6951	10.241	31.1808	0	0	0	0	0	0	0	0	0	0	0.828349	1.50211
DIO2	0	0	0	0	0	0	0	0	0	0	0	0	0	0	1.06009	0	0	0	0	0	0	0	0	0	2.65897	14.1113	25.4891	21.8631	1.57938	4.5555	4.06791	0.991288	0.731503	2.07872	1220.83	948.334	1140.11	477.488	414.845	418.788	184.997	169.618	226.87	240.869	180.58	271.131
DHH	0	0	0	0	0	0	0	0	0	0	0	0	0	0	0	0	0	1.80767	0	2.20685	0	0.723352	0	0	0	0	0.772398	3.36355	7.10722	3.98606	1.35597	0	4.38902	1.03936	0	0	0	0	0	0.896763	1.27584	1.66293	1.39184	1.47773	4.9701	3.00422
CYP4B1	0	0	0	0	0	0	0	0	0	0	0	0	0	0.811717	0	1.15711	0.809504	3.61534	0.779575	0	0	1.4467	2.36145	14.6044	10.6359	32.9263	43.2543	23.5448	27.6392	31.319	37.9672	23.7909	27.7971	23.9053	0	0	4.89319	0.75552	0	0	6.37919	0.831463	1.39184	2.21659	4.14175	3.75527
CYP2F1	0	0	0	0	0	0	0	0	0	0	0	4.01748	5.15549	2.43515	4.24035	2.31422	6.47603	4.51918	7.79575	5.51712	8.47342	7.23352	1584.53	1550.99	1653.88	132.646	170.7	157.246	45.0124	54.6659	57.6288	18.8345	30.7231	29.1021	0	0	0	46.0867	50.8969	52.909	16.5859	13.3034	18.7899	2.95545	8.28349	7.51055
CYP26C1	0	0	0	0	0	0	0	0	0	0	0	2.00874	0	0	0	0	0.809504	0.903836	0	1.10342	0	0	2.36145	5.84177	0	0	0	0	0	0	0	0.991288	0	1.03936	0	0	0	0	0	0	0	1.66293	0	0	0	0
CXCR2	0	0	0	0	0	0	0	0	0	0	0	0	0	0	2.12017	0	0	0	0	0	0	0	0	2.92089	0	0	0	0.840887	0.789691	0	0	0.991288	0	0	0	2.34156	0	0.75552	2.78887	0.896763	0	0.831463	0.695921	0	0	0
CUZD1	0	0	0	0	0	0	0	0	0	0	0	0	0	0	0	0	0	0	0	0	0	0	0	0	0	0	0	0	0	0	0	0	0	1.03936	0	0	0	0	0	0	0	0	0	0	0	0
CTRC	0	0	0	0	0	0	0	0	0	0	0	0	0	0	1.06009	0	0	0	0	0	0	0	0	0	0	0	3.08959	2.52266	2.36907	0	0.677985	0.991288	2.19451	2.07872	0	0	0	0	0	0	0	0	0	0	2.48505	0
CTNNA2	0	0	0	0	0	0	0	0	0	0	0	0	0	102.276	97.528	94.8832	120.616	112.076	115.377	114.756	111.365	133.097	4.72289	0	0	0	0.772398	0.840887	0.789691	3.41662	6.10187	61.4598	12.4355	25.984	0	0	2.44659	0	0	0	1.27584	0	0	0	0	1.50211
CTAGE6	0	0	0	0	0	0	0	0	0	0	0	0	0	0	0	0	0	0	0	0	0	0	9060.87	9019.69	8357.15	2545.67	2511.84	2711.02	3036.36	2961.64	3059.75	2863.83	3425.63	3374.8	7654.54	8120.55	7077.99	2848.31	2786.08	2745.89	2657.57	2556.75	2495.57	2487.75	2051.82	2727.08
CT45A1	0	0	0	0	0	0	0	0	0	0	0	0	0	0	0	0	0	0	0	1.10342	0	0	2.36145	0	0	0.940752	0	0	0	0	0	0	0.731503	0	0	0	0	0	0	0	0	0	0.695921	0	0	0.751055
CST6	0	0	0	0	0	0	0	0	0	0	0	0	7.73324	4.05859	0	5.78556	1.61901	3.61534	0	0	1.21049	2.17006	0	0	0	676.401	528.32	701.3	134.247	156.595	111.868	142.745	109.725	163.179	0	2.34156	0	5.28864	5.57774	5.38058	12.7584	14.1349	16.7021	1.47773	3.3134	6.00844
CSMD3	0	0	0	0	0	0	0	0	0	0	0	0	0	0	0	0	0	0	0	0	0	0	2.36145	0	0	0	0	0	0	0	0	0	0	0	103.636	107.712	102.757	15.1104	6.27496	8.07087	6.37919	9.14609	6.26329	3.69431	4.14175	1.50211
CSMD1	0	0	0	0	0	0	0	0	0	0	0	0	0	0	0	0	0	0	0	0	0	0	110.988	90.5474	114.336	294.455	380.792	346.446	557.522	573.423	530.863	432.201	594.712	466.672	0	0	0	0	0	0	0	1.66293	0	0	0	0
CRHR1	0	0	0	0	0	0	0	0	0	0	0	0	0	0.811717	2.12017	0	1.61901	3.61534	0.779575	1.10342	3.63147	0	0	0	0	0	0	0	0	0	0	0	0	0	0	0	0	0	0	0	0	0	0	0	0	0
CPXM1	0	0	0	0	0	0	0	0	0	0	0	0	0	0.811717	0	0	0.809504	0	2.33872	4.4137	0	1.4467	0	0	0	0.940752	0	0.840887	0	0	0	0	0	0	0	0	0	1.51104	0	0	0	0.831463	4.17552	0	0	0
CNR2	0	0	0	0	0	0	0	0	0	0	0	0	0	0	0	0	0	0	0	0	0	0.723352	0	0	0	0	0	0	0	1.70831	0	0	0	0	8.29087	4.68313	0	0	0	0	0	0.831463	0	1.47773	2.48505	0.751055
CMKLR2	0	0	0	0	0	0	0	0	0	0	0	0	0	2.43515	4.24035	0	3.23801	0.903836	0.779575	0	1.21049	0.723352	0	0	0	0	0	0.840887	0	0	0	0	0	1.03936	0	0	0	3.7776	0.697218	3.58705	1.27584	1.66293	2.08776	3.69431	4.14175	0
CLRN2	0	0	0	0	0	0	0	0	0	0	0	0	2.57775	0	0	0	0	0	0	0	0	0	0	0	0	1.8815	0	0	0	0	0	0.991288	0	0	0	0	0	0	0	0	0	0	0	1.47773	0	0
CKMT1B	0	0	0	0	0	0	0	0	0	0	0	2.00874	0	1.62343	0	1.15711	4.85702	4.51918	2.33872	7.72397	1.21049	6.51017	0	0	0	2.82226	5.40678	0.840887	4.73815	9.68043	3.38993	37.6689	18.2876	20.7872	808.359	749.301	707.065	180.569	198.707	202.669	136.515	105.596	125.962	123.39	75.3798	117.165
CHRM4	0	0	0	0	0	0	0	0	0	0	0	0	0	21.1046	27.5623	20.828	16.1901	4.51918	7.79575	5.51712	2.42098	7.23352	0	0	0	0	0	3.36355	0	0	0	0	0	0	0	0	0	1.51104	3.48609	3.58705	3.82751	0	2.08776	0	3.3134	2.25316
CHGB	0	0	0	0	0	0	0	0	0	0	0	0	0	0	0	0	0	0	0	0	0	0	0	0	0	0	2.31719	3.36355	0	0	0	0.991288	0	0	2.07272	0	0	0.75552	4.18331	1.79353	1.27584	2.49439	2.08776	5.17204	2.48505	2.25316
CFAP299	0	0	0	0	0	0	0	0	0	0	0	22.0961	7.73324	0	3.18026	1.15711	0	0	0	3.31027	2.42098	2.17006	0	2.92089	0	2.82226	3.08959	5.04532	3.94846	3.41662	2.71194	3.96515	1.46301	6.23616	0	0	0	0.75552	2.78887	2.69029	0	0.831463	2.08776	2.95545	5.79845	3.00422
CFAP206	0	0	0	0	0	0	0	0	0	0	0	2.00874	0	2.43515	2.12017	5.78556	3.23801	2.71151	2.33872	0	1.21049	3.61676	0	0	0	0	0	0	0	0	0	0	0	0	33.1635	28.0988	44.0387	16.6214	14.6416	23.3158	21.6892	20.7866	18.7899	16.9938	16.567	19.5274
CDH10	0	0	0	0	0	0	0	0	0	0	0	0	0	0	0	0	0	0	0	0	0	0	0	0	0	0	0	1.68177	0.789691	2.27775	3.38993	5.94773	2.19451	5.1968	0	0	0	0.75552	0	0	0	0	0	0	0	0
CD8B2	0	0	0	0	0	0	0	0	0	0	0	0	0	0	1.06009	1.15711	0.809504	0	1.55915	0	0	1.4467	0	0	0	0	0	0	0	0.569437	0	0	0	0	8.29087	0	4.89319	2.26656	6.97218	4.48382	3.82751	2.49439	2.78368	6.64976	3.3134	2.25316
CD200	0	0	0	0	0	0	0	0	0	0	0	0	0	0	0	0	0	0	0	0	0	0	11.8072	11.6835	2.65897	0	0	2.52266	0.789691	2.27775	2.71194	0	2.19451	6.23616	4.14543	2.34156	0	0.75552	0	0	1.27584	0	1.39184	0.738863	0	1.50211
CCM2L	0	0	0	0	0	0	0	0	0	0	0	172.752	183.02	35.7156	18.0215	23.1422	21.8566	27.1151	21.0485	18.7582	26.6308	28.2107	7.08434	2.92089	5.31794	6.58526	6.95158	9.24976	18.9526	13.097	17.6276	15.8606	16.8246	12.4723	0	0	2.44659	0	0	0	0	0.831463	0	0	0	0
CCDC89	0	0	0	0	0	0	0	0	0	0	0	0	0	1.62343	0	0	0	0	0	0	0	0	0	2.92089	0	7.52601	4.63439	3.36355	2.36907	2.27775	3.38993	1.98258	0.731503	2.07872	18.6544	7.02469	19.5727	20.399	11.8527	23.3158	15.3101	29.1012	15.3103	16.9938	17.3953	22.5316
CCDC74B	0	0	0	0	0	0	0	0	0	0	0	0	0	0	0	0	0	0	0	0	0	0	0	0	0	13.1705	14.6756	8.40887	5.52784	10.8193	10.1698	6.93901	9.50953	6.23616	2.07272	2.34156	0	4.53312	2.09165	2.69029	3.82751	7.48317	1.39184	0	9.11184	0.751055
CCDC175	0	0	0	0	0	0	0	0	0	0	0	0	0	0	0	0	0	0	0	0	0	0.723352	0	0	0	0	0	0	0	0	0	0	0	0	0	0	0	0	0	1.79353	0	0	0	2.21659	0	0
CBLN2	0	0	0	0	0	0	0	0	0	0	0	0	0	0	0	0	0	0	0.779575	0	0	0	0	0	0	0	0	0	0	0.569437	0	0.991288	0	0	2.07272	0	0	0	0	0	0	0	0.695921	0	0	0
CAMK2A	0	0	0	0	0	0	0	0	0	0	0	0	0	4.8703	6.36052	4.62845	4.04752	4.51918	7.01617	1.10342	1.21049	2.17006	0	0	0	0.940752	0	0.840887	0	0	0	0	0	0	0	0	0	0	0	0	1.27584	2.49439	0	2.95545	0	0
CA8	0	0	0	0	0	0	0	0	0	0	0	668.911	600.615	30.8453	36.0429	21.9851	16.9996	10.846	16.3711	6.62055	9.68391	5.78682	972.916	1069.04	930.64	427.101	438.722	421.284	742.31	708.949	734.936	766.265	844.154	831.488	1059.16	1189.51	1108.31	47.5977	34.1637	51.1155	48.4819	40.7417	45.9308	24.3825	13.2536	33.7975
CA7	0	0	0	0	0	0	0	0	0	0	0	0	0	0	3.18026	1.15711	0.809504	0	0	2.20685	1.21049	1.4467	92.0964	81.7848	66.4743	17.8743	9.26877	15.136	20.532	18.222	20.3396	17.8432	28.5286	12.4723	0	4.68313	0	0	1.39444	0	0	0	0	0	0	0
CA6	0	0	0	0	0	0	0	0	0	0	0	0	0	0	0	0	0	0	0	0	0	0	77.9277	93.4683	95.723	56.4451	57.1574	52.9759	56.8578	48.4021	50.1709	66.4163	59.2517	46.7712	0	0	0	0	0	1.79353	0	0.831463	0	0	0	0
CA4	0	0	0	0	0	0	0	0	0	0	0	12.0524	12.8887	89.2889	99.6481	119.183	27.5231	35.2496	34.3013	13.2411	20.5783	18.8072	0	0	0	0	0	0.840887	0	0	0	1.98258	2.19451	2.07872	0	2.34156	2.44659	29.4653	46.7136	41.2511	395.51	409.08	398.763	899.935	604.695	908.025
C20orf173	0	0	0	0	0	0	0	0	0	0	0	2.00874	2.57775	0.811717	2.12017	1.15711	2.42851	6.32685	3.89787	5.51712	7.26293	2.17006	0	0	0	0.940752	3.86199	1.68177	2.36907	2.84718	2.03396	1.98258	4.38902	3.11808	0	0	0	0.75552	0	0.896763	0	2.49439	0	0	6.6268	0
C18orf63	0	0	0	0	0	0	0	0	0	0	0	0	0	0	0	0	0	0	0	0	0	0	0	2.92089	0	3.76301	8.49638	5.04532	2.36907	6.26381	5.42388	4.95644	2.19451	6.23616	0	7.02469	0	2.26656	0.697218	1.79353	2.55168	4.98878	2.78368	4.43318	0	3.00422
BTN1A1	0	0	0	0	0	0	0	0	0	0	0	0	0	0	0	0	0	0	0.779575	1.10342	0	0	0	0	0	0.940752	1.5448	1.68177	1.57938	0	0.677985	3.96515	2.92601	5.1968	0	0	0	0	0.697218	0.896763	0	0.831463	0	0	1.6567	1.50211
BRDT	0	0	0	0	0	0	0	0	0	0	0	0	0	0	0	0	0	0	0	0	0	0	40.1446	58.4177	37.2256	13.1705	8.49638	9.24976	6.31753	7.40268	8.81381	8.92159	16.8246	11.433	0	0	0	0	0	0	0	0	0	0	0	0
BARX2	0	0	0	0	0	0	0	0	0	0	0	6.02622	2.57775	4.8703	8.48069	13.8853	7.28553	4.51918	5.45702	2.20685	4.84196	6.51017	0	0	0	6.58526	5.40678	3.36355	15.0041	13.6665	14.9157	27.7561	22.6766	32.2201	0	0	0	0	0	0.896763	0	0	0	0	0	0
BARHL2	0	0	0	0	0	0	0	0	0	0	0	0	0	0.811717	0	0	1.61901	0	0.779575	0	0	0	0	0	0	0	0	0	0	0	0	0	0	0	0	0	0	0	0	0	1.27584	0	0	0	0	0
ATP6V1B1	0	0	0	0	0	0	0	0	0	0	0	0	2.57775	0	0	0	2.42851	0	0.779575	1.10342	1.21049	3.61676	0	0	0	0	0	0	0.789691	0.569437	1.35597	0.991288	2.19451	1.03936	0	0	0	0	0	0	0	0	0	0	0.828349	0
ATP1B4	0	0	0	0	0	0	0	0	0	0	0	0	0	0	0	0	0	0	0	0	0	0	16.5301	8.76266	21.2718	9.40752	8.49638	15.136	3.15876	7.97212	1.35597	9.91288	11.704	7.27552	0	0	0	0	0	0	2.55168	0	0.695921	2.21659	0	0
ATP13A5	0	0	0	0	0	0	0	0	0	0	0	0	0	0	0	0	1.61901	1.80767	0.779575	1.10342	1.21049	0.723352	66.1205	61.3386	71.7922	11.289	10.8136	28.5902	15.7938	14.8054	16.9496	10.9042	12.4355	11.433	0	0	0	0	0	0	0	0	0	0	0	0
ASTN1	0	0	0	0	0	0	0	0	0	0	0	2.00874	0	0	0	0	0	0	0	0	0	0	0	0	0	0	0	0	0	0	0	0	0	0	0	0	0	0.75552	0.697218	0	0	0	0	0	0	0
ART3	0	0	0	0	0	0	0	0	0	0	0	0	0	0	0	0	0	0.903836	0	0	1.21049	0.723352	0	2.92089	0	1.8815	6.17918	3.36355	3.94846	0	2.03396	0	2.19451	0	51.8179	44.4897	46.4853	46.8422	44.622	68.154	102.067	109.753	92.5574	98.2687	71.238	95.3839
ARMC3	0	0	0	0	0	0	0	0	0	0	0	2.00874	0	0	0	0	0	0	0	0	0	0	0	0	0	0.940752	0	0.840887	0	0	0.677985	0	0	0	0	0	0	1.51104	0	0	0	4.98878	2.78368	0	4.9701	2.25316
APOD	0	0	0	0	0	0	0	0	0	0	0	2.00874	0	0	0	0	0	0	0	0	0	0	0	0	0	20.6965	15.448	5.04532	4.73815	4.5555	4.7459	8.92159	5.85202	17.6691	0	0	0	0.75552	0.697218	1.79353	6.37919	9.14609	11.1347	7.38863	9.11184	10.5148
ANO4	0	0	0	0	0	0	0	0	0	0	0	4.01748	5.15549	0.811717	0	1.15711	12.1426	17.1729	14.0323	31.9993	29.0517	31.8275	0	0	0	0	0	0	0	1.13887	0	0	0	0	0	0	0	1.51104	0	0	0	3.32585	0	0	0	0
ANKRD62	0	0	0	0	0	0	0	0	0	0	0	0	0	0	1.06009	0	3.23801	0	2.33872	0	0	0.723352	181.831	157.728	148.902	159.928	181.513	158.928	275.602	235.177	263.736	261.7	259.683	262.958	55.9633	72.5885	95.4171	92.1734	84.3634	81.6055	105.895	98.9441	120.394	104.18	86.9767	135.19
ANGPT4	0	0	0	0	0	0	0	0	0	0	0	0	0	0	0	0	0.809504	0	0	0	0	0	0	0	0	0	0	0	0	0	0	0.991288	0	0	0	0	0	0	0.697218	0	8.93087	0	6.95921	2.21659	0	0
ALLC	0	0	0	0	0	0	0	0	0	0	0	4.01748	7.73324	15.4226	8.48069	19.6709	15.3806	18.0767	16.3711	34.2061	29.0517	39.7844	0	0	0	0	0.772398	0	0	0	0	0	0.731503	0	0	0	0	0	0	0	0	0	0	0	0	0
ALDH3B2	0	0	0	0	0	0	0	0	0	0	0	2.00874	0	8.11717	2.12017	1.15711	8.90454	2.71151	4.67745	3.31027	0	1.4467	7.08434	0	0	0	0	0	0	0	0	0	0	0	0	0	0	0	0	0.896763	1.27584	0.831463	0	0	0	0
ADCYAP1	0	0	0	0	0	0	0	0	0	0	0	0	0	0	0	0	0	0	0	1.10342	0	0.723352	2.36145	0	0	0	0	0	0	0	0.677985	0	0	0	0	0	0	0	0	0	0	0	0	0	0	0
ADCY2	0	0	0	0	0	0	0	0	0	0	0	0	0	0.811717	0	0	0.809504	0.903836	0	0	2.42098	1.4467	0	0	0	0	0	0	7.10722	3.41662	2.71194	5.94773	6.58352	5.1968	0	0	0	0	0	0	0	0	0	0	9.94019	0
ADAMTS20	0	0	0	0	0	0	0	0	0	0	0	0	0	0	0	0	0	0	0	0	0	0	0	0	0	0	0	0	0	0	0	0.991288	0	0	0	0	0	0.75552	0	0	3.82751	0	0.695921	2.21659	4.14175	0
ADAMTS18	0	0	0	0	0	0	0	0	0	0	0	0	2.57775	0	0	0	0	0	0	0	0	0.723352	0	0	0	0	0	0	0	0	0	0	0	0	103.636	96.0042	102.757	3.7776	0.697218	0.896763	0	1.66293	0	0	0	0
ACTG2	0	0	0	0	0	0	0	0	0	0	0	0	0	0.811717	1.06009	1.15711	0.809504	1.80767	0.779575	0	0	0	0	0	0	0	0	0	0	0	0	0	0	0	0	0	0	0	0	0.896763	16.5859	20.7866	8.35105	9.60521	28.9922	6.75949
ABCB5	0	0	0	0	0	0	0	0	0	0	0	0	0	0	0	1.15711	0	0	0	0	0	0	0	0	0	0	0	0	0.789691	0	0	1.98258	0	1.03936	0	0	0	0	0	0	0	0	0	0	0	0
ACAN	0	0	0	0	0	0	0	0	0	0	0	0	0	0	0	0	0	0	0	0	2.42098	0	0	0	0	0	1.5448	0	0	0	0	0	0	0	0	0	2.44659	18.888	34.1637	32.2835	86.757	117.236	116.915	19.9493	12.4252	23.2827
TLR9	0	0	0	0	0	0	0.661253	0	0	0	0	0	0	0	1.06009	4.62845	0	0	1.55915	0	2.42098	0	0	0	0	2.82226	0.772398	0.840887	0.789691	0	1.35597	0.991288	0	0	8.29087	14.0494	19.5727	3.7776	10.4583	1.79353	11.4825	8.31463	13.2225	0	0	6.00844
SNORD66	0	0	0	0	0	0	0.661253	0	0	0	0	0	0	0	0	0	0	0	0	1.10342	0	0	0	0	0	0	0	0	0.789691	0.569437	0	0	0.731503	0	0	0	0	0	0	0	0	0	0	0	0	0
SNORD127	0	0	0	0	0	0	0.661253	0	0	0	0	2.00874	0	0.811717	0	0	1.61901	1.80767	1.55915	0	1.21049	0	0	0	0	0	0	0	0.789691	0	0.677985	0	0	0	6.21815	0	0	0.75552	0	0	0	0	0	0	0	0
SLC5A5	0	0	0	0	0	0	0.661253	0	0	0	0	0	0	0	0	0	0	0	0	1.10342	0	0	7.08434	11.6835	7.97692	3.76301	1.5448	1.68177	4.73815	6.83324	6.10187	3.96515	11.704	9.35424	4.14543	4.68313	12.233	0.75552	0.697218	0	2.55168	3.32585	3.4796	3.69431	0	0
SLC24A4	0	0	0	0	0	0	0.661253	0	0	0	0	2.00874	2.57775	0.811717	0	2.31422	0	1.80767	0	1.10342	0	1.4467	2.36145	0	0	1.8815	0	1.68177	1.57938	3.98606	0	1.98258	1.46301	1.03936	0	0	0	0	0	0	0	0	0	0	0	0
RNU6-926P	0	0	0	0	0	0	0.661253	0	0	0	0	0	0	0	0	0	0	0	0	0	0	0	0	0	0	0	0	0	0	0	0	0	0	0	0	0	0	0	0.697218	0	1.27584	0	0	0	0	0
RNU6-525P	0	0	0	0	0	0	0.661253	0	0	0	0	0	0	0	0	0	0	0	0	0	0	0	0	0	0	0	0	0	0	0	0	0	0	0	0	0	0	0	0	0	0	0.831463	0	0	2.48505	0
PLSCR3	0	0	0	0	0	0	0.661253	0	0	0	0	104.455	170.131	228.904	180.215	190.923	262.279	260.305	282.206	175.444	203.362	198.199	108.627	131.44	111.677	263.41	260.298	226.199	301.662	289.274	298.314	308.29	280.897	253.604	80.8359	58.5391	110.097	107.284	93.4272	104.025	133.963	147.169	130.137	96.0521	112.656	87.1223
PAX2	0	0	0	0	0	0	0.661253	0	0	0	0	4.01748	12.8887	2.43515	1.06009	6.94267	7.28553	6.32685	7.79575	1.10342	4.84196	2.17006	4.72289	0	0	3.76301	3.08959	8.40887	7.10722	5.12493	4.06791	11.8955	5.85202	6.23616	0	0	0	0	0	0	0	0	0	0	0	0
NFE2	0	0	0	0	0	0	0.661253	0	0	0	0	0	0	0	1.06009	0	0	0	0.779575	0	0	0	9.44579	5.84177	10.6359	6.58526	8.49638	7.56798	7.89691	21.0692	12.8817	5.94773	13.8985	12.4723	0	0	4.89319	0	0	1.79353	1.27584	1.66293	2.08776	0.738863	0	0
MYOZ2	0	0	0	0	0	0	0.661253	0	0	0	0	0	0	0.811717	0	0	2.42851	3.61534	4.67745	2.20685	0	2.89341	0	0	0	0	0	0	0	0	0	0	0	0	0	0	2.44659	1.51104	0.697218	1.79353	2.55168	7.48317	3.4796	6.64976	14.0819	12.0169
KLF1	0	0	0	0	0	0	0.661253	0	0	0	0	0	0	0	0	0	0.809504	0.903836	2.33872	0	0	0	2.36145	0	0	8.46677	4.63439	3.36355	7.89691	6.26381	10.8478	7.9303	8.77803	13.5117	0	0	0	0	0	0	1.27584	0	0.695921	0	0	0
KCNN1	0	0	0	0	0	0	0.661253	0	0	0	0	0	0	1.62343	0	0	0.809504	0	0	0	1.21049	0	75.5663	108.073	71.7922	70.5564	84.9638	84.0887	50.5402	58.652	58.9847	62.4511	53.3997	45.7318	0	0	0	0	0	1.79353	1.27584	0.831463	0	0	0	2.25316
IL2RA	0	0	0	0	0	0	0.661253	0	0	0	0	2.00874	0	2.43515	0	0	0	3.61534	0	1.10342	0	0	0	0	0	0	0	0	0	0	0	0.991288	0	0	0	0	9.78637	0	2.09165	0.896763	3.82751	0.831463	2.08776	3.69431	0.828349	3.00422
GFRA4	0	0	0	0	0	0	0.661253	0	0	0	0	2.00874	2.57775	0	0	0	0	0	0	0	0	0	0	2.92089	0	1.8815	0	2.52266	0	1.70831	2.03396	0	0.731503	1.03936	0	0	0	2.26656	2.09165	3.58705	8.93087	11.6405	2.78368	4.43318	4.9701	4.50633
FOXD1	0	0	0	0	0	0	0.661253	0	0	0	0	0	0	0.811717	0	0	3.23801	1.80767	0.779575	1.10342	2.42098	2.17006	0	0	0	0	0.772398	0	0	0	0	0.991288	0	0	0	0	0	1.51104	1.39444	0	1.27584	0.831463	0	1.47773	3.3134	0
DPP6	0	0	0	0	0	0	0.661253	0	0	0	0	150.656	229.42	44.6444	42.4035	53.2272	44.5227	60.557	53.7907	47.4472	47.2091	37.6143	33.0602	32.1297	66.4743	1.8815	0	0	0.789691	0	0	1.98258	1.46301	0	0	0	0	0	0	0	0	0	0	0	0	0
CCDC85A	0	0	0	0	0	0	0.661253	0	0	0	0	0	0	0	0	0	0	0	0	0	0	0	0	0	0	9.40752	6.17918	10.0906	11.8454	17.0831	17.6276	10.9042	21.9451	15.5904	205.199	229.473	210.407	75.552	46.7136	35.8705	15.3101	16.6293	16.0062	16.255	10.7685	4.50633
DNER	0	0	0	0	0	0	0.661253	0	0	0	0	8.03496	5.15549	0	0	0	0	0.903836	0	1.10342	0	0.723352	0	0	0	0	0	0	0	0	0	0	0.731503	0	0	0	0	0.75552	0	0	0	0	0	0	0	0
UNC80	0	0	0	0	0.800807	0	0	0	0	0	0	0	10.311	0	0	0	0	0	0	0	0	0	4.72289	2.92089	7.97692	1.8815	0	0	0.789691	0	0.677985	1.98258	0	0	0	0	2.44659	3.02208	12.5499	8.07087	0	5.82024	4.17552	0	2.48505	6.00844
SYT6	0	0	0	0	0.800807	0	0	0	0	0	0	0	0	0	0	0	0	0	0	0	0	0.723352	2.36145	2.92089	0	0	0	0	0	0.569437	0.677985	0	0	0	0	0	0	0	0	0	2.55168	0	0.695921	0	0	0
STXBP5L	0	0	0	0	0.800807	0	0	0	0	0	0	0	0	3.24687	4.24035	5.78556	0	3.61534	2.33872	2.20685	6.05244	0	233.783	175.253	103.7	74.3194	71.833	73.1572	65.5444	78.5823	80.0023	65.425	62.1777	67.5584	12.4363	16.391	4.89319	1.51104	1.39444	0	1.27584	6.6517	2.78368	3.69431	0	1.50211
SCN2B	0	0	0	0	0.800807	0	0	0	0	0	0	0	0	4.8703	0	4.62845	11.3331	9.94219	14.8119	13.2411	7.26293	10.8503	0	0	0	0	0.772398	0	0	0	0	0	0	1.03936	0	0	0	3.02208	9.06383	10.7612	12.7584	9.14609	16.0062	4.43318	8.28349	4.50633
NLRP10	0	0	0	0	0.800807	0	0	0	0	0	0	0	0	0	0	0	0	0	0	1.10342	0	0	0	2.92089	0	0	0	0	0	0	0	0	0	0	0	0	0	0	0	0	10.2067	3.32585	6.26329	7.38863	2.48505	2.25316
NANOS3	0	0	0	0	0.800807	0	0	0	0	0	0	0	0	0.811717	0	0	1.61901	0.903836	0.779575	4.4137	2.42098	2.89341	0	0	0	0	0	0	0	0	0	2.97386	0.731503	3.11808	0	0	0	0.75552	0	1.79353	0	2.49439	0	0.738863	0	0
MYOT	0	0	0	0	0.800807	0	0	0	0	0	0	4.01748	2.57775	0	0	0	0	0.903836	0	0	0	0	0	0	0	0	0	0	0	0	0.677985	0	0	0	0	2.34156	0	1.51104	2.78887	2.69029	8.93087	4.15731	9.74289	2.95545	5.79845	2.25316
MYBPH	0	0	0	0	0.800807	0	0	0	0	0	0	0	0	0.811717	0	0	1.61901	0	0	3.31027	0	1.4467	0	0	0	0	0	0.840887	0.789691	2.27775	0.677985	2.97386	0.731503	0	0	0	0	0	0	0.896763	0	0	0	0	9.11184	0
MS4A1	0	0	0	0	0.800807	0	0	0	0	0	0	2.00874	2.57775	0	0	0	0	0	0	0	0	0	0	2.92089	0	0	0	0	0	0	0	0	0	0	0	2.34156	0	0	0	0	0	0	0	0	0	0
MMP20	0	0	0	0	0.800807	0	0	0	0	0	0	0	0	0.811717	0	1.15711	1.61901	0	0.779575	0	0	0	0	0	0	14.1113	13.9032	7.56798	11.0557	11.3887	14.2377	11.8955	10.9725	7.27552	0	0	0	0	0	0	0	0	0	0	0	0
LYPD8	0	0	0	0	0.800807	0	0	0	0	0	0	253.101	275.819	92.5358	96.4679	92.569	46.9512	49.711	46.7745	60.6883	67.7874	68.7185	0	0	0	299.159	231.719	355.695	36.3258	75.1657	66.4426	98.1375	79.7338	95.6211	0	0	0	1.51104	3.48609	3.58705	0	5.82024	2.08776	0	2.48505	1.50211
LY6G6C	0	0	0	0	0.800807	0	0	0	0	0	0	0	0	0	0	0	0	0	0	0	1.21049	0	0	0	0	100.66	95.0049	49.6123	86.866	140.651	82.7142	231.961	104.605	230.738	0	0	0	0	0.697218	0	1.27584	1.66293	0	4.43318	0	0
KLRC2	0	0	0	0	0.800807	0	0	0	0	0	0	2.00874	2.57775	3.24687	2.12017	2.31422	6.47603	1.80767	0	0	2.42098	1.4467	2.36145	0	0	0	0	0	0.789691	0	0	0	0	0	0	0	0	0	0	0	0	1.66293	0	0	0	0
IQCM	0	0	0	0	0.800807	0	0	0	0	0	0	20.0874	12.8887	4.05859	8.48069	4.62845	5.66653	1.80767	7.79575	0	6.05244	6.51017	0	0	0	0	0	0	0	0	2.03396	0	0	0	0	0	0	0	0	0	0	0.831463	0	0	0	0
H2AC19	0	0	0	0	0.800807	0	0	0	0	0	0	409.783	520.705	185.883	182.335	201.337	129.521	176.248	161.372	209.651	216.677	219.176	30.6988	32.1297	42.5436	6.58526	4.63439	7.56798	7.89691	6.26381	11.5258	6.93901	3.65751	5.1968	31.0907	23.4156	39.1455	108.795	142.232	135.411	165.859	218.675	232.437	97.5299	74.5514	144.954
GLRA1	0	0	0	0	0.800807	0	0	0	0	0	0	2.00874	5.15549	4.8703	5.30043	2.31422	3.23801	2.71151	4.67745	3.31027	2.42098	3.61676	0	0	0	0	0	0	0	0	0	0	0	1.03936	0	0	0	0.75552	1.39444	1.79353	8.93087	2.49439	2.08776	2.21659	4.9701	0.751055
FAM25G	0	0	0	0	0.800807	0	0	0	0	0	0	0	0	0.811717	0	0	0	0	0	0	0	0	0	0	0	16.9335	9.26877	6.7271	3.15876	2.84718	2.03396	0.991288	2.19451	0	0	0	0	0.75552	0	0	6.37919	0.831463	2.78368	0	4.9701	2.25316
FAM25C	0	0	0	0	0.800807	0	0	0	0	0	0	0	0	0.811717	0	0	0	0	0	0	0	0	0	0	0	16.9335	9.26877	6.7271	3.15876	2.84718	2.03396	0.991288	2.19451	0	0	0	0	0.75552	0	0	6.37919	0.831463	2.78368	0	4.9701	2.25316
C7orf57	0	0	0	0	0.800807	0	0	0	0	0	0	0	0	0	0	0	0	0	0	0	0	0	0	0	2.65897	39.5116	37.0751	53.8168	45.0124	52.3882	38.6452	61.4598	49.7422	57.1648	0	2.34156	0	11.3328	20.9165	10.7612	20.4134	13.3034	17.398	11.8218	12.4252	4.50633
EQTN	0	0	0	0	0.800807	0	0	0	0	0	0	32.1399	15.4665	0.811717	2.12017	1.15711	0	0	0.779575	2.20685	0	0	2.36145	5.84177	2.65897	6.58526	3.86199	13.4542	13.4247	12.5276	12.2037	30.7299	16.8246	15.5904	0	2.34156	4.89319	0	0	0	1.27584	2.49439	0.695921	2.95545	0	6.00844
TAFA4	0	0	0	0	0.800807	0	0.661253	0	0	0	0	0	0	0.811717	0	0	0	0.903836	0	0	0	0	0	0	0	3.76301	6.95158	3.36355	1.57938	6.83324	2.03396	8.92159	9.50953	8.31488	0	0	0	30.2208	32.072	34.077	7.65503	2.49439	2.78368	2.95545	0	0
TNFRSF8	0	0	0	0	0.800807	0	0.661253	0	0	0	0	0	0	0	2.12017	0	0	0	0	0	0	0	2.36145	0	0	0	0.772398	0.840887	1.57938	0	0	0.991288	0	0	49.7452	58.5391	56.2716	105.017	79.4829	72.6378	68.8953	69.0114	77.2472	55.4147	96.9169	54.0759
GPR171	0	0	0	0	1.60161	0.809583	0	1.40037	0	1.37781	0.742433	4.01748	2.57775	1.62343	1.06009	1.15711	3.23801	0	1.55915	0	0	0.723352	0	0	0	0	0	0	0.789691	3.41662	2.03396	1.98258	3.65751	3.11808	2.07272	18.7325	4.89319	0	0	0	0	0	0	0	0	0
IL23R	0	0	0	0	0.800807	0.809583	0	1.40037	0	1.37781	0	0	0	0.811717	0	0	0	0	0	0	0	0	0	0	0	24.4595	21.6271	29.4311	35.5361	20.4997	35.9332	18.8345	32.1861	30.1414	2.07272	0	0	0	0	0	0	0	0	0	0	0
GPR27	0	0	0	0	1.60161	0.809583	0	1.40037	0	1.37781	0	2.00874	0	23.5398	18.0215	20.828	14.5711	25.3074	21.8281	34.2061	27.8412	33.2742	0	0	0	0	0	0	0	0.569437	0.677985	1.98258	0	0	0	0	0	0	0.697218	0	1.27584	0	0	0	0.828349	0
TMPRSS13	0	0	0	0	1.60161	0.809583	0	1.40037	0	1.37781	0	2.00874	0	0	0	0	0.809504	0.903836	0	0	3.63147	0	0	0	0	0	0	0	0	0	0	0	0	0	0	0	2.44659	0	0	0	1.27584	1.66293	0	0	31.4773	4.50633
PLPP4	0	0	0	0	1.60161	0	0.661253	1.40037	0	0.688904	0	0	0	1.62343	1.06009	1.15711	1.61901	6.32685	6.2366	5.51712	4.84196	5.78682	0	0	0	6.58526	3.86199	0.840887	30.0083	27.333	32.5433	37.6689	51.2052	51.968	0	0	0	0	0	0	0	0	0	1.47773	0	0
SULT2B1	0	0	0	0	0.800807	0	0.661253	0.700185	0	1.37781	0	0	0	0	0	0	0	0	0	0	0	0.723352	37.7831	11.6835	13.2949	14.1113	22.3995	29.4311	24.4804	21.0692	25.0855	33.7038	31.4546	38.4563	0	0	0	6.79968	15.3388	5.38058	193.927	170.45	184.419	248.997	308.146	256.11
SYN2	0	0	0	0	0.800807	0	0.661253	0.700185	0	1.37781	0	2.00874	7.73324	1.62343	2.12017	0	4.04752	0.903836	0.779575	2.20685	3.63147	2.89341	7.08434	0	0	2.82226	0.772398	0.840887	0	0.569437	2.03396	0.991288	1.46301	0	0	0	2.44659	11.3328	13.2471	11.6579	34.4476	40.7417	42.4512	51.7204	41.4175	44.3122
TUBB3	0	0	0	0	2.40242	0	0	1.40037	0	1.37781	0	0	0	16.2343	20.1416	15.0425	217.757	208.786	198.012	251.581	227.572	263.3	0	5.84177	2.65897	31.9856	30.1235	38.6808	16.5835	23.3469	20.3396	40.6428	25.6026	33.2595	0	0	0	1.51104	0.697218	1.79353	5.10335	0.831463	4.87144	11.0829	1.6567	12.7679
DISP3	0	0	0	0	0.800807	0	0	0.700185	0	1.37781	0	146.638	105.688	17.0461	18.0215	10.414	31.5706	23.4997	34.3013	20.9651	32.6832	34.7209	0	0	0	0	0	0.840887	0	0	0	0	0	0	198.981	213.082	203.067	21.9101	27.8887	27.7997	56.1369	69.8429	53.5859	65.0199	67.9247	53.3249
GAPDHS	0	0	0	0	0.800807	0	0	1.40037	0	2.06671	0	88.3846	128.887	86.042	92.2275	79.8407	146.52	143.71	142.662	127.997	96.8391	114.29	21.253	17.5253	21.2718	9.40752	10.0412	4.20444	15.0041	13.6665	12.8817	17.8432	17.5561	11.433	20.7272	16.391	12.233	25.6877	16.7332	13.4514	14.0342	19.9551	16.7021	7.38863	9.94019	7.51055
FAM89B	0	0	0	0	0.800807	0	0	0	0.884653	0.688904	0.742433	218.953	198.487	692.395	517.322	627.155	745.553	838.76	875.462	495.437	585.877	554.088	132.241	134.361	143.584	226.721	230.947	204.336	327.722	280.163	297.636	281.526	288.212	254.643	176.181	175.617	171.262	86.8848	89.2439	88.7796	200.307	186.248	198.337	245.302	265.072	261.367
IGF2BP1	0	0	0	0	0.800807	0	0	0	0	0.688904	0.742433	104.455	126.31	21.1046	24.382	18.5138	11.3331	12.6537	10.1345	11.0342	4.84196	14.467	0	0	0	0	0	0	0	0	0	0	0	0	0	0	0	120.883	142.93	144.379	567.748	582.024	514.285	505.382	492.04	561.038
DRP2	0	0	0	0	0.800807	0	0	0	0	1.37781	0	0	0	0	0	0	0	0	0	0	1.21049	1.4467	0	0	0	0	0	0	0	0	0	0	0	0	14.509	7.02469	4.89319	0	1.39444	0	3.82751	0	0.695921	0	1.6567	1.50211
ATP8A2	0	0	0	0	0.800807	0	0	0	0	2.06671	0	0	0	0	0	0	7.28553	2.71151	6.2366	14.3445	19.3678	21.7006	0	0	0	12.2298	6.17918	5.88621	41.8536	40.9995	53.5608	51.547	74.6133	59.2435	0	0	0	21.9101	17.4304	12.5547	5.10335	1.66293	4.87144	8.86635	4.14175	12.7679
TEKT2	0	0	0	0	0.800807	0	0	0	0	2.06671	0	0	10.311	16.2343	13.7811	10.414	12.9521	8.13452	10.914	5.51712	10.8944	11.5736	0	0	0	0	0	1.68177	0.789691	0.569437	0	0	0.731503	0	524.397	482.362	467.299	196.435	214.743	200.875	209.237	230.315	242.876	246.041	283.295	203.536
CREG2	0	0	0	0	1.60161	0	0	0	0	0.688904	0	0	0	0	0	1.15711	0	0	0	0	1.21049	1.4467	0	0	0	0	0	0	0	0	0	1.98258	0	0	0	0	0	0	0.697218	0	0	0	0	0	0	0
XKR4	0	0	0	0	0.800807	0	0	0	0	0.688904	0	0	0	0	0	0	0	0	0	0	2.42098	0	0	0	0	6.58526	4.63439	10.0906	11.8454	10.8193	6.10187	22.7996	12.4355	18.7085	0	0	0	0	0	0	0	0	0.695921	0	0	0
TNNI3K	0	0	0	0	0.800807	0	0	0	0	0.688904	0	148.647	154.665	203.741	286.223	252.25	162.71	159.075	148.119	211.857	152.522	162.031	0	0	0	0	0	0	0	0	0	0	0	0	0	4.68313	4.89319	2.26656	0	0.896763	0	1.66293	0.695921	1.47773	0.828349	6.75949
TMCO2	0	0	0	0	0.800807	0	0	0	0	0.688904	0	2.00874	0	1.62343	0	0	0	0	0	0	0	1.4467	0	0	0	0.940752	0.772398	0	0.789691	2.27775	0.677985	0.991288	0.731503	1.03936	0	0	0	0.75552	0	0.896763	1.27584	1.66293	1.39184	0	0	0
COL13A1	0	0	0	0	0.800807	0	0	0	0	0.688904	0	0	0	0	0	0	0	0	0	0	0	0	2.36145	0	2.65897	0	0	0.840887	0	0	0	0	0	0	0	0	0	0	0	0	0	0	0	1.47773	0	0
PAX9	0	0	0	0	0.800807	0	0	0	0	0.688904	0	0	0	1.62343	5.30043	2.31422	0.809504	2.71151	3.1183	2.20685	1.21049	0	2.36145	2.92089	2.65897	0.940752	0	1.68177	0.789691	2.84718	2.71194	0.991288	0.731503	0	0	2.34156	0	0.75552	0.697218	0.896763	0	0.831463	0.695921	1.47773	0	1.50211
FAT3	0	0	0	0	1.60161	0	0	0	0.884653	2.06671	0	10.0437	7.73324	0	0	0	0	0	1.55915	1.10342	0	0	0	0	0	0	0	0	8.6866	5.12493	5.42388	19.8258	9.50953	10.3936	408.325	379.334	420.814	154.882	157.571	180.249	232.203	301.821	308.989	84.9692	78.6932	86.3713
PNOC	0	0	0	0	0.800807	0	0	0	0.884653	1.37781	0	0	2.57775	0	0	0	0	0	0	0	0	0	0	0	0	0	0	0.840887	0	0.569437	0	1.98258	0	1.03936	0	0	0	0	0	0	0	0	0	0	0	0
TMEM179	0	0	0	0	0.800807	0	0	0	0.884653	0.688904	0	0	0	0	1.06009	0	0.809504	1.80767	0	1.10342	1.21049	4.34011	4.72289	0	0	0	0	0	0	0	0	0	0	0	0	0	0	0	0	0	0	0.831463	3.4796	0	0	0
ADAMTS15	0	0	0	0	0	0	1.32251	0	0	0.688904	0	2.00874	0	1.62343	0	0	4.04752	3.61534	4.67745	1.10342	2.42098	6.51017	0	0	2.65897	5.64451	10.0412	0.840887	16.5835	25.0552	22.3735	31.7212	26.3341	32.2201	0	0	0	0	0	0	0	0	2.08776	0	0	0
TMEM35A	0	0	0	0	0	0	0.661253	0	0	0.688904	0	0	0	5.68202	14.8412	8.09978	9.71404	2.71151	15.5915	19.8616	13.3154	26.0407	0	0	7.97692	1.8815	0.772398	1.68177	0.789691	0	0.677985	1.98258	1.46301	2.07872	24.8726	30.4403	24.4659	7.5552	9.06383	9.8644	12.7584	4.98878	17.398	4.43318	12.4252	3.00422
SHISA2	0	0	0	0	0	0	0.661253	0	0	0.688904	0	0	0	1.62343	4.24035	3.47134	21.0471	24.4036	33.5217	46.3438	52.051	52.0814	2.36145	0	0	0.940752	0.772398	0	0.789691	4.5555	0.677985	0.991288	1.46301	1.03936	8.29087	2.34156	7.33978	11.3328	6.97218	17.0385	2.55168	12.4719	16.0062	0	4.9701	8.2616
SGCG	0	0	0	0	0	0	0.661253	0	0	0.688904	0	0	0	0	0	0	2.42851	0.903836	0	0	0	0	0	0	0	9.40752	11.586	12.6133	6.31753	3.98606	4.7459	4.95644	0	3.11808	0	0	2.44659	0	0	0	0	0	0	1.47773	0	11.2658
EDIL3	0	0	0	0	0	0	0.661253	0	0	0.688904	0	0	0	0	0	0	0	0	0	0	0	0	0	0	0	0	0	0	0	0.569437	0	0	0	0	0	0	0	194.924	221.715	180.249	82.9295	88.1351	76.5513	65.0199	28.1639	95.3839
SATL1	0	0	0	0	0	0	0.661253	0	0	0.688904	0	0	0	1.62343	2.12017	1.15711	0	2.71151	2.33872	4.4137	3.63147	5.06347	0	2.92089	7.97692	0	0.772398	0	0.789691	0.569437	0	0	1.46301	0	2.07272	2.34156	0	0.75552	0.697218	0	0	0.831463	0	0	1.6567	0
CHRM2	0	0	0	0	0.800807	0	1.32251	0	0.884653	1.37781	0	0	0	0	0	0	0	0	0	0	0	0	0	0	0	0	0	0	0	0	0.677985	0	0	0	0	7.02469	0	0	0	0	0	0	0	0	0	0
ADAM23	0	0	0	0	0.800807	0	1.98376	0	0	0.688904	0	0	0	0	0	0	0	0	0	0	1.21049	0	2.36145	0	0	0	2.31719	0.840887	0.789691	0	0	0.991288	0	0	14.509	18.7325	2.44659	0.75552	0	0	0	0	0	0	0	0
HEPH	0	0	0	0	0.800807	0	1.98376	0	0	1.37781	0	0	5.15549	0	0	0	0.809504	0	0	0	0	0	0	0	0	2.82226	3.08959	5.88621	0.789691	2.27775	0.677985	3.96515	2.19451	0	0	0	0	0.75552	0	0	19.1376	5.82024	6.95921	4.43318	294.064	27.038
SLC52A3	0	0	0	0	0.800807	0.809583	3.96752	0	0	1.37781	0	2.00874	0	0	0	0	0	0	0	0	0	0	0	0	0	0.940752	2.31719	2.52266	0.789691	0.569437	0.677985	3.96515	0.731503	1.03936	0	0	0	0.75552	0.697218	1.79353	2.55168	0.831463	6.95921	2.21659	27.3355	6.75949
SCN5A	0	0	0	0	0	0.809583	1.98376	0	0.884653	1.37781	0	0	0	0	0	0	0	0	0	0	0	0	0	0	0	31.9856	33.2131	18.4995	141.355	173.678	129.495	240.883	122.892	186.045	2.07272	2.34156	9.78637	0.75552	0	0	3.82751	4.15731	5.56737	3.69431	15.7386	0
CCR10	0	0	0	0	0	1.61917	1.32251	0.700185	0	0.688904	0	0	0	0	0	0	0.809504	0	1.55915	0	1.21049	1.4467	7.08434	0	2.65897	0.940752	0.772398	0	0	0.569437	1.35597	0.991288	2.19451	0	0	0	4.89319	0.75552	0	0.896763	0	0	2.08776	0	0.828349	0
EPHX3	0	0	0	0	0	1.61917	0.661253	0	0	1.37781	0	14.0612	5.15549	17.8578	14.8412	17.3567	14.5711	21.6921	22.6077	18.7582	27.8412	31.1041	0	0	0	1.8815	0.772398	0.840887	4.73815	5.69437	2.71194	0.991288	2.92601	1.03936	66.3269	84.2963	100.31	55.1529	60.658	50.2187	80.3778	64.0226	80.7268	58.3702	74.5514	50.3207
TLL1	0	0	0	0	0	0.809583	1.32251	0	0	0	2.2273	4.01748	2.57775	6.49374	2.12017	3.47134	4.04752	5.42301	4.67745	4.4137	1.21049	0.723352	0	0	0	0	0.772398	0	0	0	0	0	0	0	0	0	0	0	0	0	0	0	0.695921	0	0	0
MFAP2	0	0	0	0	0	0.809583	0.661253	0	0	0	0.742433	2.00874	0	0	0	0	2.42851	0.903836	0	0	0	1.4467	0	0	7.97692	0	0	0.840887	1.57938	0	0.677985	0.991288	0.731503	1.03936	2.07272	0	0	0	0	0	2.55168	0	1.39184	0	0.828349	3.75527
FABP2	0	0	0	0	0	0.809583	0.661253	0	0	0	0.742433	0	0	0	0	0	0	0	0	0	0	0	11.8072	17.5253	29.2487	139.231	144.438	127.815	58.4371	62.6381	62.3746	26.7648	39.5011	45.7318	0	2.34156	2.44659	0.75552	0	0.896763	0	0	0.695921	0.738863	0	0
IL17C	0	0	0	0	0	0.809583	0.661253	0	0	0	0.742433	0	0	0	0	0	0	0.903836	0	0	0	0	0	0	0	0	0	0	0	0	0.677985	0	0	0	0	0	0	0	0	0	0	0	0	0	0	0
GOLGA6D	0	0	0	0	0	0.809583	1.32251	0	0	0	0.742433	148.647	108.265	15.4226	15.9013	17.3567	47.7607	34.3458	31.9626	46.3438	27.8412	47.0179	1005.98	923	941.276	557.866	701.337	560.872	926.308	967.473	906.466	958.575	930.471	900.085	1774.25	1812.37	2008.65	2706.27	2579.71	2795.21	1972.45	1942.3	2038.35	2096.89	2020.34	1960.25
PDE10A	0	0	0	0	0	0.809583	1.32251	0	0	0	0.742433	0	0	0	0	0	0	0.903836	0	1.10342	0	0	0	0	0	76.2009	83.419	95.8611	237.697	245.997	241.363	206.188	252.368	201.636	2.07272	2.34156	0	0	0	0	2.55168	1.66293	2.08776	0	5.79845	3.00422
DACT3	0	0	0	0	0.800807	0	2.64501	0	0	0	1.48487	0	0	0	1.06009	0	0	0	1.55915	1.10342	0	0.723352	0	0	0	0	0	0	0.789691	0	0	0	0	0	0	0	0	1.51104	1.39444	0	3.82751	2.49439	2.78368	1.47773	3.3134	0.751055
PTRH1	0	0	0	0	0	0	1.98376	0	0	0	2.2273	104.455	100.532	190.754	154.773	187.452	112.521	131.96	130.969	133.514	133.154	130.203	25.9759	23.3671	29.2487	125.12	159.114	163.973	69.4928	100.221	79.3243	72.364	59.9832	69.6371	78.7632	110.054	102.757	95.1955	84.3634	104.025	62.5161	67.3485	63.3288	45.0706	67.9247	58.5823
SLC52A1	0	0	0	0	0	0	1.32251	0.700185	0	0	1.48487	18.0787	5.15549	8.92889	7.42061	15.0425	14.5711	23.4997	30.4034	11.0342	21.7888	20.2539	89.735	143.123	85.0871	219.195	190.782	182.473	279.551	281.302	246.109	254.761	263.341	272.312	87.0541	100.687	58.7182	98.9731	114.344	95.0569	162.031	182.09	180.243	174.372	218.684	196.025
HAS2	0	0	0	1.50481	0.800807	0	2.64501	0	0	0	0	0	0	0	1.06009	0	0	0	0	0	0	0	0	0	0	0.940752	0	0	0	0	0	0	0.731503	0	0	0	0	23.4211	41.1359	25.1094	7.65503	4.98878	3.4796	0	0	2.25316
TCP11	0	0	0	0.752404	0.800807	0	0.661253	0	0	0	0	18.0787	7.73324	3.24687	3.18026	1.15711	2.42851	0.903836	0.779575	0	3.63147	1.4467	0	0	0	0	0	0	0.789691	1.13887	0.677985	0	0	0	49.7452	65.5638	56.2716	25.6877	54.383	43.0446	49.7577	44.899	50.1063	59.109	33.134	26.2869
CRTAC1	0	0	0	0.752404	0.800807	0	1.32251	0	0	0	0	0	0	0	0	0	0	0	0	0	0	0	0	0	0	6.58526	2.31719	4.20444	4.73815	15.9442	16.9496	14.8693	15.3616	13.5117	16.5817	23.4156	2.44659	11.3328	22.311	17.9353	77.8261	69.8429	80.0309	96.791	84.4916	110.405
PIMREG	0	0	0	0.752404	0.800807	0	1.32251	0	0	0	0	0	0	0	2.12017	1.15711	0	0	0	0	0	0	0	0	0	2.82226	0	0	0	0	1.35597	0.991288	0	3.11808	0	0	0	0	0	0	0	0	0	0	0	0
ACSM4	0	0	0	1.50481	0	0	0.661253	0	0	0	0	2.00874	5.15549	1.62343	1.06009	3.47134	4.85702	4.51918	7.79575	2.20685	3.63147	4.34011	9.44579	8.76266	2.65897	0.940752	0.772398	2.52266	0.789691	1.70831	0	0.991288	2.92601	1.03936	13358.7	14580.9	13311.9	37.776	14.6416	26.0061	16.5859	14.9663	15.3103	26.5991	20.7087	55.578
SPAG6	0	0	0	1.50481	0	0	0.661253	0	0	0	0	0	0	0.811717	0	0	0	0	0.779575	0	0	0	0	0	0	1.8815	3.86199	0.840887	10.266	2.84718	4.7459	2.97386	6.58352	5.1968	0	2.34156	0	1.51104	2.78887	3.58705	12.7584	4.98878	4.17552	11.0829	0.828349	3.75527
NRG3	0	0	0	0.752404	0	0	1.32251	0	0	0	0	0	5.15549	17.8578	11.661	21.9851	2.42851	11.7499	10.1345	3.31027	1.21049	2.89341	0	0	0	2.82226	0	0.840887	0	0	0	0	0.731503	0	0	0	0	0	0	0	0	0	0	0	0	0
TRPV5	0	0	0	0.752404	0	0	0.661253	0	0	0	0	0	0	0	0	0	0	0	0	0	0	0	0	0	0	0.940752	0	0	0	0	0	0	0	0	14.509	4.68313	2.44659	0	0	0	0	0	0	0	0	0
ASB2	0	0	0	0.752404	0	0	0.661253	0	0	0	0	0	0	0	0	0	0	0	2.33872	1.10342	2.42098	0	0	0	0	18.815	20.0823	15.136	17.3732	17.6525	12.8817	13.878	12.4355	13.5117	2.07272	9.36626	7.33978	51.3753	49.5025	63.6702	24.2409	25.7753	26.445	17.7327	2.48505	3.75527
LHX2	0	0	0	0.752404	0	0	0.661253	0	0	0	0	0	0	40.5859	60.4249	48.5987	68.8078	70.4992	69.3821	57.3781	84.7342	73.0586	7.08434	5.84177	2.65897	0.940752	0.772398	0.840887	1.57938	1.13887	1.35597	3.96515	2.92601	1.03936	4.14543	2.34156	2.44659	0	0	0.896763	3.82751	0	2.78368	0	0.828349	1.50211
SH2D4B	0	0	0	0	0	0	2.64501	0.700185	0	0	0	12.0524	18.0442	4.05859	5.30043	11.5711	11.3331	9.03836	5.45702	13.2411	7.26293	13.7437	2.36145	8.76266	0	10.3483	6.95158	11.7724	6.31753	20.4997	12.8817	8.92159	8.77803	9.35424	0	0	0	0	0	0	1.27584	0.831463	0	0	0	0
HPCA	0	0	0	0	0	0	1.98376	0	0	0	0	0	0	3.24687	1.06009	2.31422	3.23801	0.903836	1.55915	1.10342	9.68391	2.89341	0	0	0	0	0	0	0.789691	0	0	0	0	0	0	0	0	0	0	0	1.27584	2.49439	0	0	0	0
TTC16	0	0	0	0	0	0	1.32251	0	0	0	0	2.00874	2.57775	6.49374	3.18026	10.414	7.28553	4.51918	5.45702	5.51712	3.63147	6.51017	21.253	26.288	29.2487	22.578	21.6271	18.4995	35.5361	50.6799	52.8829	46.5905	50.4737	49.8893	0	2.34156	0	5.28864	7.6694	8.96763	17.8617	33.2585	22.9654	18.4716	20.7087	23.2827
TSPAN2	0	0	0	0	0	0	1.32251	0	0	0	0	0	0	17.0461	23.3219	21.9851	29.9516	28.9227	29.6238	18.7582	21.7888	31.8275	7.08434	0	0	343.374	320.545	340.559	521.986	550.645	549.168	526.374	670.056	594.514	4.14543	0	0	0	0	0	0	0	0.695921	0	0	0
TRPM5	0	0	0	0	0	0	1.32251	0	0	0	0	1365.94	1381.67	120.134	92.2275	90.2547	92.2834	95.8066	98.2264	113.653	118.628	71.6119	9.44579	11.6835	2.65897	0	0	0	0.789691	0.569437	0.677985	0	0.731503	0	0	0	4.89319	0.75552	0	0	5.10335	1.66293	3.4796	0	0	5.25738
DPT	0	0	0	0	0	0	1.32251	0	0	0	0	2.00874	5.15549	1.62343	0	0	2.42851	0	0	2.20685	0	0.723352	7032.39	6925.42	6878.76	396.056	403.192	305.242	556.732	716.352	691.545	780.143	860.247	815.897	0	0	4.89319	0	0	0	0	1.66293	0	1.47773	0	0
AKAP14	0	0	0	0	0	0	1.32251	0	0	0	0	0	0	0.811717	0	2.31422	0	1.80767	0.779575	1.10342	1.21049	0	11.8072	8.76266	18.6128	5.64451	3.08959	3.36355	3.94846	3.41662	5.42388	2.97386	3.65751	3.11808	0	0	0	0	1.39444	1.79353	2.55168	0.831463	0.695921	1.47773	1.6567	1.50211
COL11A1	0	0	0	0	0	0	1.32251	0	0	0	0	2.00874	0	6.49374	4.24035	3.47134	27.5231	25.3074	21.0485	6.62055	19.3678	13.7437	0	0	0	0	0	0	0	0.569437	0	0	0	0	0	0	0	0.75552	1.39444	0	0	0	0	0	0	0
C1QL4	0	0	0	0	0	0	1.32251	1.40037	0	0	0	0	0	0	1.06009	0	0	1.80767	1.55915	0	0	0.723352	7.08434	0	0	0.940752	2.31719	0.840887	0	3.41662	1.35597	0.991288	2.19451	3.11808	0	0	0	1.51104	4.88053	0.896763	1.27584	3.32585	5.56737	0.738863	1.6567	1.50211
PTPRR	0	0	0	0	0	0	0.661253	1.40037	0	0	0	0	0	2.43515	0	1.15711	1.61901	1.80767	1.55915	0	0	0	0	2.92089	0	0.940752	2.31719	4.20444	0.789691	1.13887	1.35597	1.98258	0.731503	1.03936	0	0	0	0	1.39444	0	2.55168	0.831463	0.695921	0	0.828349	0
PLAAT1	0	0	0	0	0	0	1.32251	0.700185	0	0	0	0	0	0	1.06009	0	2.42851	3.61534	4.67745	3.31027	6.05244	5.78682	18.8916	2.92089	15.9538	6.58526	8.49638	7.56798	1.57938	2.84718	4.06791	3.96515	0	4.15744	0	0	0	0	0	0	0	0	0	0.738863	0	0
IGDCC3	0	0	0	0	0	0	0.661253	0.700185	0	0	0	0	0	0	0	1.15711	0.809504	2.71151	0.779575	0	3.63147	0	63.7591	58.4177	63.8153	52.6821	52.523	45.4079	29.2186	43.2772	38.6452	42.6254	29.9916	31.1808	0	0	0	12.8438	16.7332	16.1417	5.10335	6.6517	11.8307	4.43318	7.45514	11.2658
ELF5	0	0	0	0	0	0	0.661253	0.700185	0	0	0	14.0612	28.3552	2.43515	0	2.31422	1.61901	0.903836	0.779575	1.10342	1.21049	1.4467	7.08434	5.84177	2.65897	0.940752	0	1.68177	2.36907	1.13887	3.38993	0	1.46301	0	45.5998	42.1482	80.7376	0.75552	0.697218	0	0	2.49439	2.08776	0.738863	0	0
HAND2	0	0	0	0	0	0	0.661253	0.700185	0	0	0	0	0	0	0	0	0	0	0.779575	0	0	0	9.44579	0	7.97692	0	0	0	0	0.569437	0	0	0	0	4.14543	0	4.89319	0	0	2.69029	0	0	1.39184	2.95545	0	0
FER1L6	0	0	0	0.752404	0	0	1.32251	1.40037	0	0	0	0	0	0	0	0	0.809504	0	1.55915	0	0	0.723352	2.36145	0	0	2.82226	2.31719	2.52266	3.94846	4.5555	7.45784	1.98258	5.12052	5.1968	2.07272	0	0	2.26656	2.09165	2.69029	10.2067	24.9439	24.3572	19.9493	12.4252	9.76371
G6PC2	0	0	0	0.752404	0	0	0.661253	0.700185	0	0	0	6.02622	0	1.62343	0	0	0	0.903836	0	0	0	0.723352	0	0	0	0.940752	0	0	0	0	0	0	0	0	0	0	0	0	0	0	0	0	0	0	0	0
LMO1	0	0	0	0.752404	0	0	1.32251	0.700185	0	0	0	12.0524	7.73324	7.30546	3.18026	3.47134	4.85702	3.61534	6.2366	5.51712	2.42098	6.51017	0	0	0	17.8743	20.0823	10.9315	3.15876	6.83324	8.13582	26.7648	4.38902	13.5117	0	0	0	9.06624	9.76105	15.245	17.8617	15.7978	12.5266	23.6436	16.567	3.75527
ELOVL3	0	0	0	0.752404	0.800807	0.809583	1.32251	0.700185	0	0	0	0	0	0.811717	0	0	0.809504	4.51918	2.33872	0	1.21049	1.4467	0	0	0	0	0	0	0	0	0	0	0	1.03936	0	0	0	2.26656	0	1.79353	0	4.15731	7.65513	3.69431	4.14175	6.00844
FAM83C	0	0	0	0.752404	0	0.809583	2.64501	0.700185	0	0	0	0	0	0	0	0	0	0	0	0	0	0	0	0	0	0	0	0	0.789691	1.13887	2.03396	0	0.731503	0	0	14.0494	9.78637	6.04416	0	1.79353	12.7584	11.6405	10.4388	16.9938	33.134	24.0337
FOLR1	0	0	0	0	0	0.809583	1.32251	0	0.884653	0	0	12.0524	0	2.43515	0	4.62845	0	0	1.55915	0	0	0	0	0	0	0	0	0	0	0	0	0	0	0	0	2.34156	0	1.51104	0	0	5.10335	0	4.87144	2.95545	2.48505	0
JPH2	0	0	0	0	0	0.809583	1.32251	0	0.884653	0	0	0	0	1.62343	3.18026	1.15711	0.809504	3.61534	0.779575	0	0	0	0	0	2.65897	0.940752	2.31719	1.68177	4.73815	3.98606	1.35597	3.96515	1.46301	2.07872	0	0	0	0	0	0	0	0	0	0	1.6567	4.50633
RUFY4	0	0	0	0	0	1.61917	0.661253	0	0	0	0	0	0	0	0	0	0	0	0.779575	0	0	0	0	0	0	16.9335	20.0823	13.4542	4.73815	11.3887	6.10187	14.8693	13.8985	17.6691	0	0	2.44659	0	0.697218	0.896763	0	0.831463	0.695921	2.21659	0	0
SNORD92	0	0	0	0	0	0.809583	0.661253	0	0	0	0	0	0	0	1.06009	0	1.61901	0.903836	0	2.20685	1.21049	0.723352	0	0	0	0	0.772398	0	0	0.569437	1.35597	0.991288	0.731503	0	2.07272	0	0	6.04416	4.18331	1.79353	0	0.831463	2.78368	2.21659	0	0
CDX1	0	0	0	0	0	0.809583	0.661253	0	0	0	0	4.01748	0	0	0	0	0	0	0	0	0	0	0	2.92089	0	0	0	0	0	0	0	0	0	0	8.29087	14.0494	19.5727	0.75552	0.697218	0	0	0	0.695921	1.47773	1.6567	0.751055
MYBPHL	0	0	0	0	0	0.809583	0.661253	0	0	0	0	0	0	0	0	0	0	0	0	0	0	0	0	0	0	0	0	0	0	0	0.677985	0	0	0	0	0	0	0	0.697218	2.69029	0	2.49439	2.78368	3.69431	1.6567	2.25316
SERPINA9	0	0	0	0	0.800807	0	0	0	0	0	1.48487	24.1049	15.4665	0	1.06009	0	0	0	0.779575	2.20685	0	2.89341	0	0	0	0.940752	0	1.68177	0	0	0	0	0	0	0	0	0	0	0	0	0	0	0	1.47773	0	0
DKK1	0	0	0	0	1.60161	0	0	0	0	0	0.742433	0	0	0.811717	0	1.15711	1.61901	2.71151	0	2.20685	0	2.89341	0	0	0	0	0	0	0	0	0	0	0	0	0	0	0	9.06624	5.57774	4.48382	57.4127	90.6295	54.2818	0	2.48505	0
TDRD5	0	0	0	0	1.60161	0	0	0	0	0	0.742433	0	0	0	0	0	0	2.71151	0	0	0	0.723352	0	0	0	3.76301	1.5448	1.68177	2.36907	0.569437	1.35597	3.96515	1.46301	0	0	0	0	0	0	0	0	0.831463	0	0	4.14175	0
SPMIP10	0	0	0	0.752404	1.60161	0	0.661253	0	0	0	1.48487	0	0	0	0	0	0	0.903836	0.779575	0	0	0	0	0	0	0	1.5448	0	3.15876	2.84718	5.42388	0	3.65751	5.1968	0	0	0	0	0	0	0	0	0	0	0	3.00422
UGT8	0	0	0	0.752404	0.800807	0	0.661253	0	0	0	0.742433	0	0	1.62343	2.12017	2.31422	0.809504	0	0	0	0	0.723352	0	0	0	0	0	0	0	0	0	0	0	0	0	2.34156	0	118.617	106.674	95.9537	36.9993	25.7753	20.1817	5.9109	94.4318	67.5949
VWA2	0	0	0	0.752404	0	0	0	0	0	0	0	0	0	0.811717	4.24035	2.31422	1.61901	0.903836	2.33872	0	0	0.723352	0	0	0	2.82226	2.31719	0.840887	13.4247	17.0831	14.2377	40.6428	35.1121	56.1254	0	4.68313	2.44659	0	0	0	0	0	0	0	53.8427	1.50211
SPATA31D1	0	0	0	0.752404	0	0	0	0	0	0	0	0	0	0	0	0	0	0	0	0	0	0	0	0	0	0.940752	0.772398	0.840887	0	0	0.677985	1.98258	0.731503	1.03936	10.3636	25.7572	24.4659	1.51104	0	1.79353	2.55168	0	3.4796	2.21659	0	9.76371
SOX8	0	0	0	0.752404	0	0	0	0	0	0	0	0	2.57775	6.49374	3.18026	5.78556	4.85702	8.13452	6.2366	3.31027	2.42098	2.89341	0	0	0	0	0	0.840887	0	0	0	0	0	1.03936	0	0	0	0	0.697218	0.896763	0	0	0.695921	1.47773	0.828349	0
SORCS1	0	0	0	0.752404	0	0	0	0	0	0	0	0	0	0	0	0	0	0	0	0	0	0	0	0	0	5.64451	3.86199	3.36355	76.6	71.749	94.24	284.5	117.04	232.817	16.5817	4.68313	19.5727	2.26656	2.09165	7.17411	1.27584	2.49439	2.08776	2.21659	0	3.75527
SNORD105B	0	0	0	0.752404	0	0	0	0	0	0	0	0	0	0	0	1.15711	0	0	0	0	0	0	0	2.92089	0	0	0	0.840887	0	0	0.677985	0	0.731503	2.07872	2.07272	0	0	0	0	0	0	0	0	0.738863	0	0
SHISAL2A	0	0	0	0.752404	0	0	0	0	0	0	0	4.01748	0	0	1.06009	1.15711	0	0	2.33872	2.20685	2.42098	5.78682	2.36145	0	2.65897	1.8815	2.31719	5.04532	3.15876	0.569437	0.677985	0.991288	5.12052	1.03936	41.4543	56.1976	56.2716	225.9	231.476	259.165	163.307	112.247	150.319	209.837	168.983	286.152
RIIAD1	0	0	0	0.752404	0	0	0	0	0	0	0	0	0	0	0	0	0	0	0	0	0	0	0	0	0	0	0	0.840887	0	0	0	2.97386	0.731503	1.03936	167.89	177.959	193.281	17.377	13.9444	19.7288	57.4127	49.8878	41.0593	39.1597	89.4617	44.3122
PRRX2	0	0	0	0.752404	0	0	0	0	0	0	0	0	0	0	0	0	3.23801	0.903836	3.89787	3.31027	2.42098	2.89341	0	0	0	0	0	0	0	0	0	0	0	0	0	0	0	5.28864	9.76105	7.17411	3.82751	8.31463	3.4796	7.38863	12.4252	2.25316
PKP1	0	0	0	0.752404	0	0	0	0	0	0	0	0	0	0	0	1.15711	0	0	0	0	0	0	0	0	0	9.40752	7.72398	1.68177	11.0557	13.6665	5.42388	28.7473	11.704	41.5744	0	0	0	8.31072	10.4583	11.6579	1.27584	9.14609	13.9184	3.69431	18.2237	3.00422
NPFFR1	0	0	0	0.752404	0	0	0	0	0	0	0	0	0	0	0	0	0	0.903836	0	0	0	0	0	0	0	0.940752	0	2.52266	0.789691	0	0	0	0	0	0	0	0	0	0	0	0	0	0	0	0	0
LIMS4	0	0	0	0.752404	0	0	0	0	0	0	0	293.276	291.285	337.674	381.631	348.291	288.183	272.055	282.206	264.822	232.414	237.983	259.759	262.88	175.492	1483.57	1548.66	1376.53	641.229	739.129	677.985	818.804	729.308	848.117	986.613	1006.87	831.842	1455.89	1348.42	1237.53	876.501	820.654	846.239	744.035	599.725	713.502
KRT12	0	0	0	0.752404	0	0	0	0	0	0	0	18.0787	18.0442	21.1046	29.6824	26.6136	21.8566	16.269	31.183	26.4822	19.3678	27.4874	0	5.84177	0	17.8743	15.448	10.9315	138.196	117.304	156.615	619.555	307.963	374.169	0	7.02469	7.33978	12.0883	6.27496	11.6579	7.65503	23.281	21.5735	8.86635	14.9103	23.2827
KCTD19	0	0	0	0.752404	0	0	0	0	0	0	0	0	0	0	1.06009	0	0.809504	0	0.779575	0	0	0	0	0	0	4.70376	10.0412	5.04532	3.15876	2.27775	0	1.98258	2.92601	1.03936	4.14543	9.36626	9.78637	3.02208	2.09165	0.896763	7.65503	9.97755	7.65513	20.6882	11.5969	14.27
ISL2	0	0	0	0.752404	0	0	0	0	0	0	0	0	0	0	1.06009	1.15711	3.23801	4.51918	0.779575	1.10342	0	1.4467	0	0	0	0	0	0.840887	0	0	0.677985	0.991288	0	0	2.07272	0	2.44659	0	3.48609	0.896763	3.82751	1.66293	6.26329	3.69431	0	2.25316
FZD2	0	0	0	0.752404	0	0	0	0	0	0	0	0	0	0.811717	0	3.47134	6.47603	0.903836	2.33872	1.10342	4.84196	0.723352	2.36145	2.92089	0	9.40752	20.0823	7.56798	51.3299	62.6381	49.4929	114.989	54.1312	76.9126	0	0	0	1.51104	0	0	1.27584	0	0	0.738863	0	0
ERBB4	0	0	0	0.752404	0	0	0	0	0	0	0	0	0	0	0	0	0.809504	0	0	0	0	0	0	0	0	0	0	0	0	0	0	0	0	0	0	0	0	0	0	0	0	0	0	0	0	0
CYP24A1	0	0	0	0.752404	0	0	0	0	0	0	0	4.01748	0	0.811717	1.06009	1.15711	7.28553	16.269	12.4732	1.10342	4.84196	2.17006	0	0	0	0	0	0	0	0	0	0	2.92601	1.03936	0	0	0	84.6182	75.9968	84.2958	885.432	736.676	780.823	414.502	424.115	524.987
CPA2	0	0	0	0.752404	0	0	0	0	0	0	0	0	0	0	1.06009	0	1.61901	0	0.779575	0	1.21049	0	0	0	0	0	0	0.840887	0	0	0	0	0.731503	0	0	4.68313	0	4.53312	5.57774	5.38058	8.93087	5.82024	4.17552	2.21659	10.7685	5.25738
ATP4A	0	0	0	0.752404	0	0	0	0	0	0	0	14.0612	18.0442	27.5984	27.5623	26.6136	17.8091	19.8844	21.8281	35.3096	41.1566	26.764	2.36145	2.92089	2.65897	1.8815	1.5448	2.52266	3.94846	0.569437	2.71194	3.96515	2.92601	1.03936	37.3089	44.4897	14.6796	9.82176	16.7332	8.96763	28.0684	19.1236	19.4858	23.6436	35.619	10.5148
AMPD1	0	0	0	0.752404	0	0	0	0	0	0	0	0	0	0	0	1.15711	0	0	0	0	0	0	7.08434	2.92089	5.31794	1.8815	2.31719	2.52266	3.15876	3.98606	5.42388	1.98258	3.65751	6.23616	2.07272	0	2.44659	4.53312	2.09165	6.27734	24.2409	14.9663	9.74289	31.0322	16.567	45.8143
ANO2	0	0	0	0.752404	0	0	0	0	0	0	0	0	0	0	0	0	0	0	0.779575	0	0	0.723352	0	5.84177	0	297.278	248.712	231.244	237.697	257.385	246.109	682.006	524.487	674.544	140.945	128.786	183.494	30.2208	41.1359	30.49	38.2751	49.8878	52.194	6.64976	9.11184	5.25738
SAG	0	0	0	1.50481	0	0	0	0	0	0	0	0	0	0	0	0	0	0	0	2.20685	0	0	0	0	0	0	0.772398	0	0.789691	0	0	0	0	0	0	4.68313	12.233	6.79968	4.18331	6.27734	15.3101	20.7866	9.74289	5.17204	3.3134	6.75949
CRB1	0	0	0	1.50481	0	0	0	0	0	0	0	4.01748	2.57775	2.43515	3.18026	1.15711	0	0.903836	1.55915	1.10342	2.42098	0	0	0	0	1.8815	0	0.840887	0	0	0	0	1.46301	0	0	0	0	0	0	0	0	0	0	0.738863	0	0
PNMT	0	0	0	1.50481	0	0	0	0	0	0	0	0	0	0	2.12017	0	0	0	1.55915	0	1.21049	0	0	0	0	0	0	0	2.36907	0.569437	0.677985	0	1.46301	0	2.07272	0	4.89319	2.26656	2.78887	4.48382	58.6886	49.8878	58.4573	112.307	109.342	93.8818
TEX15	0	0	0	1.50481	0.800807	0	0	0	0	0	0	0	0	0	0	0	0	0	0.779575	0	0	0	0	0	2.65897	29.1633	35.5303	34.4764	52.1196	46.1244	42.0351	45.5992	58.5202	58.2041	51.8179	35.1235	46.4853	88.3958	82.9689	90.5731	116.101	111.416	98.8207	91.619	40.5891	93.1308
SLC24A3	0	0	0	0.752404	0.800807	0	0	0	0	0	0	0	0	0	0	0	1.61901	0	1.55915	0	1.21049	0.723352	0	0	0	42.3338	47.8887	37.8399	36.3258	44.4161	40.0011	42.6254	42.4271	44.6925	130.581	189.667	161.475	12.0883	13.9444	20.6256	8.93087	18.2922	13.2225	15.5161	11.5969	12.7679
FAM72C	0	0	0	0.752404	0.800807	0	0	0	0	0	0	0	0	5.68202	4.24035	3.47134	3.23801	2.71151	3.1183	3.31027	0	1.4467	11.8072	5.84177	2.65897	45.1561	44.0267	42.8852	34.7464	39.8606	31.1873	35.6864	40.9641	42.6137	0	0	0	17.377	17.4304	14.3482	28.0684	21.618	21.5735	13.2995	7.45514	15.7721
GPR19	0	0	0	0.752404	0.800807	0	0	0	0	0	0	2.00874	0	0	0	0	0.809504	0	0	0	0	0	49.5904	61.3386	63.8153	23.5188	33.2131	30.2719	20.532	23.9163	24.4075	17.8432	19.0191	12.4723	0	2.34156	4.89319	18.1325	20.9165	20.6256	21.6892	20.7866	32.7083	24.3825	18.2237	27.038
CCDC74A	0	0	0	0.752404	0	0	0	0	0	0.688904	0.742433	0	0	0	0	0	0	0	0	0	0	0	0	0	0	13.1705	14.6756	8.40887	5.52784	10.8193	10.1698	6.93901	9.50953	6.23616	2.07272	2.34156	0	4.53312	2.09165	2.69029	3.82751	7.48317	1.39184	0	9.11184	0.751055
VEGFC	0	0	0	1.50481	0	0	0	0	0	0.688904	1.48487	0	0	0.811717	4.24035	1.15711	3.23801	0	1.55915	4.4137	0	0	125.157	105.152	122.313	231.425	219.361	224.517	194.264	161.72	190.514	184.38	150.69	196.439	2.07272	0	0	2.26656	5.57774	2.69029	11.4825	4.15731	6.26329	0.738863	64.6113	21.7806
WDR87	0	0	0	0.752404	0	0	0.661253	0	0	0	0.742433	0	0	0	0	0	0	0	0	0	0	0	0	0	0	0	0	0	0	0	0	1.98258	0.731503	1.03936	6.21815	4.68313	12.233	9.82176	2.78887	6.27734	7.65503	13.3034	7.65513	14.7773	7.45514	6.00844
ANGPT1	0	0	0	0.752404	0	0	0.661253	0	0	0	0.742433	2.00874	0	0	0	0	0	0	0	0	0	0.723352	2.36145	8.76266	2.65897	0	0	0	36.3258	37.5828	36.6112	195.284	99.4843	141.353	26.9453	23.4156	36.6989	4.53312	2.78887	5.38058	19.1376	12.4719	15.3103	16.9938	7.45514	17.2743
GDPD2	0	0	0	0.752404	0	0	0.661253	0	0	0	0.742433	0	0	0	0	0	1.61901	0	0	0	0	0	0	0	0	0.940752	0	0	0.789691	2.27775	0	0.991288	1.46301	1.03936	4.14543	0	0	2.26656	3.48609	6.27734	10.2067	7.48317	6.95921	2.95545	0.828349	0
SFTPA2	0	0	0	0.752404	0	0	0	0	0	0	0.742433	0	0	0	1.06009	0	0	0	0	0	0	0.723352	0	2.92089	0	0	0	0	0	0.569437	0.677985	0	0	1.03936	0	0	0	0	0	0	0	0	0	0	0	0.751055
DDN	0	0	0	0.752404	0	0	0	0	0	0	1.48487	0	0	4.8703	4.24035	5.78556	22.6661	23.4997	18.7098	5.51712	18.1573	9.40358	0	0	0	0	1.5448	0	0	0	0	0.991288	0	2.07872	0	0	0	0.75552	0	0.896763	6.37919	0.831463	2.08776	0	11.5969	0.751055
DLL3	0	0	0	0.752404	0	0	0	0	0	0	1.48487	0	0	6.49374	12.721	12.7282	12.9521	13.5575	13.2528	8.82739	8.47342	17.3605	0	0	0	0	0	0	0.789691	0	0.677985	0	0	0	0	0	0	0	0	0	1.27584	0.831463	1.39184	0.738863	0	2.25316
ACTN3	0	0	0	0	0	1.61917	0	0	0.884653	0	0.742433	0	0	1.62343	1.06009	0	0	1.80767	0	1.10342	1.21049	1.4467	0	2.92089	13.2949	28.2226	23.1719	24.3857	21.3217	17.6525	13.5597	16.8519	10.241	13.5117	37.3089	16.391	29.3591	7.5552	11.1555	8.96763	16.5859	24.1124	16.7021	14.7773	17.3953	26.2869
PCBP3	0	0	0	0	0	1.61917	0	0	0.884653	0	1.48487	34.1486	30.933	4.05859	3.18026	5.78556	30.7611	18.9806	33.5217	33.1027	31.4727	27.4874	56.6747	46.7342	34.5666	130.764	168.383	110.156	300.083	330.273	313.907	315.229	307.231	319.083	4.14543	0	0	85.3737	67.6301	74.4314	107.17	118.899	118.307	148.511	116.797	137.443
TNFRSF18	0	0	0	0	0.800807	1.61917	0	0.700185	0	0	1.48487	2.00874	0	3.24687	7.42061	5.78556	7.28553	10.846	7.01617	0	2.42098	2.17006	0	0	2.65897	14.1113	20.0823	20.1813	69.4928	66.0547	94.24	76.3292	79.0023	69.6371	0	2.34156	0	0	0.697218	0	2.55168	0.831463	1.39184	0.738863	1.6567	0
EXTL1	0	0	0	0	0.800807	0.809583	0	0.700185	0	0	0.742433	6.02622	5.15549	5.68202	3.18026	0	4.85702	5.42301	0.779575	6.62055	3.63147	11.5736	776.916	788.639	949.253	34.8078	41.7095	52.135	48.9608	46.1244	37.2892	18.8345	21.2136	20.7872	431.125	496.412	530.911	22.6656	25.0998	36.7673	34.4476	17.4607	38.9716	22.9047	13.2536	21.0295
OTX1	0	0	0	0	0.800807	0.809583	0	0.700185	0	0	1.48487	0	0	0	0	1.15711	0.809504	0	0	0	1.21049	0	0	0	0	0	0.772398	0	0	0.569437	4.06791	0.991288	0.731503	0	6.21815	2.34156	2.44659	0.75552	1.39444	0	6.37919	5.82024	4.87144	4.43318	1.6567	0.751055
MGARP	0	0	0	0	0	0.809583	0	0.700185	0.884653	0	0	6.02622	0	0	0	0	0.809504	1.80767	0.779575	0	4.84196	2.17006	0	2.92089	5.31794	10.3483	8.49638	3.36355	2.36907	3.41662	5.42388	6.93901	5.12052	7.27552	20.7272	18.7325	22.0193	156.393	161.755	121.063	168.411	151.326	157.278	235.697	185.55	181.004
PYGO1	0	0	0	0	0	0.809583	0	0.700185	0.884653	0	0	100.437	141.776	99.8412	97.528	68.2696	246.899	212.401	183.98	194.203	202.152	180.115	0	0	0	7.52601	6.95158	5.04532	9.47629	10.2499	16.2716	17.8432	2.92601	9.35424	391.743	386.358	415.921	138.26	117.133	143.482	145.446	129.708	155.19	158.117	130.051	142.7
B4GALNT4	0	0	0	0	0	1.61917	0	0.700185	0	0	0	0	0	4.05859	7.42061	2.31422	1.61901	1.80767	0.779575	0	1.21049	0	0	0	0	3.76301	3.08959	0.840887	4.73815	8.54155	7.45784	33.7038	17.5561	35.3382	0	0	0	0	0	0.896763	1.27584	0	0	0	0.828349	0
IL20RA	0	0	0	0	0	1.61917	0	1.40037	0	0	0	2.00874	2.57775	4.05859	2.12017	0	2.42851	3.61534	1.55915	1.10342	1.21049	1.4467	0	0	0	0	0	0	0	0	0	1.98258	0	0	0	0	0	3.7776	2.78887	7.17411	8.93087	14.9663	9.04697	16.255	4.9701	12.0169
CDH3	0	0	0	0	0	0.809583	0	1.40037	0	0	0	2.00874	0	0	0	0	0	1.80767	0	0	0	0	4.72289	11.6835	7.97692	9.40752	7.72398	7.56798	107.398	105.346	117.969	236.918	98.7528	147.589	0	0	0	0.75552	0	1.79353	0	3.32585	1.39184	3.69431	0	2.25316
SNORD111B	0	0	0	0	0	0.809583	0	0.700185	0	0	0	0	0	0	0	0	0	0	0	0	0	0	0	0	0	0	0	0	0.789691	1.13887	2.03396	0	0	0	0	0	0	0.75552	0	0.896763	0	0	0	0	0	0
MSX2	0	0	0	0	0	0.809583	0	0	0	0	0.742433	0	0	2.43515	1.06009	1.15711	1.61901	2.71151	3.1183	1.10342	3.63147	3.61676	0	0	0	0	0	0	0	0	0	0	0	0	2.07272	0	0	0	0	0	0	0	0.695921	0	0	0
STYK1	0	0	0	0	0	0.809583	0	0	0	0	0	0	0	0	2.12017	0	0	0	0	0	0	0	0	0	0	0.940752	0	1.68177	0.789691	1.13887	0	3.96515	0.731503	2.07872	4.14543	0	0	0	2.78887	0	2.55168	1.66293	5.56737	0.738863	2.48505	0
SPMIP8	0	0	0	0	0	0.809583	0	0	0	0	0	0	0	0.811717	4.24035	3.47134	11.3331	3.61534	5.45702	2.20685	4.84196	7.95687	0	5.84177	0	2.82226	4.63439	5.88621	22.1114	13.6665	20.3396	12.8867	12.4355	13.5117	0	0	0	0	0	0	0	0	0	0	0	0
SNORA79	0	0	0	0	0	0.809583	0	0	0	0	0	0	0	0	0	0	0	0	0	0	0	0	0	0	2.65897	0.940752	0	0	0	0.569437	2.03396	1.98258	0	0	0	0	0	0	0.697218	0	0	0	0.695921	0	0	0
SLC24A5	0	0	0	0	0	0.809583	0	0	0	0	0	0	2.57775	2.43515	2.12017	1.15711	1.61901	1.80767	0.779575	4.4137	0	2.17006	2.36145	0	0	0.940752	2.31719	2.52266	6.31753	3.98606	8.81381	11.8955	13.8985	4.15744	33.1635	42.1482	56.2716	11.3328	14.6416	17.0385	11.4825	39.0788	32.7083	38.4209	44.7309	24.7848
SCGB1C2	0	0	0	0	0	0.809583	0	0	0	0	0	0	2.57775	0	1.06009	0	0.809504	1.80767	0.779575	1.10342	0	0	0	0	0	4.70376	0.772398	5.04532	0.789691	0	0.677985	0	0	0	0	0	0	0	0	0	0	0	0.695921	0	0	0
PRKCG	0	0	0	0	0	0.809583	0	0	0	0	0	0	0	0	0	0	0.809504	0	0	0	0	0	4.72289	5.84177	0	6.58526	3.86199	5.88621	11.0557	8.54155	12.8817	11.8955	5.85202	11.433	0	0	0	10.5773	6.27496	13.4514	14.0342	30.7641	13.2225	16.255	14.0819	27.789
MIR628	0	0	0	0	0	0.809583	0	0	0	0	0	0	0	0	0	0	0.809504	0.903836	0	0	0	0.723352	0	0	2.65897	0.940752	0	0	0	0.569437	0	0	2.19451	0	0	0	0	1.51104	0	0	0	0	0.695921	0	0	0
MIR455	0	0	0	0	0	0.809583	0	0	0	0	0	0	0	0	0	0	0.809504	0	0.779575	0	0	0.723352	0	0	0	0	0	0	0	0	0	0	0	3.11808	0	4.68313	0	0	0	0	0	0	0	0	0	0
LRTM2	0	0	0	0	0	0.809583	0	0	0	0	0	0	0	0	0	0	0	0	0	0	1.21049	0	998.892	861.661	925.322	25.4003	16.2204	17.6586	45.0124	39.2911	37.9672	34.6951	43.1586	41.5744	14.509	11.7078	14.6796	1.51104	2.78887	5.38058	3.82751	9.14609	11.8307	7.38863	9.11184	9.76371
KLK1	0	0	0	0	0	0.809583	0	0	0	0	0	0	0	0	1.06009	0	0	0.903836	0	0	1.21049	0	0	0	0	0	0	0	0	0	0	0	0	0	0	0	0	0	0	0	1.27584	1.66293	0	0	0	0
HAPLN2	0	0	0	0	0	0.809583	0	0	0	0	0	0	2.57775	0	0	1.15711	1.61901	3.61534	6.2366	4.4137	9.68391	2.17006	18.8916	11.6835	13.2949	8.46677	10.0412	12.6133	8.6866	5.12493	5.42388	5.94773	10.241	9.35424	0	0	0	0	0	0	0	0	0	0	0.828349	0
GSG1L	0	0	0	0	0	0.809583	0	0	0	0	0	0	0	0	0	0	0	0	0	0	0	0.723352	0	0	0	0.940752	0	0.840887	0.789691	1.70831	0	3.96515	2.19451	1.03936	0	0	0	0	0	0	0	0	0	0	1.6567	0
FGF9	0	0	0	0	0	0.809583	0	0	0	0	0	0	5.15549	3.24687	1.06009	5.78556	1.61901	1.80767	0.779575	2.20685	2.42098	1.4467	0	0	2.65897	0.940752	1.5448	7.56798	5.52784	8.54155	4.7459	8.92159	8.77803	12.4723	0	0	0	2.26656	7.6694	0.896763	17.8617	10.809	13.2225	31.7711	11.5969	18.0253
FAM220A	0	0	0	0	0	0.809583	0	0	0	0	0	168.734	108.265	297.9	286.223	359.862	480.036	509.763	509.062	428.129	427.303	410.141	172.386	163.57	146.243	267.173	274.201	300.197	307.19	311.482	288.144	183.388	269.924	261.919	147.163	135.811	173.708	267.454	277.493	257.371	165.859	195.394	207.384	227.57	173.125	229.823
FAM178B	0	0	0	0	0	0.809583	0	0	0	0	0	2.00874	2.57775	0.811717	1.06009	1.15711	0	0	0.779575	1.10342	0	0	0	0	0	0	3.08959	0.840887	0	0	0	0	0	0	0	0	0	0	0.697218	0	1.27584	0	2.08776	0	0	0
EDARADD	0	0	0	0	0	0.809583	0	0	0	0	0	52.2273	23.1997	4.05859	2.12017	1.15711	11.3331	4.51918	12.4732	5.51712	10.8944	10.8503	2.36145	0	0	23.5188	14.6756	21.8631	9.47629	7.97212	10.8478	4.95644	7.31503	3.11808	290.18	278.646	281.358	695.078	575.205	651.947	488.646	501.372	507.326	521.637	453.935	557.282
DES	0	0	0	0	0	0.809583	0	0	0	0	0	0	2.57775	222.411	173.854	196.709	229.09	226.863	244.786	93.7911	53.2615	114.29	0	5.84177	0	2.82226	2.31719	5.04532	3.94846	2.27775	5.42388	0	0	0	58.0361	51.5144	56.2716	1345.58	1281.49	1290.44	487.37	494.72	469.746	209.098	215.371	239.586
CDK15	0	0	0	0	0	0.809583	0	0	0	0	0	0	0	0	0	0	0	0	0	0	1.21049	0.723352	4.72289	0	0	0	0	0	0	0	0	0	0.731503	0	0	0	0	0.75552	0	0	1.27584	0	0	0	0	0
AVPR1B	0	0	0	0	0	0.809583	0	0	0	0	0	0	0	0	0	1.15711	0	0	0	2.20685	1.21049	2.89341	0	0	0	0.940752	4.63439	3.36355	0.789691	2.27775	3.38993	0.991288	0.731503	2.07872	0	0	0	0	0	0	0	0.831463	0	0	0	0
ART1	0	0	0	0	0	0.809583	0	0	0	0	0	0	0	0	1.06009	0	0	0	0	0	1.21049	1.4467	0	0	0	0	0.772398	0	0	0	0	0	0	0	0	0	0	0	0	0	0	0	0	0	0	0
ADGRA1	0	0	0	0	0	0.809583	0	0	0	0	0	0	0	0	0	0	1.61901	1.80767	3.89787	2.20685	3.63147	2.89341	0	0	0	20.6965	22.3995	8.40887	45.8021	83.7072	55.5948	98.1375	39.5011	83.1488	0	0	0	0	0	0	0	0	0	0	0	0
AKNAD1	0	0	0	0	0	0.809583	0	0	0	0	0	6.02622	2.57775	4.05859	6.36052	3.47134	16.1901	20.7882	10.914	22.0685	12.1049	10.1269	205.446	245.354	210.059	7.52601	9.26877	10.9315	7.89691	3.98606	8.81381	2.97386	5.85202	5.1968	0	0	0	34.7539	34.8609	30.49	29.3443	20.7866	28.5327	27.3379	19.8804	40.5569
KRT20	0	0	0	0.752404	0	2.42875	0	0	0	0	0	4.01748	0	1.62343	0	4.62845	11.3331	11.7499	5.45702	4.4137	7.26293	5.78682	0	0	0	30.1041	23.9443	23.5448	375.103	392.911	405.435	1004.17	563.257	746.26	0	0	0	5510.01	5816.89	5694.45	26755.6	24190.6	24808.2	19497.8	18762.1	19095.6
TMEM130	0	0	0	0.752404	0	1.61917	0	0	0	0	0	0	0	0	0	0	0	0	0	1.10342	0	0	0	0	0	0	0	0	0	1.13887	0	0	0.731503	2.07872	0	0	0	1.51104	4.88053	1.79353	1.27584	7.48317	9.04697	5.9109	6.6268	0
CPNE4	0	0	0	0	0	2.42875	0	0	0	0	0.742433	82.3584	69.5992	73.8663	62.5451	80.9978	44.5227	52.4225	45.9949	54.0678	47.2091	60.7616	2.36145	2.92089	0	0	1.5448	0.840887	0	0	0	0	0	0	0	0	0	0	0	0	0	0	0	0	0	0
THEMIS	0	0	0	0	0	1.61917	0	0	0	0	0.742433	202.883	288.708	20.2929	24.382	21.9851	2.42851	5.42301	3.1183	8.82739	10.8944	10.1269	2.36145	0	0	0	0	0	0	0	0	0	0	0	8.29087	7.02469	12.233	0	0	0	0	0	0	0	0	0
ABRA	0	0	0	0	0	1.61917	0	0	0	0	0.742433	0	0	0	0	0	0.809504	0	1.55915	0	0	0	0	0	0	1.8815	0	0	1.57938	0.569437	0	0	0.731503	0	0	0	0	3.02208	5.57774	4.48382	0	4.98878	1.39184	3.69431	5.79845	0
SPDYE9	0	0	0	0	0	1.61917	0	0	0	0	0.742433	0	0	0	0	0	0	0	0	1.10342	0	0	0	0	0	0	0	0	0	0	0	0	0	0	16.5817	2.34156	14.6796	9.82176	6.97218	11.6579	15.3101	9.14609	10.4388	21.427	28.1639	20.2785
MEDAG	0	0	0	0	0	2.42875	0	0	0	0	0	0	0	0.811717	1.06009	0	0.809504	0	0	1.10342	1.21049	2.17006	0	0	0	2.82226	1.5448	0.840887	1.57938	3.41662	4.06791	5.94773	6.58352	11.433	0	0	0	0	0	0	5.10335	6.6517	0.695921	15.5161	9.11184	19.5274
CLEC20A	0	0	0	0	0	1.61917	0	0	0	0	0	8.03496	12.8887	4.8703	8.48069	12.7282	10.5235	9.03836	5.45702	11.0342	21.7888	13.0203	0	5.84177	0	4.70376	10.0412	6.7271	3.94846	3.41662	4.7459	0.991288	3.65751	5.1968	0	0	0	6.04416	0	0.896763	0	0	0.695921	0.738863	0	2.25316
HOXC9	0	0	0	0	0	1.61917	0	0	0	0	0	0	0	0	0	0	0.809504	5.42301	3.89787	1.10342	0	3.61676	0	0	0	0	0	0	0.789691	0	0	0	1.46301	0	0	0	0	0	0	0	0	2.49439	0	0	0	0
PRRX1	0	0	0	0.752404	0.800807	0	0.661253	0	0.884653	0	0	0	0	0.811717	0	1.15711	0.809504	0	0	0	0	0.723352	0	0	0	10.3483	15.448	10.9315	3.15876	1.13887	2.03396	0.991288	1.46301	2.07872	14.509	2.34156	2.44659	231.189	195.221	220.604	218.168	166.293	171.196	220.181	168.155	206.54
CACNA1G	0	0	0	0	0.800807	0	1.32251	0	0.884653	0	0	8.03496	2.57775	3.24687	2.12017	4.62845	4.04752	6.32685	7.79575	4.4137	10.8944	4.34011	0	0	0	2.82226	3.86199	0	0.789691	10.8193	8.13582	19.8258	10.9725	12.4723	0	0	0	0	0	0	0	0	0	0	0	5.25738
TM4SF20	0	0	0	0	0.800807	0	0.661253	0	0.884653	0	0	4.01748	5.15549	2.43515	1.06009	0	6.47603	9.94219	5.45702	4.4137	8.47342	8.68023	2.36145	2.92089	0	4.70376	3.08959	3.36355	33.167	45.555	29.1534	190.327	99.4843	164.219	4.14543	2.34156	2.44659	57.4195	81.5745	60.0831	54.861	54.0451	35.492	19.2104	38.9324	51.0717
ASB5	0	0	0	0	1.60161	0	0	0.700185	1.76931	0.688904	0	0	2.57775	0	1.06009	0	0	0.903836	1.55915	0	1.21049	0.723352	40.1446	23.3671	55.8384	22.578	14.6756	20.1813	15.7938	10.8193	7.45784	21.8083	19.7506	16.6298	39.3816	25.7572	44.0387	3.7776	1.39444	3.58705	14.0342	8.31463	4.17552	10.3441	14.9103	5.25738
IFITM5	0	0	0	0	0.800807	0	0	0.700185	1.76931	0.688904	0	0	0	0	0	0	0	1.80767	0.779575	0	0	0	0	0	0	0	0.772398	0.840887	1.57938	1.13887	2.03396	0.991288	0.731503	0	0	7.02469	4.89319	0.75552	0	0.896763	0	0.831463	0.695921	4.43318	1.6567	0
DRC1	0	0	0	0	0.800807	0	0.661253	1.40037	1.76931	0	0	1444.28	1415.18	1673.76	2030.07	1894.19	1497.58	1497.66	1450.79	1359.42	1163.28	1102.39	0	0	0	0.940752	1.5448	0.840887	0	0.569437	0.677985	1.98258	0	2.07872	2.07272	4.68313	2.44659	6.79968	4.18331	3.58705	11.4825	14.1349	9.74289	10.3441	8.28349	12.7679
CTAGE1	0	0	0	0	1.60161	0	0	1.40037	0.884653	0	0	16.0699	18.0442	0.811717	1.06009	0	5.66653	0.903836	4.67745	6.62055	1.21049	2.89341	9060.87	9019.69	8357.15	2545.67	2511.84	2711.02	3036.36	2961.64	3059.75	2863.83	3425.63	3374.8	7654.54	8120.55	7077.99	2848.31	2786.08	2745.89	2657.57	2556.75	2495.57	2487.75	2051.82	2727.08
DIPK1C	0	0	0	0	1.60161	0	0	1.40037	0.884653	0	0	2.00874	2.57775	0	0	0	0	0	0	0	0	0	75.5663	61.3386	90.405	1.8815	0	0	0	0	0	0	0	0	0	0	0	0	0	0	0	0	0.695921	0	0	0
PHF21B	0	0	0	0.752404	0	0	0	0.700185	0.884653	0	0	0	0	3.24687	0	0	6.47603	9.03836	8.57532	12.1377	13.3154	16.6371	16.5301	2.92089	15.9538	1.8815	3.86199	3.36355	14.2144	17.0831	14.9157	15.8606	13.8985	13.5117	41.4543	16.391	26.9125	9.82176	10.4583	10.7612	16.5859	18.2922	13.2225	12.5607	11.5969	15.0211
CA10	0	0	0	0.752404	0	0	0	0	0.884653	0	0	0	0	0.811717	0	0	0.809504	0	0	0	0	0	0	0	0	0	0	0	0	0	0	0	0	0	385.525	330.161	408.581	79.3296	76.694	74.4314	34.4476	49.8878	40.3634	45.8095	12.4252	30.0422
GPATCH4	0	0	0	0.752404	0	0	0	0	0.884653	0	0	144.629	185.598	279.231	247	273.078	169.996	209.69	188.657	168.824	111.365	143.224	550.217	516.997	438.73	278.463	266.477	326.264	192.685	159.442	157.293	174.467	197.506	201.636	443.561	388.7	447.727	754.764	772.518	776.597	607.299	597.822	613.106	759.551	757.111	612.109
ZAR1	0	0	0	0	0	0	0	0	0.884653	0	0	2.00874	0	0	1.06009	1.15711	1.61901	0	0	0	1.21049	0	0	0	0	0.940752	0	0	0	0	1.35597	0	0.731503	0	0	0	0	0	0	0	2.55168	0	0	0	0	0
RERG	0	0	0	0	0	0	0	0	0.884653	0	0	0	2.57775	2.43515	1.06009	3.47134	2.42851	0.903836	0	3.31027	3.63147	2.17006	0	0	0	0	0	0	0	0	0	0	0.731503	0	259.09	337.185	320.504	135.238	137.352	161.417	88.0328	75.6631	59.8492	32.51	197.976	54.0759
PRDM8	0	0	0	0	0	0	0	0	0.884653	0	0	0	0	0	0	0	0	0	0	1.10342	0	1.4467	2.36145	2.92089	2.65897	0.940752	3.08959	0	0.789691	2.27775	0	1.98258	0	0	0	0	0	1.51104	0	0	0	0.831463	0	0.738863	0	0
OIP5	0	0	0	0	0	0	0	0	0.884653	0	0	0	2.57775	0.811717	0	1.15711	0	0	0	2.20685	0	1.4467	0	0	2.65897	22.578	34.7579	27.7493	8.6866	13.6665	12.2037	3.96515	9.50953	9.35424	0	0	0	9.06624	7.6694	6.27734	3.82751	2.49439	6.95921	0.738863	5.79845	2.25316
MIR30A	0	0	0	0	0	0	0	0	0.884653	0	0	0	0	0	0	0	0	0	0	0	0	0	0	0	0	0	0	0	0	0	0	0	0	0	0	0	0	0	0	0	0	0	0	0	0	0
LDLRAD2	0	0	0	0	0	0	0	0	0.884653	0	0	0	0	0	0	0	0	0	0.779575	0	0	0	0	0	0	2.82226	3.86199	2.52266	1.57938	5.69437	2.71194	2.97386	3.65751	3.11808	0	0	0	0	0	0.896763	3.82751	2.49439	3.4796	0.738863	10.7685	0
KRT28	0	0	0	0	0	0	0	0	0.884653	0	0	1056.6	1059.45	4556.17	4374.98	4889.96	2065.04	2162.88	2144.61	2313.88	2492.4	2293.75	0	0	0	0	0	0	0.789691	0	0	0.991288	0	0	0	0	2.44659	0	0	0	2.55168	0	0.695921	1.47773	0	0
GRIK2	0	0	0	0	0	0	0	0	0.884653	0	0	6.02622	2.57775	0	0	1.15711	0	0	0	1.10342	0	2.89341	0	0	0	0	0	0	0	0	0	0	0	0	0	0	0	0	0	0	0	0	0	0	0	0
GPR151	0	0	0	0	0	0	0	0	0.884653	0	0	0	0	0	0	0	0	0.903836	0	0	0	0	2.36145	0	0	0.940752	3.08959	0	1.57938	2.27775	2.03396	7.9303	4.38902	0	0	0	0	0	0	0	0	0	0	0	1.6567	0
CSRP3	0	0	0	0	0	0	0	0	0.884653	0	0	0	0	0	0	0	1.61901	0	0	0	0	0	0	0	0	6.58526	2.31719	9.24976	0	0	0	0	0	0	0	0	0	0	0	0	0	0	0	0	0	0
CMTM2	0	0	0	0	0	0	0	0	0.884653	0	0	0	0	0	0	0	1.61901	0	0	0	0	0	0	0	0	0.940752	0.772398	0	1.57938	0	0.677985	2.97386	0.731503	2.07872	0	0	0	0	0	0	0	0	0	0	4.9701	0
C10orf90	0	0	0	0	0	0	0	0	0.884653	0	0	0	0	0	0	0	0.809504	0	0	0	0	0	0	0	0	0.940752	0	0	0	0	0	0.991288	0	0	10.3636	9.36626	12.233	19.6435	12.5499	6.27734	3.82751	0	1.39184	2.21659	0	2.25316
BNC1	0	0	0	0	0	0	0	0	0.884653	0	0	0	0	0	0	0	0	0.903836	0	0	0	0	4.72289	11.6835	5.31794	9.40752	3.08959	8.40887	1.57938	3.98606	4.06791	10.9042	3.65751	3.11808	0	0	0	0	0	0	1.27584	0.831463	0	0	0	0
ABCG4	0	0	0	0	0	0	0	0	0.884653	0	0	0	0	9.74061	15.9013	8.09978	40.4752	22.5959	27.2851	34.2061	42.3671	29.6574	0	0	0	1.8815	3.86199	0.840887	5.52784	6.26381	4.06791	7.9303	6.58352	4.15744	0	0	0	10.5773	2.78887	6.27734	2.55168	4.15731	0.695921	3.69431	10.7685	4.50633
ACTL7B	0	0	0	0	0	0	0	0	0.884653	0	0	4.01748	2.57775	0.811717	2.12017	1.15711	1.61901	0.903836	0.779575	2.20685	1.21049	2.17006	4.72289	5.84177	2.65897	4.70376	0.772398	12.6133	19.7423	15.9442	12.2037	7.9303	12.4355	7.27552	0	0	0	21.9101	23.0082	17.0385	8.93087	13.3034	12.5266	5.9109	39.7608	12.0169
WFDC1	0	0	0	0	0	0	0.661253	0	0.884653	0	0	0	0	0	0	0	2.42851	0	2.33872	0	1.21049	2.17006	2.36145	0	2.65897	0	0	0	0	0	0	0	0	0	0	0	2.44659	0	2.09165	0.896763	3.82751	1.66293	2.08776	3.69431	11.5969	4.50633
NT5C1A	0	0	0	0	0	0	0.661253	0	0.884653	0	0	0	0	15.4226	22.2618	13.8853	29.9516	19.8844	41.3175	7.72397	14.5259	15.1904	0	0	0	3.76301	0.772398	2.52266	3.94846	4.5555	4.06791	4.95644	5.12052	3.11808	0	0	0	8.31072	6.27496	5.38058	1.27584	4.98878	7.65513	4.43318	2.48505	12.7679
CNTNAP3C	0	0	0	0	0	0	0.661253	0	0.884653	0	0	102.446	100.532	149.356	132.511	129.597	148.949	154.556	144.221	188.686	239.677	246.663	0	0	0	0	0	0	0	0	0	0	0	0	0	0	0	3.02208	3.48609	0.896763	0	0	0	0	0	0
MIRLET7G	0	0	0	0	0	0	0.661253	0	0.884653	0	0	4.01748	0	0	0	0	1.61901	0	0	2.20685	1.21049	2.17006	0	0	0	0	2.31719	0	1.57938	1.13887	2.71194	2.97386	0.731503	0	0	0	0	0	1.39444	0	0	0.831463	0	0	0	1.50211
CACNG1	0	0	0	0	0	0	0.661253	0.700185	0.884653	0	0	0	0	0	0	0	0	0	0	0	0	0.723352	0	0	0	0	1.5448	0	0	0	0	0	0	0	4.14543	2.34156	0	0	0.697218	0	0	0	0	0	0	0
CAMK1G	0	0	0	0	0	0	0	0.700185	0.884653	0	0	0	2.57775	0	0	1.15711	0	0	0	0	0	0	0	0	0	0.940752	0	0.840887	0	0.569437	0	0.991288	0.731503	0	0	0	0	0	0.697218	0	0	0	0	0	0	0
NEFL	0	0	0	0	0	0	0	0.700185	0.884653	0	0	0	0	0.811717	1.06009	4.62845	4.85702	2.71151	2.33872	12.1377	7.26293	10.8503	0	0	0	625.6	990.214	306.083	1073.19	1396.26	1126.13	2178.85	1226	1878.12	0	0	0	0	0	0	6.37919	1.66293	0	11.0829	4.9701	2.25316
SYNPO2L	0	0	0	0	0	0	0	0	2.65396	0.688904	0	16.0699	12.8887	1.62343	1.06009	0	0	0.903836	3.89787	4.4137	2.42098	1.4467	4.72289	0	0	0	0	0	0	4.5555	2.03396	0.991288	0.731503	1.03936	2.07272	9.36626	4.89319	3.02208	1.39444	5.38058	8.93087	9.97755	17.398	11.8218	6.6268	10.5148
KCNG3	0	0	0	0	0	0	0	0	2.65396	0	0	0	0	0	0	0	0	1.80767	0.779575	1.10342	3.63147	1.4467	0	5.84177	0	16.9335	17.7651	21.8631	123.982	99.082	100.342	109.042	99.4843	82.1094	0	0	0	3.02208	3.48609	4.48382	1.27584	2.49439	1.39184	8.86635	0	1.50211
KLHL33	0	0	0	0	0	0	0	0	1.76931	0	0	0	0	0	0	0	0.809504	0.903836	1.55915	0	1.21049	0.723352	0	0	0	0	1.5448	0	0	0.569437	0.677985	0	0.731503	0	0	0	0	0	0	0	0	0	0	0	0	0
CALR3	0	0	0	0	0	0	0	0	1.76931	0	0	699.042	744.969	143.674	138.871	159.681	186.995	217.824	192.555	223.995	205.783	222.069	85.0121	73.0221	85.0871	98.7789	80.3294	95.8611	60.8062	54.6659	87.4601	92.1898	65.8352	77.952	0	0	0	1.51104	0	2.69029	0	0.831463	1.39184	2.21659	2.48505	0.751055
CAMP	0	0	0	0	0	0	0	0	1.76931	0	0	0	7.73324	0	0	0	0	0	0	1.10342	0	0	0	0	0	1.8815	0.772398	0	0	0	0	0	0	0	0	0	4.89319	0	0	0	0	0	0	0	0	0
STK32B	0	0	0	0	1.60161	0	0	0	2.65396	0	0	4.01748	0	0.811717	4.24035	0	1.61901	0.903836	1.55915	2.20685	2.42098	2.17006	0	0	0	0	0	0	0	0	0	0	0	0	4.14543	2.34156	4.89319	0	0	0	1.27584	0	0	1.47773	0	0
ERN2	0	0	0	0	0.800807	0	0	0	0.884653	0	0	10.0437	0	13.7992	9.54078	11.5711	16.1901	13.5575	21.8281	9.93082	14.5259	19.5305	0	0	0	0	0	0	0	0	0	0	0	0	0	0	0	895.291	899.411	939.808	392.958	368.338	443.301	557.841	819.238	552.025
LYZL6	0	0	0	0	0.800807	0	0	0	1.76931	0	0	26.1136	7.73324	0	0	0	0	0	0	1.10342	2.42098	2.17006	0	0	0	0	0	0	0	0	0	0	1.46301	0	140.945	133.469	141.902	108.795	85.0606	86.0893	93.1362	100.607	65.4165	64.2811	91.9468	75.8565
ALG1L2	1.75033	0	0	0	0	0.809583	0	1.40037	0.884653	0	0	198.865	183.02	287.348	295.764	267.293	204.804	199.748	187.877	271.442	280.833	245.94	151.133	163.57	170.174	135.468	124.356	142.11	120.033	147.484	132.207	123.911	144.106	145.51	572.07	444.897	550.483	257.632	323.509	319.248	352.131	298.495	236.613	342.093	359.504	346.236
ARMCX5-GPRASP2	1.75033	0	0	0	0	0	0	0.700185	0.884653	0	0	186.813	195.909	146.109	140.992	142.325	169.186	187.094	169.168	142.342	127.101	175.775	70.8434	90.5474	61.1564	198.499	195.417	205.176	238.487	235.177	247.465	255.752	249.442	302.454	192.763	224.79	144.349	507.709	449.008	459.143	486.094	601.148	563	786.889	652.739	724.017
SNORD124	1.75033	0	0	0	0	0.809583	0	0	2.65396	0	0	2.00874	0	0	0	0	0.809504	0.903836	0.779575	0	0	1.4467	0	0	0	0	0	0	0	2.27775	0.677985	1.98258	0	3.11808	0	0	0	0	1.39444	0	0	0	1.39184	0	0	4.50633
ZPBP2	1.75033	0	0	0	0.800807	0.809583	0	0	0.884653	0	0	0	10.311	7.30546	1.06009	11.5711	2.42851	5.42301	1.55915	2.20685	1.21049	1.4467	25.9759	61.3386	53.1794	14.1113	10.0412	10.0906	21.3217	26.1941	27.1194	20.817	18.2876	32.2201	2.07272	0	0	0	0	0	0	0	0	0	0	0
RNF150	1.75033	0	0	1.50481	0.800807	0	0	0.700185	2.65396	0.688904	0.742433	6.02622	7.73324	0	2.12017	0	1.61901	0.903836	3.1183	2.20685	3.63147	3.61676	0	0	0	1.8815	0.772398	0	11.8454	7.40268	7.45784	9.91288	4.38902	5.1968	0	0	0	0	1.39444	0	0	1.66293	0.695921	0	0.828349	0
SNORA62	1.75033	0	0	0.752404	0	0.809583	0	0	1.76931	1.37781	0	6.02622	7.73324	3.24687	4.24035	5.78556	8.09504	4.51918	4.67745	3.31027	4.84196	2.17006	7.08434	2.92089	0	0.940752	1.5448	1.68177	0.789691	2.27775	2.71194	1.98258	1.46301	1.03936	8.29087	0	2.44659	0.75552	0	0.896763	2.55168	0.831463	0	0	0	0
COL4A6	1.75033	0	0	0.752404	0	0	0	0.700185	0.884653	0.688904	0	6.02622	2.57775	5.68202	7.42061	6.94267	12.1426	9.03836	10.914	6.62055	8.47342	5.06347	0	0	0	15.052	7.72398	8.40887	21.3217	16.5137	21.6955	32.7125	25.6026	18.7085	22.7999	7.02469	9.78637	3.7776	2.09165	7.17411	21.6892	25.7753	32.7083	17.7327	9.11184	26.2869
MYL11	1.75033	0	0	0.752404	0.800807	0	0	0	0.884653	0.688904	0	0	0	0	0	0	0	0	0	1.10342	0	0	28.3374	2.92089	7.97692	6.58526	6.17918	7.56798	11.0557	12.5276	16.9496	4.95644	10.241	8.31488	2.07272	0	0	0	3.48609	0.896763	0	2.49439	0.695921	3.69431	0	4.50633
BNIP5	0	0	0	1.50481	0.800807	0.809583	0	0.700185	0	0	0	0	0	0	3.18026	0	4.85702	1.80767	4.67745	5.51712	4.84196	2.17006	14.1687	8.76266	18.6128	21.6373	12.3584	11.7724	7.10722	6.83324	9.49179	10.9042	9.50953	10.3936	0	0	0	4.53312	1.39444	2.69029	1.27584	0	0	0	0	0.751055
GPRASP3	0	0	0	1.50481	0.800807	1.61917	0	1.40037	0	0	0	186.813	195.909	146.109	140.992	142.325	169.186	187.094	169.168	142.342	127.101	175.775	70.8434	90.5474	61.1564	198.499	195.417	205.176	238.487	235.177	247.465	255.752	249.442	302.454	192.763	224.79	144.349	507.709	449.008	459.143	486.094	601.148	563	786.889	652.739	724.017
GPR156	0	0	0	2.25721	0	0.809583	1.32251	1.40037	0	0	0	64.2797	56.7104	51.9499	40.2833	30.0849	65.5698	46.0956	54.5702	34.2061	65.3664	45.5712	0	0	0	19.7558	20.0823	24.3857	42.6433	31.319	24.4075	42.6254	31.4546	28.0627	180.326	161.568	178.601	65.7302	94.8216	82.5022	84.2053	90.6295	73.0717	59.109	45.5592	76.6076
SYT5	0	0	0	3.00962	0	0.809583	0.661253	1.40037	0	0	0.742433	0	0	0.811717	0	0	3.23801	1.80767	3.1183	1.10342	2.42098	2.89341	0	0	0	0	0	0	0	0.569437	0	2.97386	0	0	0	0	2.44659	0	0	0	2.55168	4.15731	3.4796	2.21659	0	0.751055
RNU4-47P	0	0	0	0.752404	0.800807	0.809583	0	0	0.884653	0	0	0	0	0	2.12017	0	0.809504	0.903836	0.779575	1.10342	1.21049	0	0	2.92089	2.65897	0	0	0	0	0	0	0	0	0	0	0	2.44659	3.02208	0	0	1.27584	0.831463	2.08776	0.738863	0	0.751055
SCARNA18	0	0	0	1.50481	0.800807	0.809583	0	0	0.884653	0	0	0	0	1.62343	0	0	0.809504	0.903836	0.779575	0	2.42098	0	0	2.92089	0	2.82226	1.5448	0	0.789691	0	0.677985	0.991288	0	0	0	0	0	0	2.09165	1.79353	1.27584	0.831463	1.39184	2.21659	0	2.25316
HPSE2	0	0	0	0.752404	0	0.809583	0	0	0.884653	0	0	6.02622	2.57775	2.43515	0	1.15711	1.61901	0	3.1183	2.20685	3.63147	2.89341	7.08434	0	2.65897	3.76301	2.31719	5.04532	7.10722	2.84718	1.35597	2.97386	3.65751	4.15744	0	0	0	0	0	0	0	0	0	0	0	0
NOS1	0	0	0	1.50481	0	0.809583	0.661253	0	0.884653	0	0	28.1224	30.933	0	0	0	0	0	0	1.10342	0	0.723352	16.5301	0	10.6359	0	0	1.68177	0	1.13887	3.38993	2.97386	0	0	4.14543	4.68313	2.44659	0.75552	0	1.79353	2.55168	2.49439	2.08776	0	5.79845	0
SFTPC	0	0	0	0.752404	0	0.809583	0.661253	0	0.884653	0	0	0	0	0	0	0	0	0	0	0	0	0	2.36145	2.92089	0	2.82226	3.08959	5.88621	3.94846	2.27775	9.49179	7.9303	8.04653	4.15744	0	0	0	1.51104	0.697218	0	1.27584	0	1.39184	0	5.79845	0
GPR158	0	0	0	2.25721	0.800807	0.809583	0	0	0	0	0	0	0	0	0	0	0	0	0	0	0	0	25.9759	46.7342	58.4974	0	3.08959	2.52266	5.52784	3.98606	5.42388	3.96515	10.241	4.15744	0	0	0	0.75552	0	0	0	0	0.695921	0	1.6567	0
CALB2	0	0	0	2.25721	0	0.809583	0	0	0	0	0	0	0	0	0	0	0	0	0	0	0	0	0	0	0	0	0	0	0	0	0	0	0	0	0	2.34156	0	5.28864	11.8527	8.96763	36.9993	13.3034	22.9654	1.47773	3.3134	0
NMNAT2	0	0	0	2.25721	0	1.61917	0	0	0	0	0	0	0	0.811717	0	0	0	0	0	0	0	0	0	0	0	0	0	0.840887	3.94846	0	2.03396	0.991288	0.731503	1.03936	4.14543	0	9.78637	8.31072	11.8527	11.6579	11.4825	5.82024	11.8307	2.21659	6.6268	3.00422
M1AP	0	0	0	0.752404	0	0.809583	0	0.700185	0	0.688904	0	0	5.15549	0	0	0	0.809504	0	0	0	0	0	0	0	0	0	0	0	0	0.569437	1.35597	0.991288	0	0	0	0	0	1.51104	1.39444	2.69029	2.55168	7.48317	4.87144	8.12749	2.48505	7.51055
WNT10B	0	0	0	0.752404	0	0.809583	0	0.700185	0	0	0	2.00874	0	0.811717	0	0	0.809504	0	0	1.10342	1.21049	0.723352	0	0	0	0	0	0	0.789691	0	1.35597	0.991288	1.46301	0	0	0	0	0	0	0	0	0	0	0	0	0
CERKL	0	0	0	0.752404	0	0.809583	0	0	0	0	0	12.0524	12.8887	74.678	65.7254	64.7983	65.5698	65.0762	67.0434	83.8602	83.5237	75.952	0	0	5.31794	0	0	0	0.789691	0.569437	0.677985	0	0	1.03936	536.834	508.12	472.192	20.399	32.072	22.4191	10.2067	17.4607	16.0062	28.8156	16.567	26.2869
KCNMB4	0	0	0	1.50481	0	0.809583	0.661253	0	0	0	0	0	0	8.92889	9.54078	8.09978	9.71404	11.7499	14.0323	13.2411	4.84196	8.68023	0	0	0	0	0	0.840887	0	0	0	0.991288	0	2.07872	0	0	0	0	0.697218	0.896763	2.55168	3.32585	2.08776	0	0	1.50211
MPP2	0	0	0	0.752404	0	0.809583	0.661253	0	0	0	0	4.01748	0	12.9875	4.24035	16.1996	31.5706	33.4419	34.3013	23.1719	21.7888	39.7844	4.72289	2.92089	2.65897	1.8815	1.5448	0	11.0557	10.2499	9.49179	36.6776	10.241	23.9053	4.14543	0	14.6796	0	2.09165	0.896763	5.10335	4.15731	9.04697	4.43318	5.79845	1.50211
MYO18B	0	0	0	0	0	0	0	1.40037	0	0.688904	0.742433	0	0	0	0	0	0	0	0	1.10342	0	0.723352	0	2.92089	2.65897	0	0	0	0	0	0.677985	0.991288	0	0	0	0	0	56.664	62.0524	64.567	151.825	197.057	187.203	330.272	165.67	291.409
HS3ST6	0	0	0	0	0	0	0	1.40037	0	0	0.742433	0	2.57775	3.24687	3.18026	4.62845	1.61901	0.903836	4.67745	2.20685	1.21049	2.17006	4.72289	0	0	0.940752	0.772398	0.840887	0.789691	0	0.677985	1.98258	0.731503	0	0	0	0	1.51104	2.09165	0	11.4825	9.14609	13.9184	8.12749	13.2536	5.25738
SPDYE14	0	0	0	0	0	0	0	0.700185	0	0	0.742433	0	0	0	0	0	0	0	0	1.10342	0	0	0	0	0	0	0	0	0	0	0	0	0	0	16.5817	2.34156	14.6796	9.82176	6.97218	11.6579	15.3101	9.14609	10.4388	21.427	28.1639	20.2785
IGLV3-27	0	0	0	0	0	0	0	0.700185	0	0	0.742433	0	0	0	0	0	0	0	0	0	0	0	0	2.92089	0	0	0	0	0	0	0	0	0	0	0	0	9.78637	0	0	0	0	0	0	0	0	0
ASIC2	0	0	0	0	0	0	0	0.700185	0	0	0.742433	0	0	0	0	0	0.809504	0.903836	1.55915	2.20685	1.21049	4.34011	0	0	0	0	0	0	1.57938	0.569437	2.03396	10.9042	2.92601	4.15744	45.5998	35.1235	36.6989	95.1955	81.5745	124.65	214.341	251.102	292.287	126.346	130.051	117.165
FOXR1	0	0	0	0	0	0	0	0.700185	0	0	0.742433	0	0	0	0	0	0	0	2.33872	1.10342	2.42098	0	0	0	0	0	0	0	0	0	0	0	0	0	0	0	0	0	0	0	0	0.831463	0.695921	0	0	0
EFCAB9	0	0	0	0.752404	0	0	0	0.700185	0	0	0	0	5.15549	0.811717	4.24035	0	7.28553	2.71151	7.01617	2.20685	1.21049	2.89341	0	0	0	0.940752	0	0.840887	3.94846	1.13887	3.38993	1.98258	1.46301	0	2.07272	2.34156	0	0	0	0	2.55168	0.831463	1.39184	0	0.828349	3.00422
FOXO6	0	0	0	0.752404	0	0	0	1.40037	0	0	0	0	0	0	0	0	0.809504	1.80767	0.779575	1.10342	0	0	0	0	0	1.8815	3.86199	0.840887	10.266	8.54155	0.677985	2.97386	5.85202	7.27552	4.14543	2.34156	2.44659	27.1987	21.6138	30.49	25.5168	26.6068	32.7083	10.3441	12.4252	8.2616
TRDC	0	0	0	0	0	0	0	0.700185	0	0	0	22.0961	7.73324	4.05859	4.24035	1.15711	3.23801	1.80767	3.1183	3.31027	2.42098	1.4467	0	0	0	0	0	0	0	0	0	0	0	0	64.2542	49.1729	46.4853	5.28864	6.27496	6.27734	0	0	2.78368	9.60521	0	4.50633
TAFA3	0	0	0	0	0	0	0	0.700185	0	0	0	0	0	5.68202	2.12017	2.31422	1.61901	1.80767	3.89787	0	0	0.723352	0	0	0	0	0	0	0	0	0	1.98258	0	0	0	0	0	0	0	0	0	0.831463	2.78368	0.738863	0	0
STMN4	0	0	0	0	0	0	0	0.700185	0	0	0	0	0	0	0	0	0	0.903836	0	0	0	0	0	0	0	0	0.772398	1.68177	0.789691	0	4.7459	6.93901	0	1.03936	0	0	0	0	0	0	0	0	0	0	0	0
RNU6-1057P	0	0	0	0	0	0	0	0.700185	0	0	0	0	0	0	0	0	0	0	0	0	0	0	2.36145	0	2.65897	0	0	0	0	1.13887	0	1.98258	1.46301	2.07872	0	0	0	0	0	0	0	1.66293	0	0	0	0
PLA2G4F	0	0	0	0	0	0	0	0.700185	0	0	0	6.02622	10.311	0	0	0	0	0.903836	0.779575	0	0	0	18.8916	11.6835	18.6128	12.2298	13.1308	16.8177	39.4846	33.0273	33.2213	24.7822	27.0656	19.7478	0	0	0	0	0	0.896763	1.27584	4.98878	6.26329	8.12749	0.828349	1.50211
MIR181B2	0	0	0	0	0	0	0	0.700185	0	0	0	0	0	0	0	0	0.809504	0	0	0	0	1.4467	0	0	0	0	0	0	0	0	0.677985	0	0	0	0	0	2.44659	2.26656	0.697218	0.896763	0	2.49439	0.695921	0.738863	0	1.50211
MFSD6L	0	0	0	0	0	0	0	0.700185	0	0	0	0	0	0	0	0	0	0	0	0	0	0	0	0	0	21.6373	22.3995	21.0222	46.5918	31.8885	36.6112	32.7125	34.3806	33.2595	0	0	0	0	0.697218	0	0	0	0	0	0	0
IL12A	0	0	0	0	0	0	0	0.700185	0	0	0	0	0	2.43515	3.18026	8.09978	5.66653	1.80767	3.1183	0	3.63147	1.4467	0	0	0	0	0	0	1.57938	0	0	0	0	0	29.018	21.0741	12.233	24.1766	32.072	26.0061	14.0342	24.1124	16.7021	14.7773	14.9103	23.2827
GLIS1	0	0	0	0	0	0	0	0.700185	0	0	0	0	0	0	0	0	0	0	0.779575	2.20685	0	0.723352	0	0	0	6.58526	8.49638	3.36355	3.15876	0.569437	4.06791	4.95644	2.19451	2.07872	0	2.34156	7.33978	0	0	0	0	0	0	0	0	0
CPA6	0	0	0	0	0	0	0	0.700185	0	0	0	40.1748	46.3995	0.811717	5.30043	2.31422	2.42851	1.80767	2.33872	2.20685	1.21049	1.4467	0	0	0	0	0	0	0	0	0.677985	0	0	0	0	0	0	0	0	0	0	0	0	0	0	0
CKMT1A	0	0	0	0	0	0	0	0.700185	0	0	0	2.00874	0	1.62343	0	1.15711	4.85702	4.51918	2.33872	7.72397	1.21049	6.51017	0	0	0	2.82226	5.40678	0.840887	4.73815	9.68043	3.38993	37.6689	18.2876	20.7872	808.359	749.301	707.065	180.569	198.707	202.669	136.515	105.596	125.962	123.39	75.3798	117.165
CDC14C	0	0	0	0	0	0	0	0.700185	0	0	0	2.00874	0	2.43515	1.06009	1.15711	1.61901	1.80767	1.55915	0	1.21049	0.723352	191.277	178.174	114.336	187.21	169.928	153.882	239.276	264.219	253.567	322.169	286.017	327.398	1233.27	1072.44	1120.54	575.706	596.121	572.135	500.129	494.72	501.759	468.439	399.264	496.447
CABCOCO1	0	0	0	0	0	0	0	0.700185	0	0	0	0	2.57775	1.62343	6.36052	0	2.42851	0.903836	4.67745	1.10342	4.84196	4.34011	16.5301	5.84177	18.6128	75.2601	80.3294	68.9527	61.5959	53.5271	52.8829	83.2682	76.8078	74.8339	8.29087	0	7.33978	6.79968	9.06383	2.69029	5.10335	4.15731	6.26329	2.95545	4.9701	1.50211
ACOD1	0	0	0	0	0	0	0	0.700185	0	0	0	2.00874	0	3.24687	5.30043	0	4.04752	0.903836	1.55915	0	2.42098	6.51017	0	0	0	0.940752	2.31719	0.840887	1.57938	1.13887	0	0	0	3.11808	6.21815	2.34156	7.33978	3.7776	2.78887	2.69029	12.7584	10.809	8.35105	12.5607	13.2536	23.2827
ATCAY	0	0	0	0	0	0	0	0.700185	0	0	0	0	0	0	0	0	0.809504	0	0	0	0	0	0	0	0	0	0	0	0	0	0	0	0	0	0	0	0	0.75552	0.697218	6.27734	20.4134	36.5844	35.492	7.38863	19.052	11.2658
OPALIN	0	0	0	0	0	0	0	2.10055	0	0	0	0	0	0	0	0	0	0	0	0	1.21049	0	0	0	0	0	0	0	0	0	0	0	0	0	0	0	0	0	0.697218	0	0	0	0.695921	0	0	0
CFAP97D1	0	0	0	0	0	0	0	2.10055	0	0	0	2.00874	5.15549	3.24687	0	0	0.809504	1.80767	2.33872	1.10342	1.21049	1.4467	0	0	0	0	0	0	1.57938	1.13887	0.677985	0	0	1.03936	0	0	0	0	0	0	0	0	0	0	0	0
GBX1	0	0	0	0	0	0	0	2.10055	0	0	0	0	0	0	0	0	0	0	0	0	0	0	0	0	0	0	0	0.840887	0	1.13887	0.677985	0	0.731503	0	0	0	0	0	0	0	0	0	0.695921	2.95545	0	0
SERPINB10	0	0	0	0	0	0	0	1.40037	0	0	0	0	2.57775	0	0	0	3.23801	0	0.779575	0	0	0	0	0	0	0	0	0	0	0	0	0	0	0	4.14543	0	4.89319	0.75552	0.697218	2.69029	0	0	0	0	0	0
SVOPL	0	0	0	0	0	0	0	1.40037	0	0	0	0	0	9.74061	8.48069	8.09978	0	3.61534	6.2366	6.62055	4.84196	3.61676	0	0	0	0	0	0	0	0	0	1.98258	0	1.03936	0	0	0	0	1.39444	0.896763	0	0	1.39184	2.95545	0	0
FRMPD2	0	0	0	0	0	0	0	0.700185	1.76931	0	0.742433	0	0	7.30546	2.12017	0	4.85702	3.61534	3.89787	3.31027	0	5.78682	0	0	0	0.940752	0	0	0	0	0.677985	0.991288	0	1.03936	0	0	0	0	0	0	0	0	0	0	0	0
PDX1	0	0	0	0	0	0	0	0.700185	0.884653	0	0.742433	0	0	0.811717	0	1.15711	0	0.903836	2.33872	1.10342	1.21049	0	2.36145	0	0	0	0	0	0	0	0	0	0	0	0	0	0	0	0	0	2.55168	0	0.695921	0	47.2159	6.00844
SPMIP3	0	0	0	0	0	0	0	1.40037	0.884653	0	0.742433	0	0	0	0	0	0	0	0	0	0	0	0	0	0	1.8815	0	0.840887	0.789691	6.26381	4.06791	2.97386	3.65751	3.11808	0	4.68313	0	0	0	0	0	2.49439	1.39184	0.738863	3.3134	0
CTAGE8	0	0	0	0	0	0	0	2.10055	0.884653	0.688904	0	0	0	0	0	0	0	0	0	0	0	0	9060.87	9019.69	8357.15	2545.67	2511.84	2711.02	3036.36	2961.64	3059.75	2863.83	3425.63	3374.8	7654.54	8120.55	7077.99	2848.31	2786.08	2745.89	2657.57	2556.75	2495.57	2487.75	2051.82	2727.08
ITGA8	0	0	0	0	0	0	0	1.40037	1.76931	0	0	0	0	0.811717	1.06009	0	1.61901	0.903836	0	0	2.42098	1.4467	0	0	0	0	0	0	0	0	0	0	0	0	165.817	192.008	220.193	12.8438	6.97218	9.8644	19.1376	20.7866	27.1409	1.47773	37.2757	14.27
EFS	0	0	0	1.50481	0	0	0.661253	0	0	0.688904	0	0	0	27.5984	32.8627	21.9851	55.0463	93.0951	69.3821	35.3096	29.0517	30.3808	0	0	0	1.8815	3.86199	2.52266	2.36907	2.84718	2.71194	1.98258	0.731503	4.15744	0	0	0	15.8659	14.6416	7.17411	12.7584	24.9439	29.9246	6.64976	13.2536	4.50633
ISLR	0	0	0	0.752404	0	0	0	0	0	1.37781	0	2.00874	0	0	0	0	0	2.71151	0	0	0	0	2.36145	0	2.65897	0	0	0	0	0	0	0	0	0	0	2.34156	0	0	0	0	0	0	0	0	0	0
UCMA	0	0	0	0.752404	0	0	0	0	0	0.688904	0	30.1311	38.6662	0.811717	0	0	0	0	0.779575	0	1.21049	1.4467	56.6747	55.4968	37.2256	1.8815	0	2.52266	1.57938	0.569437	2.71194	0	0	0	157.526	133.469	200.621	0	0	0	1.27584	0	0	2.95545	7.45514	0.751055
RNF17	0	0	0	0.752404	0	0	0	0	0	0.688904	0	0	0	0	0	0	0	0	0	0	0	0	0	0	0	0	0	0	0	0	1.35597	0	0	0	0	0	0	0	2.09165	0.896763	0	1.66293	0.695921	0	0	0
PRR16	0	0	0	0.752404	0	0	0	0	0	0.688904	0	0	0	0	0	0	0	0	0.779575	0	0	0	864.289	928.841	909.368	111.949	125.128	136.224	214.796	181.65	214.921	61.4598	111.92	67.5584	785.56	772.716	780.463	49.8643	41.1359	57.3929	62.5161	47.3934	77.2472	41.3763	18.2237	60.0844
KCNH2	0	0	0	0.752404	0	0	0	0	0	0.688904	0	18.0787	23.1997	29.2218	14.8412	25.4565	16.9996	18.9806	21.0485	16.5514	8.47342	29.6574	2.36145	0	0	2.82226	4.63439	0.840887	10.266	3.98606	2.71194	3.96515	5.85202	5.1968	55.9633	49.1729	39.1455	7.5552	8.36662	6.27734	17.8617	19.1236	18.0939	9.60521	17.3953	25.5359
CNTN1	0	0	0	0.752404	0	0	0	0	0	0.688904	0	0	0	0	0	0	0.809504	1.80767	0	1.10342	8.47342	3.61676	0	0	0	1.8815	0	0.840887	1.57938	5.69437	2.71194	11.8955	0	5.1968	0	0	0	0	0	0	0	0	0	0	0	0
FAM180A	0	0	0	0.752404	0	0	0	0	0	0.688904	0	0	0	0	0	0	0	1.80767	0	0	0	0.723352	0	2.92089	0	0	0	0.840887	0	0.569437	0	0	0	0	0	2.34156	4.89319	5.28864	7.6694	7.17411	17.8617	9.97755	9.04697	10.3441	23.1938	17.2743
ELL3	0	0	0	2.25721	0	0	0	0.700185	0.884653	1.37781	0	28.1224	15.4665	8.11717	12.721	18.5138	30.7611	25.3074	28.0647	31.9993	22.9993	19.5305	18.8916	37.9715	31.9077	56.4451	58.7022	63.0665	142.934	125.846	126.105	173.475	177.024	198.518	4.14543	4.68313	2.44659	9.06624	11.1555	2.69029	10.2067	19.1236	23.6613	18.4716	27.3355	28.5401
LANCL3	0	0	0	1.50481	0	0	0	0	0.884653	1.37781	0	0	0	0	0	0	0.809504	0	0	0	0	0	0	0	0	0	0	0	2.36907	3.98606	4.06791	52.5382	16.0931	43.6531	0	2.34156	0	55.1529	29.9804	37.6641	20.4134	24.1124	27.1409	19.2104	6.6268	15.0211
OPN1SW	0	0	0	0.752404	0	0	0	0	0.884653	1.37781	0.742433	0	5.15549	3.24687	1.06009	9.2569	1.61901	3.61534	3.1183	2.20685	8.47342	2.17006	0	0	0	0	0	0.840887	0	1.13887	1.35597	1.98258	2.19451	0	4.14543	2.34156	0	3.02208	1.39444	0	2.55168	2.49439	0.695921	1.47773	1.6567	6.00844
GUCA2A	0	0	0	0.752404	0	0	0.661253	0	0.884653	0.688904	0	0	0	11.364	12.721	15.0425	2.42851	0.903836	3.89787	0	0	0	0	0	0	13.1705	7.72398	10.9315	3.94846	1.70831	5.42388	4.95644	6.58352	5.1968	0	0	0	15.1104	25.7971	9.8644	15.3101	9.97755	4.87144	1.47773	3.3134	4.50633
PDILT	0	0	0	0.752404	0	0	0.661253	0	0.884653	0.688904	0	8.03496	0	1.62343	2.12017	1.15711	1.61901	0	0.779575	1.10342	0	1.4467	2.36145	0	2.65897	0	0	0	1.57938	0	0	0	0	0	0	0	2.44659	0	0.697218	0.896763	0	0.831463	0	0	0	0
CILP2	0	0	0	2.25721	0	0.809583	0	0.700185	0.884653	0	0	0	0	0	0	0	0.809504	0.903836	1.55915	0	1.21049	0	9.44579	11.6835	2.65897	0.940752	0	0.840887	21.3217	20.4997	17.6276	23.7909	27.7971	20.7872	2.07272	4.68313	2.44659	14.3549	16.036	11.6579	14.0342	37.4158	20.8776	22.9047	41.4175	24.0337
KIAA1549L	0	0	0	1.50481	0	0.809583	0	0.700185	0.884653	0	0	0	0	1.62343	2.12017	4.62845	0	1.80767	0	0	0	0	0	0	0	0	0	0	0	0.569437	0	0	0	0	2.07272	0	0	0	0	0	1.27584	0	0	0	0	0
TXNDC8	0	0	0	2.25721	0	0	0	0.700185	0.884653	0	0	0	0	0	1.06009	0	0	0	0	0	1.21049	0	0	0	0	0	0	0	0	0	0	0	0	0	0	0	0	3.7776	0	0.896763	0	0.831463	1.39184	0	0	3.00422
CACNA1E	0	0	0	2.25721	0	0	0	0.700185	0	0	0	0	0	0	0	0	0	0	0.779575	0	0	0	0	0	0	1.8815	3.08959	2.52266	7.10722	3.98606	1.35597	0	2.19451	4.15744	0	0	0	0	0	0	0	0	0	0	0	0
KIRREL2	0	0	0	2.25721	0	0	0	0.700185	0	0	0	0	0	0	0	0	0	0	0	0	0	0	0	0	0	0	0	0	0	0	0	0	0	0	0	0	0	0.75552	7.6694	0	2.55168	6.6517	4.17552	0	0	6.75949
DUSP26	0	0	0	2.25721	0	0	0	2.10055	0.884653	1.37781	0	0	0	0	0	1.15711	4.04752	0.903836	3.89787	5.51712	2.42098	6.51017	18.8916	17.5253	5.31794	6.58526	8.49638	7.56798	0.789691	6.26381	3.38993	2.97386	1.46301	0	267.38	334.844	313.164	241.766	252.393	243.92	172.238	229.484	255.403	251.952	192.177	192.27
P2RX2	0	0	0	0.752404	0	0	0	1.40037	0.884653	0.688904	0	0	0	0	1.06009	2.31422	0	0	1.55915	0	1.21049	3.61676	0	0	0	17.8743	16.2204	14.2951	3.15876	6.26381	5.42388	5.94773	2.92601	5.1968	37.3089	35.1235	48.9319	54.3974	59.2635	86.0893	40.8268	25.7753	35.492	18.4716	24.0221	18.7764
SLC6A3	0	0	0	0.752404	0	0	0.661253	1.40037	0.884653	0.688904	0	0	0	0	0	1.15711	8.90454	16.269	5.45702	11.0342	14.5259	20.9772	0	0	0	0	0.772398	1.68177	0	0	0.677985	0.991288	0	0	0	0	0	0	0	0	0	0	0	0	0	0
KIF15	5.25098	0	5.70485	7.52404	9.60968	0.809583	0	0.700185	0	0	2.2273	0	0	5.68202	4.24035	3.47134	0.809504	0	0.779575	2.20685	0	0	25.9759	20.4462	39.8846	88.4307	95.0049	102.588	61.5959	52.9576	57.6288	66.4163	39.5011	67.5584	0	0	4.89319	101.24	101.097	81.6055	49.7577	54.0451	45.9308	14.0384	69.5813	15.7721
SHCBP1	3.50065	0	3.80323	13.5433	9.60968	0	0	0	0.884653	0	0	0	0	3.24687	0	0	0.809504	0	0	0	1.21049	0.723352	2.36145	0	0	88.4307	109.68	95.8611	20.532	18.222	23.0515	13.878	10.241	6.23616	18.6544	16.391	36.6989	112.572	135.26	118.373	58.6886	46.5619	58.4573	8.12749	34.7907	31.5443
E2F2	14.0026	0	5.70485	0.752404	6.40645	0	0	0	0	0	0	2.00874	0	0.811717	0	0	0.809504	0	0.779575	0	0	0	44.8675	17.5253	10.6359	19.7558	28.5787	26.0675	33.167	34.7357	33.8993	37.6689	24.1396	27.0233	0	0	0	0	1.39444	0.896763	0	0	0.695921	0	0	0.751055
AGR2	1.75033	0	13.3113	1.50481	4.00403	0	0.661253	0	0.884653	0	0	0	0	0	0	1.15711	0	0	0.779575	1.10342	0	0.723352	0	0	0	0	0	0	0	0	0	0	0	0	0	0	0	0	0	0	0	1.66293	2.08776	1.47773	214.542	36.8017
E2F8	3.50065	1.72327	9.50808	1.50481	6.40645	0	0.661253	0	0	0	0	0	0	0.811717	0	1.15711	0	0.903836	0	1.10342	0	0	0	0	0	31.9856	29.3511	50.4532	11.0557	20.4997	17.6276	8.92159	8.04653	4.15744	0	2.34156	0	11.3328	17.4304	8.07087	7.65503	4.98878	6.26329	0	6.6268	12.7679
FGF19	5.25098	0	0	5.26683	4.00403	0	0	0	0	0	0	0	0	0	0	1.15711	0	0	0	0	0	0	0	0	0	0	0	0	0	0	0	0	0	0	0	0	0	0	0	0	0	3.32585	0	0	1.6567	0
SLC44A4	1.75033	0	0	1.50481	1.60161	0.809583	0	0	0.884653	0	0	0	0	0	1.06009	0	0.809504	0	0	0	0	0	66.1205	67.1804	47.8615	123.238	128.99	110.156	261.388	238.594	216.955	464.914	447.68	451.082	18.6544	21.0741	9.78637	24.1766	31.3748	16.1417	24.2409	21.618	22.9654	19.2104	374.414	41.308
SMIM31	1.75033	0	0	1.50481	2.40242	0.809583	0.661253	0	0	0	0	0	0	0	0	0	0.809504	0	0	0	0	0	0	0	0	0	0	0	0	0	0	0	0	0	0	0	0	0	0.697218	0	0	0	0	1.47773	1.6567	0
WNT7A	1.75033	0	0	0.752404	1.60161	0.809583	0	0	0	0	0	0	0	0.811717	0	1.15711	0	0.903836	1.55915	0	0	0	4.72289	2.92089	0	14.1113	19.3099	5.88621	138.986	173.109	148.479	454.01	209.941	336.753	0	0	0	0	2.09165	0.896763	17.8617	19.1236	13.9184	11.8218	57.1561	11.2658
NUSAP1	3.50065	0	1.90162	1.50481	1.60161	0.809583	0	0	0	0	0	20.0874	30.933	16.2343	13.7811	10.414	12.9521	10.846	11.6936	0	9.68391	3.61676	9.44579	17.5253	5.31794	101.601	86.5086	96.702	41.0639	39.8606	46.781	18.8345	22.6766	19.7478	0	2.34156	2.44659	40.7981	71.8135	46.6317	39.551	54.8766	39.6675	31.0322	57.1561	28.5401
SMCO3	1.75033	0	1.90162	1.50481	2.40242	1.61917	0	0	0.884653	0	0	0	7.73324	0	0	0	0	0.903836	0	0	0	0	0	0	0	0	0	0	0	0	0	0	0	0	2.07272	0	2.44659	3.02208	3.48609	0.896763	0	4.15731	6.26329	3.69431	0	3.75527
CMA1	0	0	1.90162	2.25721	4.80484	0.809583	1.98376	0	0	0	0.742433	0	2.57775	0	0	0	0	0	0	0	0	0	0	0	0	0	0	0	0	0	0	0	0	0	29.018	16.391	14.6796	0	0	0	0	0	0	0	0	1.50211
TNFAIP6	0	0	0	4.51443	2.40242	0.809583	3.30627	0	0	0	0	0	0	0	0	0	0	0	0.779575	1.10342	0	0	0	0	0	0.940752	2.31719	0	2.36907	2.84718	1.35597	0	0	1.03936	0	0	0	0	0	0	1.27584	0	0	0	0	0.751055
SLC8A2	0	0	0	1.50481	2.40242	0.809583	0.661253	0	0	0	0	0	0	3.24687	2.12017	1.15711	1.61901	5.42301	7.01617	2.20685	0	1.4467	373.109	338.823	396.187	119.475	107.363	137.065	127.93	114.457	103.732	112.016	128.013	126.802	2.07272	0	0	3.7776	0	0.896763	2.55168	9.97755	9.04697	8.12749	4.14175	3.00422
TMEM59L	0	0	0	2.25721	5.60565	0.809583	0.661253	0	0	0	0	0	0	6.49374	2.12017	4.62845	3.23801	1.80767	4.67745	9.93082	2.42098	3.61676	0	0	0	0	0	0	0	0	0	0.991288	0	0	0	0	0	1.51104	6.27496	1.79353	12.7584	19.9551	22.9654	13.2995	24.8505	29.2911
CYP19A1	0	0	0	6.01923	4.80484	0	0	1.40037	0	1.37781	0.742433	0	0	17.8578	18.0215	13.8853	9.71404	12.6537	19.4894	4.4137	7.26293	6.51017	0	0	0	0	0	0	0	0	0	0	0	0	0	0	0	2.26656	0.697218	0	0	0.831463	0	0.738863	0	3.75527
MMP28	0	0	0	2.25721	0.800807	0	0	0	0	0.688904	0.742433	0	0	0	1.06009	0	0	0.903836	0	0	0	0	0	0	0	16.9335	13.9032	9.24976	9.47629	6.83324	6.10187	8.92159	8.04653	6.23616	4.14543	2.34156	4.89319	691.301	715.346	753.281	1713.45	1962.25	2055.05	1383.89	1613.62	1213.7
CFAP45	0	0	0	5.26683	0.800807	0	0	0	0	0.688904	0.742433	0	0	18.6695	14.8412	17.3567	4.85702	0.903836	3.1183	0	1.21049	2.17006	0	0	0	0	0.772398	1.68177	5.52784	1.13887	9.49179	4.95644	4.38902	5.1968	0	0	0	3.02208	2.09165	4.48382	11.4825	14.9663	8.35105	5.17204	6.6268	3.00422
PGF	0	0	0	3.76202	0.800807	0	0	0	0	0	0.742433	0	2.57775	1.62343	13.7811	4.62845	4.85702	5.42301	4.67745	5.51712	1.21049	5.06347	0	0	0	0	0	5.04532	0	0.569437	2.71194	1.98258	4.38902	3.11808	2.07272	11.7078	12.233	7.5552	5.57774	8.07087	8.93087	14.9663	7.65513	11.0829	15.7386	15.7721
POSTN	1.75033	1.72327	9.50808	2.25721	4.80484	1.61917	11.9026	2.10055	0	0.688904	0	0	0	0	0	0	0.809504	0	1.55915	0	0	2.89341	0	0	0	0	0	0	0	0	0	0	0	0	29.018	44.4897	31.8057	14.3549	27.1915	23.3158	30.6201	15.7978	27.1409	13.2995	38.1041	72.1012
CHST1	1.75033	1.72327	1.90162	0.752404	1.60161	0.809583	3.96752	0.700185	1.76931	0.688904	0.742433	0	5.15549	0.811717	2.12017	0	1.61901	1.80767	1.55915	0	0	0.723352	0	0	0	0	0	0	1.57938	0	0	0	0	0	0	0	0	3.02208	0	0.896763	0	1.66293	1.39184	0	41.4175	10.5148
PDGFD	5.25098	1.72327	3.80323	0	0.800807	1.61917	4.62877	2.10055	5.30792	0.688904	1.48487	10.0437	12.8887	5.68202	6.36052	6.94267	2.42851	0.903836	3.1183	3.31027	2.42098	5.78682	0	2.92089	0	14.1113	11.586	12.6133	80.5485	85.985	88.8161	254.761	162.394	214.108	8.29087	7.02469	14.6796	2.26656	3.48609	2.69029	12.7584	13.3034	7.65513	26.5991	149.103	39.0548
ADRA2B	1.75033	1.72327	1.90162	0	0	0.809583	5.95128	0.700185	0	2.06671	0	0	0	0	0	0	0	0	0	0	0	0	7.08434	0	0	0.940752	0.772398	1.68177	3.15876	5.69437	5.42388	8.92159	2.92601	4.15744	4.14543	2.34156	4.89319	0	0	0	0	0	1.39184	0	0	2.25316
PDE6G	3.50065	0	3.80323	0.752404	0	1.61917	3.30627	1.40037	0	1.37781	1.48487	2.00874	0	0	0	0	0	0	0	0	0	0	0	0	0	0.940752	0	0	0.789691	1.13887	2.03396	0.991288	3.65751	2.07872	0	0	0	0	0	0	0	1.66293	0.695921	0.738863	0.828349	0
VGF	1.75033	0	1.90162	0.752404	0.800807	3.23833	4.62877	1.40037	0	1.37781	0.742433	0	0	3.24687	3.18026	1.15711	3.23801	1.80767	5.45702	11.0342	3.63147	13.7437	0	0	0	0.940752	0.772398	0	2.36907	1.13887	4.06791	3.96515	0.731503	5.1968	2.07272	2.34156	0	19.6435	19.5221	20.6256	63.7919	32.4271	34.796	46.5483	54.6711	46.5654
CXCL17	0	3.44654	1.90162	1.50481	0	0	0	0.700185	0.884653	0.688904	0	0	2.57775	0	0	0	0	0	0	0	1.21049	0	0	0	0	0.940752	0.772398	0.840887	1.57938	1.13887	2.03396	2.97386	3.65751	3.11808	0	0	0	2.26656	1.39444	0.896763	1.27584	0	4.17552	0	0.828349	3.00422
RNU5B-1	0	1.72327	1.90162	3.00962	0	0	0.661253	0	0.884653	0	0	6.02622	0	0.811717	0	1.15711	0	0	0.779575	0	2.42098	4.34011	2.36145	2.92089	0	0	0.772398	0	0.789691	1.70831	2.71194	0	0	0	2.07272	0	0	0.75552	2.09165	1.79353	0	0.831463	0	0	0	0
POU2AF1	0	3.44654	3.80323	3.00962	0.800807	0	0	2.10055	0	0	0	6.02622	5.15549	0	1.06009	1.15711	0.809504	1.80767	1.55915	2.20685	2.42098	2.17006	0	0	0	0	0.772398	0.840887	1.57938	0.569437	0.677985	2.97386	2.19451	3.11808	31.0907	39.8066	56.2716	190.391	179.882	219.707	21.6892	59.8653	32.0123	8.12749	14.9103	6.75949
COL9A1	0	1.72327	3.80323	1.50481	0	0	0.661253	1.40037	0	0	0.742433	0	0	2.43515	1.06009	2.31422	5.66653	2.71151	4.67745	6.62055	1.21049	2.17006	0	0	0	10.3483	10.8136	5.04532	14.2144	14.2359	8.81381	28.7473	32.1861	34.2989	0	0	0	0	0	0	0	0	0.695921	0	0	0
PWP2	0	1.72327	1.90162	1.50481	0	0	0	1.40037	0	0	0.742433	267.163	332.529	345.792	346.648	369.119	361.848	343.458	378.873	322.2	268.729	329.849	266.843	277.484	295.146	365.012	315.138	343.082	365.627	427.078	333.569	390.567	368.677	361.697	360.653	332.502	342.523	407.225	437.853	443.898	234.754	279.372	287.415	267.468	356.19	282.397
TULP2	0	1.72327	3.80323	6.77164	0	0.809583	0	2.10055	0	0	0.742433	4.01748	5.15549	7.30546	13.7811	4.62845	5.66653	8.13452	11.6936	5.51712	2.42098	10.8503	2.36145	23.3671	29.2487	9.40752	13.1308	8.40887	13.4247	13.097	12.2037	15.8606	18.2876	14.551	51.8179	67.9054	24.4659	1.51104	2.09165	1.79353	1.27584	0.831463	2.78368	4.43318	0	6.00844
LCK	0	1.72327	3.80323	1.50481	0	0.809583	0	1.40037	0.884653	0	0.742433	20.0874	7.73324	0.811717	3.18026	2.31422	6.47603	7.23069	3.89787	2.20685	1.21049	2.89341	2.36145	0	5.31794	15.052	17.7651	15.136	8.6866	10.2499	10.8478	6.93901	11.704	19.7478	41.4543	37.465	48.9319	3.7776	4.88053	2.69029	0	5.82024	2.78368	3.69431	9.11184	5.25738
SOD3	0	3.44654	5.70485	3.00962	0	0.809583	0	0.700185	0.884653	0	0	8.03496	7.73324	19.4812	11.661	20.828	43.7132	37.0573	38.9787	51.8609	41.1566	53.5281	28.3374	8.76266	5.31794	0	0	0	1.57938	0	3.38993	30.7299	10.241	18.7085	4.14543	0	0	0	0	0	0	0	0	0	0	0
PLEKHD1	0	1.72327	3.80323	1.50481	1.60161	0.809583	0	2.10055	0.884653	0.688904	1.48487	0	0	2.43515	0	5.78556	0.809504	1.80767	2.33872	2.20685	3.63147	2.17006	14.1687	20.4462	13.2949	13.1705	13.9032	1.68177	45.0124	46.6938	31.8653	36.6776	61.4462	57.1648	0	0	0	0	0	0	0	0.831463	0.695921	0	0	0
CD79A	0	1.72327	1.90162	2.25721	2.40242	0	0.661253	2.10055	0	0	0.742433	0	2.57775	0	1.06009	0	0	0	2.33872	2.20685	0	1.4467	0	2.92089	0	0	0.772398	0	0.789691	0	0.677985	0	0.731503	3.11808	4.14543	9.36626	9.78637	0	0.697218	0	0	1.66293	4.17552	1.47773	0	2.25316
CDH15	0	1.72327	1.90162	0.752404	1.60161	0	1.98376	2.10055	0.884653	0	2.2273	2.00874	0	1.62343	1.06009	1.15711	1.61901	0	2.33872	2.20685	1.21049	0	0	0	0	0.940752	0.772398	2.52266	0.789691	2.84718	0	0.991288	2.19451	3.11808	0	0	2.44659	0.75552	1.39444	2.69029	2.55168	0.831463	2.08776	3.69431	0	3.00422
FRMD7	0	0	1.90162	4.51443	0.800807	0	0.661253	2.80074	3.53861	0	1.48487	4.01748	5.15549	1.62343	0	0	0	0	0	0	0	0.723352	0	0	0	0	0	0	0	0.569437	0.677985	0	0	0	0	0	0	0	0	0	0	0	0	0	0	0
E2F7	1.75033	1.72327	1.90162	3.00962	1.60161	0	0	1.40037	3.53861	0	0.742433	0	0	1.62343	5.30043	1.15711	1.61901	3.61534	2.33872	4.4137	6.05244	3.61676	2.36145	0	0	6.58526	8.49638	18.4995	8.6866	2.84718	6.77985	2.97386	0	3.11808	26.9453	11.7078	44.0387	39.287	48.8053	38.5608	48.4819	29.9327	41.7552	16.9938	25.6788	17.2743
PLA2G4E	0	1.72327	1.90162	3.00962	2.40242	0	0	0.700185	2.65396	0	0	0	0	0	0	0	0	0	0	0	0	0	0	0	0	0	0	0	0.789691	0	0	0	0.731503	0	0	0	2.44659	21.9101	23.0082	25.1094	6.37919	13.3034	11.8307	0	0	0
ANK1	0	0	3.80323	0.752404	0	0	0	0	0	2.75561	1.48487	0	0	0	2.12017	1.15711	0.809504	0.903836	5.45702	2.20685	1.21049	2.17006	0	0	0	111.009	131.308	100.906	116.085	126.415	113.224	69.3901	102.41	84.1881	0	0	4.89319	14.3549	12.5499	7.17411	25.5168	27.4383	35.492	35.4654	17.3953	43.5612
MKRN3	0	0	7.60646	0.752404	0.800807	0	0.661253	0.700185	0	2.06671	0.742433	0	0	0.811717	0	0	1.61901	1.80767	2.33872	0	0	0	14.1687	8.76266	15.9538	40.4523	16.2204	21.8631	22.901	24.4858	24.4075	31.7212	24.8711	29.1021	2.07272	0	0	0.75552	1.39444	0.896763	0	0	0	0.738863	0	0
HSD3B1	0	0	7.60646	0	0	0	0.661253	1.40037	0	1.37781	2.96973	0	0	0	0	0	0	0	0	0	0	1.4467	37464.3	38844.9	39028.4	390.412	464.211	485.192	586.74	773.295	836.634	203.214	376.724	207.872	70.4724	84.2963	100.31	2651.12	2579.01	2625.72	2008.17	1829.22	1970.85	1777.7	1232.58	1586.98
HTRA4	0	0	5.70485	0	0	0	0	0.700185	0.884653	0.688904	1.48487	0	0	1.62343	0	0	0	0	0	0	0	0	4.72289	2.92089	2.65897	0	1.5448	0.840887	0.789691	1.70831	0.677985	2.97386	0.731503	3.11808	0	0	0	0	0	0	1.27584	1.66293	1.39184	0	0.828349	0
NWD1	0	0	3.80323	0	0.800807	0	0	0.700185	0.884653	2.06671	1.48487	0	0	0	0	0	0	0.903836	0	1.10342	0	0	7.08434	11.6835	0	4.70376	6.17918	3.36355	17.3732	11.3887	15.5937	14.8693	8.77803	13.5117	37.3089	39.8066	41.5921	0	0.697218	0	2.55168	1.66293	2.08776	0	1.6567	0
DMC1	0	0	1.90162	0	0.800807	0	0	1.40037	0	0	0	0	0	0	0	0	0	0	0	0	0	0	0	0	0	0	0.772398	1.68177	3.15876	3.41662	3.38993	7.9303	4.38902	6.23616	4.14543	0	0	3.7776	2.78887	2.69029	1.27584	2.49439	3.4796	2.95545	0	7.51055
UPK1B	0	0	3.80323	0	0.800807	0	0	1.40037	0	0.688904	0	0	5.15549	6.49374	4.24035	4.62845	4.85702	25.3074	3.89787	3.31027	0	5.06347	0	0	0	0	0	0	0	0	0	0	0	0	6.21815	16.391	29.3591	105.773	112.252	112.095	107.17	91.4609	95.3411	60.5867	87.805	80.3628
EYA2	0	0	1.90162	0	0	0	0	1.40037	0	0.688904	0	0	0	0	0	0	0.809504	0	0	0	0	0	0	0	0	10.3483	10.0412	6.7271	3.94846	15.3748	7.45784	12.8867	8.04653	6.23616	2.07272	0	0	0	0	0	1.27584	0	0	0	0	0
SLC15A5	0	0	3.80323	0	0	0	0	1.40037	0	0	0	0	0	0	0	0	0	0	0	0	0	0	2.36145	2.92089	0	1.8815	0	1.68177	1.57938	0	0	0	0	0	0	0	0	0	0	0	0	0	0	2.21659	0	1.50211
EPHA7	0	0	1.90162	0	0	0	0	0.700185	0	0	0	0	0	0	1.06009	0	0	0	0	0	1.21049	0	0	2.92089	2.65897	0.940752	0.772398	0.840887	0	0	2.03396	1.98258	0	2.07872	0	7.02469	0	0	0	0	0	0	0.695921	0	2.48505	0
LHX6	0	0	1.90162	0	0	0	0	0.700185	0	0	0	721.138	817.146	1025.2	971.039	1143.23	598.223	627.262	559.735	706.191	706.925	707.438	47.2289	40.8924	63.8153	6.58526	6.95158	5.04532	10.266	5.12493	8.13582	8.92159	8.04653	11.433	4.14543	7.02469	4.89319	28.7098	30.6776	27.7997	67.6194	56.5395	50.1063	8.12749	7.45514	3.00422
PRICKLE4	0	0	1.90162	0	0	0.809583	0.661253	2.80074	0	0	0	8.03496	7.73324	19.4812	10.6009	5.78556	16.9996	16.269	18.7098	14.3445	10.8944	16.6371	760.386	817.848	938.617	905.003	800.976	999.815	596.217	613.853	618.323	609.642	612.268	647.521	8.29087	2.34156	4.89319	12.8438	22.311	8.96763	16.5859	17.4607	15.3103	8.86635	23.1938	15.7721
PHOSPHO1	0	0	1.90162	0	0	0	1.98376	1.40037	0	0	0	0	2.57775	0.811717	0	0	0	0	1.55915	2.20685	1.21049	0	28.3374	40.8924	31.9077	16.9335	18.5375	23.5448	16.5835	15.9442	16.2716	10.9042	5.85202	13.5117	2.07272	0	0	0.75552	0.697218	2.69029	0	2.49439	0.695921	0	0	1.50211
SLITRK2	0	0	1.90162	0	0	0	1.32251	0.700185	0	0	0	0	0	0	0	0	0	0	0	0	0	0.723352	0	0	0	0	0	0	0	0	0	0	0	0	0	0	0	6.04416	4.88053	8.96763	15.3101	20.7866	25.7491	22.1659	19.052	42.0591
TFAP2A	0	0	3.80323	0	0	0.809583	0.661253	0	0	0	0.742433	4.01748	0	0.811717	1.06009	0	3.23801	1.80767	1.55915	1.10342	1.21049	1.4467	0	0	0	0	0	0	0	0	0	0	0.731503	1.03936	0	0	2.44659	0	0	0	0	0	0	0	0	0
KLHDC8A	0	0	3.80323	0	0	0.809583	0	0	0	0	0	14.0612	43.8217	101.465	73.146	89.0976	85.8074	104.845	73.28	79.4465	79.8923	58.5915	198.361	242.433	220.695	1.8815	9.26877	2.52266	6.31753	8.54155	5.42388	1.98258	5.85202	1.03936	0	0	0	0	0	0	0	0	0	0	0	0
CNBD2	0	0	1.90162	0	0	1.61917	0	0	0	0	0	4.01748	10.311	2.43515	2.12017	1.15711	2.42851	7.23069	5.45702	5.51712	4.84196	3.61676	410.892	379.715	385.551	292.574	310.504	310.287	428.802	379.245	444.758	416.341	332.102	373.13	2.07272	0	0	15.8659	13.2471	9.8644	28.0684	19.1236	20.1817	4.43318	2.48505	9.76371
EFNB3	0	0	1.90162	0	0	0.809583	0	0	0	0	0	0	0	0	0	0	0	0.903836	1.55915	0	0	0	0	0	0	0	0	0	2.36907	0.569437	1.35597	0.991288	0	0	0	2.34156	0	12.0883	9.06383	14.3482	24.2409	29.1012	29.9246	19.9493	14.0819	9.01265
CDH17	0	0	1.90162	0	0.800807	2.42875	0.661253	0	0	0	0	0	0	0	0	0	0	0	0.779575	0	0	1.4467	3062.8	3049.4	3161.52	10799.8	10381.8	10425.3	5633.66	5427.3	5912.03	5522.46	5898.84	6213.29	0	0	0	66.4857	103.188	96.8504	352.131	332.585	316.644	329.533	612.15	429.603
DUOXA2	0	0	3.80323	0	1.60161	0.809583	0.661253	0	0	0.688904	0	0	0	0	0	0	0	0	0	0	1.21049	0	0	0	0	0	0	0	0	1.13887	2.71194	0	1.46301	0	0	0	0	0	0	0	0	0	0	0	0	0
TAS1R1	0	0	3.80323	0	0.800807	0.809583	0.661253	0.700185	0	0	0	12.0524	23.1997	0.811717	1.06009	2.31422	1.61901	0.903836	3.89787	2.20685	1.21049	2.89341	266.843	289.168	295.146	6.58526	9.26877	18.4995	50.5402	56.9437	52.8829	52.5382	44.6217	40.535	113.999	133.469	68.5046	7.5552	3.48609	4.48382	14.0342	21.618	18.0939	11.0829	18.2237	4.50633
MATN4	0	0	1.90162	0	1.60161	0	0.661253	0	0	0	0.742433	2.00874	10.311	24.3515	21.2017	9.2569	6.47603	7.23069	17.9302	2.20685	6.05244	7.23352	0	0	0	34.8078	39.3923	31.9537	133.458	146.915	155.259	324.151	323.324	315.965	0	0	0	6.04416	13.9444	5.38058	16.5859	19.1236	12.5266	7.38863	4.14175	16.5232
FSTL5	0	0	1.90162	0	1.60161	0	0	0	0	0	0	22.0961	28.3552	0	0	1.15711	0	0	0	0	0	0	0	0	0	0	0	0.840887	0	0.569437	2.03396	0	0	0	0	0	0	0	0	0	0	0	0	0	0	0
ABCC12	0	0	1.90162	0	0.800807	0	0	0	0	0	0	4.01748	2.57775	0	1.06009	0	0	0	0	0	0	0	0	0	0	0	1.5448	2.52266	1.57938	1.13887	0	0	1.46301	0	6.21815	4.68313	7.33978	0	0.697218	0	1.27584	0.831463	4.17552	2.95545	1.6567	0
GALNT13	0	0	1.90162	0	0.800807	0	0	0	0	0	0	0	0	0.811717	0	0	0	0	0	0	0	0	0	0	0	0	0.772398	0	0.789691	2.84718	2.03396	1.98258	0	4.15744	882.977	1070.1	939.492	37.0205	43.2275	39.4576	24.2409	14.9663	24.3572	12.5607	5.79845	18.0253
[truncated: 11,288 more rows]

## Sheet: Table S5
Table S5	Normalized gene count data
[truncated: 925 more rows]

## Sheet: Table S6
Table S6: Full list of overlapping pathways and S7 for numeric data for the heatmap.
[truncated: 137 more rows]

[truncated: 2 more sheets: Table S7, Table S8]
